# Supplementary material for: The EH1 motif in metazoan transcription factors
Source: BMC Genomics. 2005 Nov 27;6:169. doi: 10.1186/1471-2164-6-169 (PMC1310626; doi:10.1186/1471-2164-6-169)
Supplement: Additional File 1 — Each non-homeobox containing protein in the database is classified as either being a transcription factor or not (see methods), and its score against the EH1hox HMM is given. [file 1471-2164-6-169-S1.txt]

tf name score
1 Hs|FOXL1 14.2
1 Ce|lin-31 13.7
1 Dm|Doc3 13.1
1 Dm|slp1 12.8
1 Ce|fkh-10 12.3
1 Hs|FOXD2 12.1
1 Dm|Doc2 11.7
1 Hs|DMRT2 11.6
1 Hs|FOXQ1 11.5
1 Ce|mls-1 11.3
1 Dm|dmrt11E 11.2
1 Ce|ces-1 11.2
0 Dm|Orc5 10.9
1 Dm|bowl 10.9
1 Dm|CG15269 10.6
1 Hs|FOXD3 10.5
1 Dm|Poxm 10.2
0 Ce|C41H7.1 10.1
1 Ce|egl-43 9.9
0 Hs|RGS12 9.9
0 Dm|CG6355 9.9
1 Hs|PAX5 9.5
1 Dm|CG9571 9.5
1 Ce|F19F10.5 9.4
1 Hs|FOXH1 9.1
1 Hs|FOXA1 9.1
1 Hs|FOXA2 9.1
0 Dm|CG13550 9.1
0 Ce|Y67D8C.3 9.1
0 Ce|T23E1.2 9.1
1 Ce|mab-9 9.0
1 Dm|slp2 8.9
0 Ce|Y62H9A.13 8.8
1 Dm|sv 8.8
1 Dm|fd64A 8.7
0 Dm|CG15781 8.6
1 Hs|O73453 8.6
1 Hs|ZNF312 8.6
1 Dm|odd 8.4
1 Hs|FOXA3 8.4
0 Hs|NFE2L3 8.4
1 Hs|PAX9 8.4
1 Hs|ENSG00000128610 8.4
1 Dm|H 8.3
0 Dm|CG2196 8.3
0 Hs|TRPM3 8.2
1 Hs|PAX1 8.1
0 Ce|K09E3.7 8.1
0 Ce|ptr-21 8.1
1 Dm|foxo 8.1
1 Hs|FOXD4L1 8.1
0 Hs|SERPING1 8.0
0 Dm|CG2691 7.9
0 Dm|nec 7.9
1 Ce|nhr-2 7.9
1 Ce|C10A4.8 7.8
1 Hs|PAX2 7.8
0 Ce|T20F5.6 7.7
0 Hs|C14orf161 7.6
0 Dm|Cyp313b1 7.5
0 Hs|PRKWNK4 7.5
1 Dm|CG1582 7.5
0 Dm|pyd 7.4
1 Ce|C50A2.4 7.4
0 Dm|Sema-1b 7.4
0 Ce|F32D1.6 7.4
1 Dm|H15 7.3
1 Dm|nmr2 7.3
0 Dm|CG5721 7.3
0 Ce|ire-1 7.2
0 Hs|TMEM16E 7.2
0 Ce|F48C1.2 7.2
1 Dm|Doc1 7.2
0 Ce|ZK593.2 7.2
0 Hs|SLC29A1 7.2
0 Ce|F45B8.3 7.1
0 Ce|F47A4.2 7.1
0 Hs|HTR2C 7.1
0 Ce|Y32H12A.2 7.1
0 Ce|C01F4.2 7.0
0 Ce|rfp-1 7.0
0 Hs|OK4E_HUMAN 7.0
0 Ce|K10E9.1 6.9
0 Ce|Y54B9A.1 6.9
0 Ce|C53C11.4 6.9
0 Hs|NP_066547 6.8
0 Hs|COL22A1 6.8
0 Ce|ZC21.6 6.8
0 Ce|F58H1.7 6.7
1 Dm|Poxn 6.7
1 Ce|C27C12.6 6.6
1 Hs|FOXB1 6.6
0 Ce|6R55.1 6.6
1 Dm|Eip74EF 6.6
0 Ce|col-90 6.6
0 Ce|C34F6.9 6.5
0 Ce|Y6E2A.7 6.5
0 Ce|D1014.3 6.5
1 Hs|Q8TF49 6.5
1 Ce|lin-1 6.5
0 Dm|CG2187 6.5
0 Hs|Q8IVF3 6.4
0 Ce|F55A12.5 6.4
0 Ce|C54D10.5 6.4
1 Hs|SALL1 6.4
0 Hs|O94849 6.3
1 Ce|tra-1 6.3
0 Ce|F13E6.3 6.2
0 Ce|K12B6.7 6.2
0 Ce|F26F2.7 6.2
0 Ce|B0464.6 6.2
0 Dm|CG5188 6.2
0 Hs|MUC16 6.1
0 Hs|NP_112582 6.1
0 Dm|CG16979 6.1
0 Hs|NUDT13 6.1
0 Dm|CG15479 6.0
0 Ce|gcy-25 6.0
0 Hs|TRPC5 6.0
0 Ce|K07C5.8 6.0
0 Ce|Y18D10A.9 6.0
1 Dm|bi 6.0
0 Hs|ARHGAP5 6.0
1 Ce|pax-2 6.0
0 Hs|DRD2 6.0
1 Ce|egl-38 6.0
0 Dm|CG6194 5.9
0 Ce|B0496.5 5.9
0 Ce|C35A5.2 5.9
1 Hs|FOXC2 5.9
0 Dm|CaMKII 5.9
0 Ce|unc-43 5.9
0 Hs|CAMK2D 5.9
0 Hs|PRKWNK1 5.9
0 Dm|Map205 5.9
0 Hs|TIP_HUMAN 5.9
0 Hs|NP_620143 5.8
0 Ce|Y49E10.27 5.8
0 Dm|CG5483 5.8
1 Hs|PAX8 5.8
1 Dm|usp 5.8
0 Dm|CG11375 5.7
1 Dm|CG9793 5.7
0 Ce|C45B2.6 5.7
0 Hs|MS4A10 5.7
0 Hs|TRPM1 5.7
0 Dm|CG9416 5.7
0 Dm|CG17758 5.7
0 Dm|CG11123 5.7
1 Dm|fd96Cb 5.7
0 Ce|gpa-12 5.6
0 Hs|CFLAR 5.6
0 Hs|LNX 5.6
0 Ce|lgx-1 5.6
0 Hs|TBC1D17 5.6
0 Hs|XPO5 5.6
0 Hs|NP_056193 5.6
0 Dm|CG30183 5.5
0 Ce|F45D11.12 5.5
0 Dm|CG11008 5.5
0 Hs|PPP1R3B 5.5
0 Ce|K10B4.4 5.5
0 Dm|CG33199 5.5
0 Hs|GPR24 5.4
0 Hs|CAMK2A 5.4
0 Hs|CAMK2B 5.4
0 Dm|CG15327 5.4
0 Ce|C13B9.2 5.4
0 Ce|Y71H2B.8 5.4
1 Ce|nhr-62 5.4
0 Hs|O4KD_HUMAN 5.4
1 Dm|kis 5.4
0 Ce|F07H5.12 5.4
0 Ce|Y71G12B.11 5.4
0 Hs|RAD51C 5.4
0 Ce|F44E5.3 5.4
0 Hs|LSS 5.3
0 Hs|NP_060663 5.3
0 Ce|F34D6.2 5.3
0 Ce|Y75B12B.10 5.3
0 Ce|C41G6.16 5.3
0 Hs|PIP3AP 5.3
0 Ce|F39C12.1 5.3
0 Ce|C52B9.4 5.3
0 Hs|NT5C2L1 5.2
0 Hs|EIF2AK3 5.2
0 Dm|sif 5.2
0 Dm|CG14458 5.2
0 Hs|CCDC6 5.2
0 Dm|CG12455 5.2
0 Ce|tag-308 5.2
0 Hs|CAMK2G 5.2
0 Ce|Y73F8A.22 5.1
0 Ce|Y116A8C.1 5.1
1 Hs|TBX22 5.1
0 Ce|W08E12.8 5.1
1 Hs|ZNF552 5.1
0 Ce|T26A5.5 5.1
1 Hs|ZBTB5 5.1
0 Ce|srb-1 5.1
0 Ce|C35C5.2 5.1
0 Dm|CG1146 5.1
0 Ce|F45C12.8 5.1
1 Dm|CG31670 5.1
0 Ce|R148.3 5.0
0 Hs|NP_057452 5.0
0 Hs|Q9Y3U0 5.0
0 Ce|W02H5.5 5.0
1 Hs|TIPARP 5.0
0 Ce|C14H10.1 5.0
0 Ce|Y54E10BL.1 4.9
0 Ce|F35C8.2 4.9
0 Dm|Cht2 4.9
0 Hs|ENSG00000178957 4.9
0 Hs|OSBPL1A 4.9
0 Ce|B0524.1 4.9
0 Hs|NXF3 4.9
0 Ce|B0244.6 4.9
0 Hs|RNPEPL1 4.9
0 Ce|ZK250.3 4.9
0 Ce|tat-1 4.8
0 Hs|YIF1 4.8
0 Hs|PRKCG 4.8
1 Dm|CG3491 4.8
1 Ce|unc-130 4.8
1 Ce|F56F11.3 4.8
0 Ce|chs-2 4.8
0 Ce|F10A3.7 4.8
0 Ce|K02F6.6 4.8
0 Ce|srv-17 4.8
1 Hs|FOXE3 4.8
0 Hs|NP_775774 4.8
1 Hs|TBX15 4.7 
0 Hs|TRIM56 4.7
0 Hs|DNAH5 4.7
0 Ce|B0302.2 4.7
0 Ce|str-96 4.7
0 Ce|Y116F11B.9 4.7
0 Hs|SLC12A3 4.7
0 Dm|CG31169 4.7
0 Ce|F25H9.4 4.7
0 Dm|CG3356 4.7
1 Hs|ZNF15L1 4.7
0 Ce|C55B6.1 4.7
0 Hs|CD84 4.7
0 Ce|rib-2 4.7
0 Hs|THADA 4.6
0 Dm|CG32232 4.6
0 Hs|MLC1 4.6
0 Ce|R04E5.2 4.6
0 Dm|CG15706 4.6
0 Ce|cdh-4 4.6
0 Dm|CG6701 4.6
0 Dm|CG7816 4.6
0 Hs|Y143_HUMAN 4.6
0 Ce|srj-29 4.6
0 Ce|F13C5.5 4.5
0 Hs|TRAR4 4.5
0 Ce|Y73F8A.5 4.5
0 Ce|srr-6 4.5
0 Dm|Irp-1A 4.5
1 Dm|fkh 4.5
0 Dm|CG9777 4.5
0 Hs|NP_689976 4.5
0 Dm|CG3885 4.5
0 Hs|C20orf23 4.5
0 Ce|Y37E11AL.1 4.5
0 Dm|C3G 4.5
0 Hs|NP_006686 4.4
0 Ce|cec-1 4.4
0 Ce|T23G5.2 4.4
0 Ce|Y34B4A.10 4.4
0 Ce|F56H6.9 4.4
0 Dm|CG1531 4.4
0 Hs|TRAF2 4.4
0 Dm|CG1962 4.4
1 Dm|phol 4.4
0 Hs|MEP1A 4.4
0 Dm|TfIIA-L 4.4
0 Ce|Y17G7B.4 4.4
1 Hs|FOXC1 4.4
1 Hs|ENSG00000197841 4.4
0 Hs|DAPK2 4.4
0 Dm|Hmu 4.4
0 Hs|PFKFB1 4.4
0 Hs|NEK8 4.4
0 Ce|ugt-1 4.4
0 Dm|CG14459 4.3
0 Dm|bt 4.3
0 Ce|C52E2.1 4.3
0 Hs|HTR3C 4.3
0 Ce|F59D6.4 4.3
0 Dm|Pkc53E 4.3
0 Ce|T01C3.3 4.3
1 Ce|Y59E9AL.4 4.3
0 Ce|ZC116.3 4.3
0 Dm|SP2523 4.3
0 Hs|COH1 4.3
0 Hs|GSG1 4.3
0 Dm|CG15435 4.3
0 Dm|CG13916 4.3
1 Hs|TBX18 4.3
1 Hs|FOXG1A 4.2
0 Hs|PPP5C 4.2
0 Hs|O6C4_HUMAN 4.2
0 Ce|C56E6.6 4.2
0 Ce|T01H3.3 4.2
1 Dm|croc 4.2
0 Ce|E02H9.5 4.2
0 Ce|D2096.5 4.2
0 Hs|NP_689531 4.2
0 Hs|Q96N33 4.2
0 Ce|T07E3.4 4.2
0 Ce|str-78 4.2
1 Hs|TBX20 4.2
0 Hs|ABCA12 4.1
0 Hs|STAB1 4.1
0 Dm|CG6686 4.1
0 Ce|Y92H12A.5 4.1
0 Dm|CG30438 4.1
0 Hs|C6orf27 4.1
0 Ce|rrf-3 4.1
0 Ce|srh-52 4.1
0 Hs|PPP4R2 4.1
0 Hs|ENSG00000189284 4.1
0 Hs|SEC3L1 4.1
1 Dm|CG6470 4.1
0 Ce|C01B9.1 4.1
0 Ce|K10G4.1 4.1
0 Ce|R10E8.6 4.1
0 Ce|rpm-1 4.1
0 Ce|srv-21 4.1
0 Ce|M18.8 4.1
0 Dm|CG9535 4.1
0 Ce|F32D1.3 4.1
0 Ce|unc-2 4.1
1 Ce|nhr-5 4.1
0 Dm|CG15279 4.1
0 Ce|ser-7 4.1
1 Ce|C07H6.4 4.0
0 Ce|R10D12.4 4.0
0 Hs|PCDHB11 4.0
0 Hs|ACO1 4.0
0 Hs|LAMB1 4.0
0 Hs|Q8N3Q2 4.0
0 Hs|DPEP1 4.0
0 Hs|MAP3K1 4.0
0 Ce|acl-6 4.0
0 Ce|irs-2 4.0
0 Ce|T21D12.7 4.0
1 Dm|CG31632 4.0
0 Ce|K06A5.2 4.0
0 Dm|tok 3.9
0 Ce|F14B8.7 3.9
0 Hs|FBXO34 3.9
0 Ce|ZK1290.5 3.9
0 Dm|fng 3.9
0 Hs|ITGAE 3.9
1 Dm|fd96Ca 3.9
0 Ce|F08A8.7 3.9
0 Dm|Glt 3.9
0 Hs|EPHX2 3.9
0 Dm|CG5027 3.9
1 Hs|ZNF23 3.9
0 Dm|CG7175 3.9
0 Dm|CG5747 3.9
0 Ce|C40A11.3 3.9
0 Hs|MYLK 3.9
0 Dm|CG9492 3.9
0 Hs|HTR2A 3.9
0 Ce|Y41E3.9 3.9
0 Hs|ABCC6 3.9
1 Hs|C20orf104 3.9
0 Ce|K09E4.5 3.9
0 Hs|EXOSC2 3.8
0 Ce|B0024.11 3.8
0 Dm|Sry-alpha 3.8
0 Ce|imb-5 3.8
1 Hs|ZNF161 3.8
0 Dm|CG4676 3.8
0 Ce|H20J04.1 3.8
0 Hs|IL12B 3.8
0 Ce|F25E5.7 3.8
1 Ce|R05H10.2 3.8
0 Dm|TfIIEbeta 3.8
0 Ce|F36G9.3 3.8
0 Hs|POLA 3.8
0 Ce|C43F9.9 3.8
0 Ce|F20A1.2 3.8
0 Hs|CDC14A 3.8
0 Hs|CREBL1 3.8
0 Hs|OR4Q3 3.8
0 Ce|F18E3.5 3.8
0 Dm|Cyp6a19 3.8
0 Hs|SORCS1 3.8
0 Ce|C01G8.6 3.7
0 Dm|CG7200 3.7
0 Dm|skd 3.7
0 Hs|KCNJ12 3.7
0 Hs|RGS3 3.7
0 Hs|ENSG00000175202 3.7
0 Dm|CG32333 3.7
0 Dm|Mdr49 3.7
0 Hs|MS4A2 3.7
0 Dm|Dhc64C 3.7
0 Ce|F45H11.3 3.7
0 Hs|PRELP 3.7
0 Dm|ord 3.7
0 Hs|NP_612399 3.7
0 Hs|Q9C0G6 3.7
0 Ce|cap-2 3.7
0 Hs|ZFYVE9 3.7
0 Ce|T13H5.1 3.7
0 Dm|CG10275 3.7
0 Hs|EPHX1 3.7
0 Ce|F14H8.4 3.7
0 Dm|CG17665 3.7
0 Hs|C14orf111 3.7
0 Ce|T27E4.6 3.6
0 Ce|pkc-2 3.6
0 Dm|CG18554 3.6
0 Dm|Bka 3.6
0 Hs|NP_060918 3.6
0 Hs|NP_003958 3.6
0 Hs|NP_079321 3.6
0 Dm|CG11873 3.6
0 Hs|ENSG00000176082 3.6
1 Dm|pit 3.6
0 Dm|mad2 3.6
0 Ce|Y71G12B.24 3.6
0 Ce|F11A6.2 3.6
0 Ce|scp-1 3.6
0 Hs|ARMCX1 3.6
0 Hs|GHR 3.5
0 Hs|SLC6A14 3.5
0 Ce|amt-3 3.5
0 Ce|C46A5.4 3.5
0 Dm|CG11929 3.5
0 Ce|K10F12.5 3.5
0 Ce|Y102A11A.4 3.5
0 Ce|F20B4.7 3.5
0 Ce|K08D9.5 3.5
0 Hs|RNS9_HUMAN 3.5
0 Dm|CG15553 3.5
0 Ce|srg-69 3.5
0 Ce|coh-1 3.5
0 Hs|ENSG00000184902 3.5
0 Hs|MAD2L1 3.5
0 Hs|NBEA 3.5
0 Hs|NP_689961 3.5
0 Ce|F20G4.2 3.5
0 Dm|CG5498 3.5
0 Hs|TTN 3.5
0 Hs|NP_071357 3.5
0 Ce|tag-255 3.5
0 Dm|CG10339 3.5
0 Dm|ImpE1 3.5
0 Dm|Sap-r 3.5
0 Dm|Gr43b 3.5
0 Hs|NP_060243 3.5
0 Hs|FAT2 3.4
0 Hs|ENSG00000189118 3.4
0 Ce|mom-1 3.4
0 Hs|Q9UFP1 3.4
0 Ce|nos-1 3.4
0 Ce|C08G5.6 3.4
0 Ce|F48E3.2 3.4
0 Ce|ZC317.2 3.4
0 Ce|F56C11.5 3.4
0 Ce|AH9.4 3.4
0 Dm|CG13745 3.4
0 Ce|Y57G7A.11 3.4
0 Hs|FBXO18 3.4
0 Ce|tag-257 3.4
1 Dm|disco 3.4
1 Ce|tbx-7 3.4
0 Hs|JJAZ_HUMAN 3.4
0 Ce|C47A4.3 3.4
0 Ce|C25A6.1 3.4
0 Ce|T25D3.3 3.4
0 Ce|sru-19 3.4
0 Hs|NP_955375 3.4
0 Dm|CG18112 3.4
0 Ce|T25C12.3 3.4
0 Dm|CG2974 3.3
0 Ce|C39B5.4 3.3
0 Hs|SPTBN4 3.3
0 Ce|C50B8.3 3.3
0 Ce|F21G4.1 3.3
0 Hs|CYP2C8 3.3
1 Hs|NP_060101 3.3
0 Hs|PTGS1 3.3
0 Hs|EPHA1 3.3
0 Hs|LAMA3 3.3
0 Ce|T19B4.3 3.3
0 Hs|NP_110429 3.3
0 Dm|CG14967 3.3
0 Ce|Y40D12A.2 3.3
0 Ce|T25E12.4 3.3
0 Ce|C54F6.7 3.3
0 Hs|PKHD1 3.3
0 Dm|RpL39 3.3
0 Ce|F58H7.2 3.3
0 Hs|CAMTA1 3.3
1 Hs|ZFP28 3.3
0 Dm|Spt5 3.3
0 Hs|SERPINB1 3.3
0 Dm|fat2 3.3
0 Dm|CG4523 3.2
0 Hs|Q9P2D3 3.2
0 Ce|F31D4.2 3.2
0 Hs|TMC3 3.2
0 Ce|nhl-3 3.2
0 Ce|T02G5.12 3.2
0 Ce|C10E2.6 3.2
0 Hs|DUET_HUMAN 3.2
0 Hs|ENSG00000189157 3.2
0 Ce|R12B2.7 3.2
0 Ce|F52H2.1 3.2
0 Ce|B0252.1 3.2
0 Hs|ATP6V0A4 3.2
0 Dm|CG13120 3.2
0 Dm|CG31738 3.2
0 Hs|NP_077288 3.2
0 Dm|CRMP 3.2
0 Hs|NP_065195 3.2
0 Ce|str-99 3.2
0 Hs|AKR1B10 3.2
0 Ce|F35D11.11 3.2
0 Ce|F31E3.4 3.2
0 Ce|Y73B6BL.37 3.2
0 Ce|K08A2.1 3.2
0 Ce|H04D03.4 3.2
0 Hs|UGT8 3.2
0 Ce|F36D1.9 3.2
0 Dm|Las 3.2
0 Ce|srbc-65 3.2
0 Dm|Mhcl 3.2
0 Hs|Q12914 3.1
0 Ce|Y71F9AL.8 3.1
0 Ce|Y44A6D.3 3.1
0 Dm|stan 3.1
0 Ce|C49C8.5 3.1
0 Ce|C42C1.11 3.1
0 Hs|OR4E2 3.1
0 Ce|Y102A11A.6 3.1
1 Hs|NP_848644 3.1
0 Dm|CG4462 3.1
0 Hs|FK26_HUMAN 3.1
0 Dm|sev 3.1
0 Hs|REV3L 3.1
0 Ce|F42G2.3 3.1
0 Dm|CG32263 3.1
0 Hs|NP_079413 3.1
1 Dm|CG15707 3.1
0 Dm|CG6674 3.1
0 Hs|NP_777574 3.1
0 Ce|srj-7 3.1
0 Ce|srj-9 3.1
0 Ce|C07E3.8 3.1
0 Ce|Y47D3A.2 3.1
0 Ce|qui-1 3.1
0 Dm|CG32081 3.0
0 Hs|SCG2 3.0
0 Hs|SLC6A6 3.0
0 Ce|F36A4.8 3.0
0 Ce|M142.5 3.0
0 Ce|F10C2.7 3.0
0 Ce|T25B6.4 3.0
0 Ce|T02E1.2 3.0
1 Ce|pes-1 3.0
0 Dm|CG4841 3.0
0 Dm|CG6666 3.0
0 Ce|F47D12.9 3.0
0 Hs|NP_653315 3.0
0 Ce|C09B8.4 3.0
0 Hs|HMBS 3.0
0 Ce|E03A3.6 3.0
0 Hs|O15074 3.0
0 Ce|Y71A12B.12 3.0
0 Dm|CG7466 3.0
0 Ce|T03G11.4 3.0
0 Hs|ENSG00000106580 2.9
0 Hs|GRLF1 2.9
0 Hs|SLC30A5 2.9
1 Ce|R11A8.7 2.9
0 Hs|SNX4 2.9
0 Ce|T19H12.1 2.9
0 Dm|Smg5 2.9
1 Ce|pag-3 2.9
0 Dm|CG3942 2.9
1 Hs|KE04_HUMAN 2.9
0 Dm|CG6785 2.9
0 Dm|Cyp6a23 2.9
0 Dm|NaCP60E 2.9
0 Hs|CEP1 2.9
0 Ce|abu-10 2.9
1 Dm|CG9791 2.9
0 Dm|CG13879 2.9
0 Hs|ARM2_HUMAN 2.9
1 Hs|ZNF74 2.9
0 Dm|CG12303 2.9
0 Ce|H22K11.4 2.9
0 Hs|STOML3 2.9
0 Ce|F32B5.6 2.9
0 Hs|NP_997293 2.9
0 Dm|Gr22a 2.9
0 Hs|PLS1 2.9
0 Hs|C10orf92 2.9
0 Hs|KERA 2.9
0 Dm|CG13843 2.9
0 Dm|CG14234 2.9
0 Dm|CG17735 2.8
0 Ce|srv-32 2.8
0 Ce|srv-33 2.8
0 Ce|srv-25 2.8
0 Hs|NP_775760 2.8
0 Dm|CG13129 2.8
0 Hs|NP_775894 2.8
0 Hs|NP_653178 2.8
0 Hs|PKD2 2.8
0 Dm|CG4669 2.8
0 Ce|ptr-2 2.8
0 Ce|C42D4.3 2.8
0 Ce|C35E7.2 2.8
0 Ce|tag-115 2.8
0 Hs|KCNAB2 2.8
1 Hs|PRDM5 2.8
0 Ce|Y73F8A.30 2.8
0 Hs|PPL 2.8
0 Hs|NP_057026 2.8
0 Ce|Y58G8A.2 2.8
0 Ce|T04A8.8 2.8
0 Hs|RANBP6 2.8
0 Hs|KA43_HUMAN 2.8
0 Ce|srh-32 2.8
0 Dm|sls 2.8
0 Hs|SORCS3 2.8
0 Hs|TMF1 2.8
0 Ce|dhc-1 2.7
0 Dm|Or24a 2.7
0 Hs|O4K3_HUMAN 2.7
0 Hs|ACACB 2.7
0 Hs|ENSG00000189069 2.7
0 Ce|F22B7.9 2.7
0 Ce|B0244.10 2.7
0 Ce|F32B4.6 2.7
0 Dm|CG14685 2.7
0 Dm|Ctr1B 2.7
0 Ce|srg-30 2.7
0 Dm|CycG 2.7
0 Ce|srt-13 2.7
0 Hs|SOX13 2.7
0 Hs|KCND3 2.7
0 Hs|KCND2 2.7
0 Hs|TTR 2.7
0 Ce|ZK105.3 2.7
0 Hs|MLL2 2.7
0 Ce|F48B9.1 2.7
0 Dm|CG1750 2.7
0 Hs|LNPEP 2.7
0 Dm|Dhc62B 2.7
0 Ce|spe-41 2.7
0 Hs|C8orf6 2.7
0 Dm|msn 2.7
0 Hs|ALPL 2.7
0 Dm|loner 2.7
0 Dm|Gprk1 2.7
0 Ce|grk-2 2.7
0 Hs|ADRBK1 2.7
0 Hs|PRKCM 2.7
0 Hs|KPCO_HUMAN 2.7
0 Ce|C12D12.6 2.7
0 Hs|NP_689598 2.7
0 Hs|LUM 2.7
0 Dm|huntingtin 2.6
0 Hs|RNF129 2.6
1 Ce|F48B9.5 2.6
1 Dm|tll 2.6
0 Ce|twk-29 2.6
0 Ce|C12D5.4 2.6
0 Hs|NP_001002840 2.6
0 Ce|fum-1 2.6
0 Dm|CG10801 2.6
0 Ce|ZC434.4 2.6
0 Hs|GALE 2.6
0 Dm|CG14646 2.6
0 Hs|NP_079001 2.6
0 Dm|CG41099 2.6
0 Hs|NP_149115 2.6
0 Dm|trh 2.6
0 Dm|Su(z)12 2.6
0 Ce|F56H6.13 2.6
0 Hs|USP34 2.6
0 Dm|CG4554 2.6
0 Ce|R03A10.2 2.5
0 Ce|F54D8.5 2.5
0 Ce|Y46C8AL.6 2.5
0 Ce|srt-60 2.5
0 Hs|VNN2 2.5
0 Dm|CG5948 2.5
0 Ce|F35G12.2 2.5
0 Dm|e(y)2 2.5
1 Dm|CG8478 2.5
0 Hs|GPR45 2.5
0 Ce|F26G1.6 2.5
0 Ce|Y49E10.20 2.5
0 Dm|crm 2.5
0 Ce|Y45G5AM.7 2.5
0 Dm|CaMKI 2.5
1 Ce|nhr-137 2.5
0 Ce|inx-9 2.5
1 Ce|F13H6.1 2.5
0 Hs|C14orf125 2.5
0 Dm|CG4196 2.5
0 Hs|NP_060945 2.5
0 Dm|CG18596 2.5
0 Hs|SERPINE2 2.5
0 Hs|KCTD9 2.5
0 Hs|ENSG00000187988 2.5
0 Dm|Pfrx 2.5
0 Dm|Dhc16F 2.5
0 Ce|Y73B6BL.29 2.5
0 Hs|PRKCA 2.5
0 Ce|ZK697.13 2.5
0 Ce|F53B1.4 2.5
0 Hs|PDCD11 2.5
0 Dm|arr 2.5
0 Hs|TTTY7 2.5
0 Ce|cah-4 2.5
0 Ce|T05C1.4 2.5
0 Hs|NP_056420 2.5
0 Ce|Y22D7AR.2 2.5
0 Hs|RPS26 2.5
0 Dm|CG31463 2.5
0 Dm|spel1 2.4
0 Hs|C9orf38 2.4
0 Ce|T22F3.2 2.4
0 Dm|CG10226 2.4
0 Ce|C55B7.6 2.4
0 Hs|PPFIBP1 2.4
1 Hs|ZNF25 2.4
0 Hs|UGCGL2 2.4
0 Hs|Q9H9U2 2.4
0 Ce|F36H5.4 2.4
0 Ce|R166.5 2.4
0 Hs|NP_659475 2.4
0 Dm|CG8778 2.4
0 Dm|CG9981 2.4
0 Hs|NP_653226 2.4
0 Hs|DTNB 2.4
0 Dm|Rep 2.4
0 Ce|F46F11.9 2.4
0 Ce|dhs-1 2.4
0 Ce|C08E3.5 2.4
0 Ce|F59A1.7 2.4
0 Dm|CG15803 2.4
0 Hs|ATM 2.4
0 Hs|GPR146 2.4
0 Hs|ARMCX2 2.4
0 Hs|KIAA1529 2.4
0 Dm|CG6498 2.4
0 Ce|vps-34 2.4
0 Dm|CG3994 2.4
0 Dm|CG5731 2.3
0 Dm|CG14211 2.3
0 Dm|CG4272 2.3
0 Dm|CG14855 2.3
0 Ce|ZK697.12 2.3
0 Hs|NP_060230 2.3
0 Hs|PDGFRB 2.3
0 Hs|ENSG00000166593 2.3
0 Hs|ART1_HUMAN 2.3
0 Hs|Q8NGV9 2.3
0 Ce|T01H10.1 2.3
0 Dm|N 2.3
0 Ce|Y71G12A.4 2.3
0 Dm|futsch 2.3
0 Hs|NP_689988 2.3
0 Ce|K07A12.2 2.3
1 Ce|F19F10.1 2.3
0 Ce|R10F2.6 2.3
0 Hs|NP_079474 2.3
0 Hs|SLAMF6 2.3
0 Ce|Y56A3A.12 2.3
0 Hs|CCM1 2.3
0 Ce|C05D10.1 2.3
0 Ce|Y57G11C.39 2.3
0 Hs|TRIM3 2.3
0 Ce|M03F4.6 2.3
0 Dm|Gycalpha99B 2.3
0 Ce|Y48E1B.2 2.3
0 Ce|srz-47 2.3
0 Ce|srz-48 2.3
0 Ce|C05C8.6 2.3
0 Dm|Cyp28d1 2.2
0 Ce|R08C7.13 2.2
0 Hs|PIK4CB 2.2
0 Hs|C20orf26 2.2
0 Ce|col-19 2.2
1 Ce|lin-48 2.2
0 Hs|CA12 2.2
0 Ce|C53D6.6 2.2
0 Hs|CACNA1C 2.2
1 Hs|DZIP1 2.2
0 Hs|CATSPER2 2.2
0 Ce|str-39 2.2
0 Ce|F18A12.4 2.2
0 Ce|Y71H2AR.3 2.2
0 Hs|NKPD1 2.2
0 Hs|NALP10 2.2
0 Ce|F17C8.3 2.2
0 Dm|Glut1 2.2
0 Ce|F45D3.1 2.2
0 Ce|T25D10.5 2.2
0 Dm|CG7125 2.2
0 Dm|CG10887 2.2
0 Dm|CG33217 2.2
1 Ce|nhr-43 2.2
0 Ce|snf-1 2.2
0 Dm|POSH 2.2
0 Hs|CARD14 2.2
0 Dm|Spn1 2.2
0 Ce|srbc-5 2.2
0 Ce|srbc-7 2.2
0 Hs|LCP1 2.2
0 Dm|Strn-Mlck 2.2
0 Dm|CG40225 2.2
0 Ce|F10D7.1 2.2
0 Dm|Plkk1 2.1
0 Hs|C10orf119 2.1
1 Dm|CG9346 2.1
0 Dm|PEK 2.1
0 Dm|CG1718 2.1
0 Dm|DopR2 2.1
0 Ce|rol-3 2.1
0 Hs|C9orf54 2.1
0 Ce|C05D11.8 2.1
0 Hs|NP_078858 2.1
0 Dm|CG6040 2.1
0 Dm|Rpn1 2.1
0 Ce|F08D12.11 2.1
1 Hs|PRDM1 2.1
0 Dm|ninaD 2.1
0 Hs|NFE2L2 2.1
0 Ce|F22H10.1 2.1
0 Ce|str-120 2.1
0 Ce|Y45G12C.6 2.1
0 Ce|cpn-2 2.1
0 Hs|MFNG 2.1
0 Ce|vab-10 2.1
0 Hs|GALNT5 2.1
0 Hs|CB45_HUMAN 2.1
0 Dm|CG17999 2.1
0 Ce|Y105E8A.3 2.1
0 Ce|C03A7.11 2.1
0 Ce|ptr-5 2.1
0 Dm|CG17119 2.1
0 Hs|OSBPL2 2.1
0 Dm|CG32432 2.1
1 Hs|ZNF442 2.1
0 Hs|CNNM4 2.1
0 Ce|K09A9.6 2.1
0 Dm|CG1909 2.1
0 Ce|H01G02.1 2.1
0 Dm|CG32712 2.1
1 Hs|DDX31 2.1
0 Hs|PRKCN 2.1
0 Dm|CG9222 2.1
0 Hs|NP_631913 2.1
0 Ce|Y54E5A.6 2.1
1 Hs|ZFP62 2.1
0 Ce|Y37B11A.1 2.1
0 Dm|CG11376 2.1
0 Dm|Tehao 2.0
0 Dm|Or22b 2.0
0 Hs|ITGA10 2.0
1 Hs|Q8N9U7 2.0
0 Dm|CG4645 2.0
0 Hs|HDHD2 2.0
0 Hs|O94958 2.0
0 Ce|C54G7.1 2.0
0 Dm|Dhc93AB 2.0
0 Ce|F35C8.1 2.0
0 Ce|VF13D12L.1 2.0
0 Hs|DIAPH2 2.0
1 Hs|ELK3 2.0
0 Hs|STK22D 2.0
0 Dm|rpk 2.0
0 Hs|WDR36 2.0
0 Dm|CG13185 2.0
0 Ce|vps-35 2.0
0 Ce|ppk-2 2.0
0 Dm|nuf 2.0
0 Ce|T01H10.5 2.0
0 Hs|ENSG00000180915 2.0
0 Ce|Y47H9C.10 2.0
0 Hs|UBE3B 2.0
0 Ce|sra-12 2.0
0 Dm|CG5991 2.0
0 Ce|srz-90 2.0
0 Hs|CDC42BPA 2.0
0 Dm|Pros35 2.0
0 Ce|ZK973.1 2.0
0 Hs|NP_065113 2.0
0 Ce|F21D9.6 2.0
0 Hs|NPC1L1 2.0
0 Hs|SNX19 2.0
0 Ce|R07B5.5 2.0
0 Ce|T05G5.9 2.0
0 Ce|F52D2.4 2.0
0 Hs|SYNE1 2.0
0 Hs|NP_653258 2.0
0 Dm|CG4450 2.0
0 Dm|RpS26 2.0
0 Hs|ENSG00000187493 2.0
0 Hs|ENSG00000173534 2.0
0 Hs|ENSG00000183462 2.0
0 Hs|ENSG00000196089 2.0
0 Hs|ENSG00000196121 2.0
0 Hs|ENSG00000196933 2.0
0 Ce|F58G1.7 1.9
0 Hs|KCNJ4 1.9
0 Ce|ZC190.6 1.9
0 Ce|F01D5.6 1.9
0 Ce|K12B6.6 1.9
0 Hs|ENSG00000196849 1.9
0 Ce|F36G9.12 1.9
0 Hs|ST6G_HUMAN 1.9
0 Ce|srt-4 1.9
0 Hs|STAG1 1.9
0 Dm|CG11109 1.9
0 Dm|CG9063 1.9
0 Ce|C07E3.2 1.9
0 Hs|GRID1 1.9
0 Ce|F09C12.2 1.9
0 Hs|SLC3A1 1.9
0 Hs|NP_620175 1.9
0 Dm|CG31720 1.9
0 Ce|daf-2 1.9
0 Dm|RhoGAP92B 1.9
0 Hs|COPS4 1.9
0 Dm|CG11033 1.9
0 Hs|ENSG00000188554 1.9
0 Hs|M17S2 1.9
0 Hs|DAAM2 1.9
1 Dm|ovo 1.9
0 Dm|CG16718 1.9
0 Ce|C52A10.1 1.9
0 Ce|Y39B6A.10 1.9
0 Dm|CG16975 1.9
0 Ce|M116.5 1.9
0 Ce|F21E9.5 1.9
0 Ce|T03F7.5 1.9
0 Hs|HEXA 1.9
0 Ce|twk-6 1.9
0 Hs|NP_060422 1.9
1 Hs|NP_055959 1.9
0 Dm|CG31955 1.9
0 Dm|CG5321 1.9
0 Ce|aat-7 1.9
0 Ce|F13G3.3 1.9
0 Hs|SPTBN2 1.8
0 Dm|glu 1.8
0 Dm|CG9965 1.8
0 Ce|T22G5.4 1.8
0 Dm|CG18173 1.8
0 Hs|NP_079035 1.8
0 Hs|KRTAP1-5 1.8
0 Ce|sre-14 1.8
0 Ce|C01G6.9 1.8
0 Dm|Cad88C 1.8
0 Ce|tag-140 1.8
1 Dm|tef 1.8
1 Dm|fd59A 1.8
0 Dm|HP1c 1.8
0 Hs|Q8N2Y7 1.8
0 Ce|Y105E8A.27 1.8
0 Dm|Nrx 1.8
0 Ce|R11A8.8 1.8
1 Hs|SALL4 1.8
0 Dm|CG6638 1.8
0 Dm|CG6304 1.8
0 Hs|USP10 1.8
0 Dm|dtr 1.8
0 Ce|H04J21.1 1.8
0 Dm|cdm 1.8
0 Ce|T22D1.4 1.8
0 Dm|Thd1 1.8
0 Ce|K08F11.1 1.8
0 Ce|dcn-1 1.8
0 Ce|ula-1 1.8
0 Dm|CG4644 1.8
0 Dm|CG7627 1.8
0 Dm|CG31792 1.8
0 Dm|CG31793 1.8
0 Dm|CG9270 1.8
0 Dm|CG14709 1.8
0 Dm|l(2)03659 1.8
0 Hs|SLC6A2 1.8
0 Hs|NP_689524 1.8
0 Ce|pgp-12 1.8
0 Dm|CG5287 1.8
0 Hs|DPAGT1 1.8
0 Dm|CG9007 1.8
0 Ce|gei-18 1.8
0 Hs|NP_116278 1.8
0 Dm|CG6406 1.8
0 Hs|CCNG1 1.8
0 Dm|Ca-alpha1D 1.8
0 Hs|NP_940846 1.8
0 Dm|CG18769 1.8
0 Dm|CG6680 1.8
0 Hs|NP_689914 1.7
0 Ce|C44E4.7 1.7
0 Hs|TRIO 1.7
1 Dm|Cf2 1.7
0 Ce|C23F12.1 1.7
0 Dm|shd 1.7
0 Ce|F31E9.1 1.7
0 Hs|ADAMTS9 1.7
0 Hs|TRRAP 1.7
0 Ce|T19H5.1 1.7
0 Dm|CG17492 1.7
0 Hs|HRMT1L1 1.7
0 Dm|CG8503 1.7
0 Ce|T26C5.3 1.7
0 Hs|AP1A_HUMAN 1.7
0 Ce|Y105C5B.8 1.7
0 Dm|Grip 1.7
0 Hs|Q9P2E8 1.7
1 Dm|Hr96 1.7
0 Dm|CG1140 1.7
0 Hs|SORT1 1.7
0 Dm|fu 1.7
0 Ce|Y38H6C.21 1.7
0 Ce|T14G11.1 1.7
0 Hs|KIR3DS1 1.7
0 Hs|SPTA1 1.7
0 Ce|C25H3.1 1.7
0 Ce|F55A4.8 1.7
0 Ce|F23B2.10 1.7
1 Hs|TBR1 1.7
0 Hs|C9orf84 1.7
1 Hs|NP_848653 1.7
0 Dm|CG40450 1.7
0 Dm|CG13063 1.7
0 Hs|TTC3 1.7
0 Ce|K06H7.1 1.7
0 Ce|K10D11.3 1.7
0 Dm|CG16825 1.7
0 Hs|RRM2B 1.7
0 Ce|Y106G6D.4 1.7
0 Dm|CG14204 1.7
0 Dm|CG9316 1.7
0 Ce|srh-274 1.7
0 Hs|KCNG2 1.7
0 Hs|TOMM34 1.7
0 Ce|F54B11.7 1.6
0 Ce|F01G10.1 1.6
0 Ce|F54B11.11 1.6
0 Hs|NP_056263 1.6
0 Dm|CG6509 1.6
0 Ce|lin-35 1.6
0 Hs|DUSP6 1.6
0 Hs|HELB 1.6
0 Hs|SLC38A3 1.6
1 Hs|ZNF81 1.6
0 Ce|F41D9.1 1.6
0 Hs|Q9H6S2 1.6
0 Ce|C11H1.2 1.6
0 Dm|kl-2 1.6
0 Ce|R13D11.5 1.6
0 Hs|NP_115603 1.6
0 Ce|T10E9.2 1.6
0 Ce|C28A5.1 1.6
0 Hs|SL2B_HUMAN 1.6
0 Dm|Fancd2 1.6
0 Dm|CG13054 1.6
0 Dm|CG8785 1.6
0 Dm|Trap170 1.6
0 Ce|T07A9.6 1.6
0 Dm|tsl 1.6
0 Dm|CG3615 1.6
0 Ce|clh-6 1.6
0 Ce|srbc-32 1.6
0 Ce|F09B12.1 1.6
0 Hs|NP_079059 1.6
0 Ce|ZK1128.6 1.6
1 Dm|CG17540 1.6
0 Hs|BICC1 1.6
0 Ce|Y49F6B.7 1.6
0 Dm|CG13272 1.6
0 Hs|Q96MG3 1.6
0 Ce|mrg-1 1.6
0 Dm|CG1434 1.6
0 Hs|APEH 1.6
0 Ce|R06F6.8 1.6
0 Hs|APAF1 1.6
0 Dm|PPP4R2r 1.6
0 Hs|WAC 1.6
0 Dm|CG32056 1.6
0 Ce|F58B3.1 1.6
0 Ce|F19F10.10 1.6
0 Hs|CTNNA3 1.6
0 Dm|sut3 1.6
0 Hs|HHLA2 1.6
0 Ce|R144.5 1.6
0 Ce|Y49A3A.3 1.6
0 Hs|MIA2 1.6
0 Ce|T24B8.7 1.6
0 Ce|T01H10.3 1.6
0 Hs|USH2A 1.6
0 Hs|RBBP4 1.6
0 Hs|FAT 1.6
0 Hs|CSMD3 1.6
0 Dm|CG17026 1.6
0 Ce|elo-6 1.6
0 Dm|Or83c 1.6
0 Ce|hpr-9 1.6
0 Dm|CG7146 1.5
1 Hs|NP_006653 1.5
0 Hs|CACNA1F 1.5
0 Dm|malpha 1.5
0 Hs|NALP2 1.5
1 Ce|rha-1 1.5
0 Dm|CG9170 1.5
0 Ce|rig-6 1.5
0 Dm|ire-1 1.5
1 Hs|ENSG00000184617 1.5
0 Hs|PLK2 1.5
0 Dm|gro 1.5
0 Ce|Y63D3A.8 1.5
0 Dm|CG14047 1.5
1 Hs|ZNF160 1.5
0 Ce|F25H9.5 1.5
0 Hs|Q86Y58 1.5
0 Ce|C18B10.6 1.5
0 Ce|F17E9.7 1.5
0 Dm|Gr10b 1.5
0 Hs|NXPH1 1.5
1 Hs|ZNF17 1.5
0 Ce|F59G1.1 1.5
0 Ce|T20H9.3 1.5
0 Ce|C43G2.4 1.5
1 Hs|ZNF616 1.5
0 Ce|C33G8.1 1.5
0 Ce|str-138 1.5
0 Hs|STXBP4 1.5
0 Dm|hfw 1.5
0 Ce|F36H5.8 1.5
0 Hs|AMPD3 1.5
0 Hs|CKAP2 1.5
0 Dm|Gcn2 1.5
0 Hs|GLTSCR1 1.5
0 Hs|TRUB2 1.5
0 Dm|CG13717 1.5
0 Dm|PTP-ER 1.5
0 Ce|Y4C6B.5 1.5
0 Ce|H27D07.4 1.5
0 Ce|C44C3.3 1.5
0 Hs|KIF13A 1.5
0 Hs|ABCC11 1.5
0 Hs|OCRL 1.5
0 Ce|M01B12.5 1.5
0 Ce|F21E9.1 1.5
0 Hs|AP4M1 1.5
0 Hs|NP_060677 1.5
0 Ce|AH10.3 1.5
0 Ce|F40G9.12 1.5
0 Ce|W02C12.2 1.5
0 Ce|Y56A3A.6 1.5
0 Ce|C33F10.2 1.5
0 Dm|CG5384 1.5
0 Ce|B0250.5 1.5
0 Ce|C53A5.11 1.5
1 Ce|Y48G8AL.10 1.5
0 Ce|C03B1.13 1.5
0 Dm|Rtnl1 1.5
0 Hs|NP_078887 1.5
0 Ce|T22C1.2 1.5
1 Dm|CG10348 1.5
1 Hs|PRDM16 1.5
1 Hs|EVI1 1.5
0 Hs|DOCK6 1.5
0 Hs|CHS1 1.5
1 Hs|ZNF350 1.5
0 Hs|NP_079084 1.4
1 Dm|Aats-lys 1.4
0 Ce|F09C3.3 1.4
0 Ce|H43I07.3 1.4
0 Hs|PDE10A 1.4
0 Ce|ZK945.1 1.4
0 Hs|SEC23IP 1.4
0 Hs|GARNL3 1.4
0 Ce|grp-1 1.4
0 Ce|Y47D3A.29 1.4
0 Ce|B0523.3 1.4
0 Ce|glt-6 1.4
0 Ce|F55F3.4 1.4
0 Hs|MC2R 1.4
0 Hs|NP_940968 1.4
0 Ce|F29F11.2 1.4
0 Dm|CG31653 1.4
0 Ce|opt-2 1.4
0 Hs|C21orf30 1.4
0 Hs|ZFYVE16 1.4
1 Ce|hbl-1 1.4
0 Dm|CG31150 1.4
0 Ce|C18H9.5 1.4
0 Hs|MYH10 1.4
0 Dm|ptc 1.4
0 Ce|F52A8.3 1.4
1 Ce|pax-1 1.4
0 Hs|NP_079452 1.4
1 Ce|F38H12.3 1.4
0 Ce|C18H9.3 1.4
0 Hs|SLC2A7 1.4
0 Hs|NP_057697 1.4
0 Hs|SLC26A4 1.4
0 Ce|Y32H12A.1 1.4
0 Hs|KLHL1 1.4
0 Hs|NP_775891 1.4
0 Dm|CG9986 1.4
0 Hs|MYO15A 1.4
1 Dm|CG11247 1.4
0 Hs|NP_060521 1.4
1 Ce|sem-4 1.4
0 Ce|T25B9.9 1.4
0 Hs|OXE1_HUMAN 1.4
0 Hs|RNUT1 1.4
0 Dm|CG8008 1.4
0 Ce|W07A12.6 1.4
0 Hs|EVC2 1.4
0 Hs|POLR2A 1.4
0 Ce|R09D1.10 1.4
0 Dm|Eno 1.4
0 Hs|ENO1 1.4
0 Hs|ENO2 1.4
0 Hs|ENO3 1.4
0 Hs|PUS1 1.4
0 Dm|Bin1 1.4
0 Ce|msh-5 1.4
0 Hs|GNAS 1.4
0 Ce|T25B6.2 1.4
0 Ce|Y18H1A.3 1.4
0 Ce|unc-25 1.4
0 Ce|ZC47.4 1.4
0 Dm|CG13085 1.4
0 Dm|CG6659 1.4
0 Ce|aat-5 1.4
0 Dm|dpr16 1.4
0 Ce|T05E8.1 1.4
0 Ce|gcy-3 1.4
0 Dm|didum 1.4
0 Ce|F10A3.2 1.4
0 Ce|daf-11 1.4
0 Hs|SGTA 1.4
0 Ce|ZK177.4 1.4
0 Dm|CG32316 1.4
0 Hs|HRMT1L3 1.4
0 Hs|HTR1F 1.3
0 Dm|CG12926 1.3
0 Hs|LGTN 1.3
0 Hs|GTF3C5 1.3
0 Ce|Y71H2AM.7 1.3
0 Hs|CCIN 1.3
0 Hs|INMT 1.3
0 Hs|BRD7 1.3
0 Hs|NP_078930 1.3
0 Ce|ZK512.3 1.3
0 Ce|F19F10.11 1.3
0 Dm|ldlCp 1.3
0 Ce|F49E12.1 1.3
0 Dm|CG9086 1.3
0 Hs|NP_062457 1.3
1 Ce|mog-1 1.3
0 Dm|CG32085 1.3
0 Ce|R02D3.3 1.3
0 Ce|F13D2.1 1.3
0 Dm|Irp-1B 1.3
1 Dm|CG3225 1.3
0 Hs|NP_076999 1.3
0 Dm|CG9640 1.3
0 Ce|srz-37 1.3
0 Hs|GMPR2 1.3
0 Dm|CG7678 1.3
0 Dm|CG7011 1.3
0 Dm|CG15666 1.3
0 Hs|OYB4_HUMAN 1.3
0 Hs|ADRBK2 1.3
0 Dm|CG8486 1.3
0 Hs|PCDH21 1.3
0 Ce|T02C1.1 1.3
0 Ce|ptp-3 1.3
0 Ce|Y53G8B.3 1.3
0 Hs|Y562_HUMAN 1.3
0 Hs|SLCO5A1 1.3
0 Ce|C50F4.16 1.3
0 Ce|rsd-3 1.3
0 Hs|NP_940903 1.3
1 Hs|POL1_HUMAN 1.3
1 Hs|ZNF462 1.3
0 Ce|sra-23 1.3
0 Dm|ird5 1.3
0 Ce|C25D7.3 1.3
0 Ce|C10A4.3 1.3
0 Hs|AVPR1B 1.3
0 Ce|opt-1 1.3
0 Ce|K08D10.1 1.3
0 Ce|K08F11.2 1.3
0 Hs|NP_079341 1.3
0 Ce|R186.1 1.3
0 Dm|CG8654 1.3
0 Ce|R11G10.3 1.3
0 Dm|CG17286 1.3
0 Hs|ENSG00000197310 1.3
0 Hs|CSE1L 1.3
0 Hs|TEX15 1.3
0 Hs|CASP5 1.3
0 Hs|CSPG4 1.3
0 Ce|F57B1.1 1.3
0 Ce|C54G6.2 1.3
0 Hs|GMDS 1.3
0 Hs|NP_075561 1.3
0 Ce|W02D3.2 1.2
0 Ce|inx-8 1.2
0 Dm|CG8252 1.2
0 Hs|FLCN 1.2
0 Ce|F39E9.4 1.2
0 Dm|Pros26 1.2
0 Ce|F43G6.5 1.2
0 Hs|RPL39L 1.2
0 Dm|RhoGAP71E 1.2
0 Ce|srr-4 1.2
0 Hs|MET 1.2
0 Hs|ID2 1.2
0 Hs|LXN 1.2
0 Hs|ID4 1.2
1 Hs|ZNF157 1.2
1 Hs|HELZ 1.2
0 Ce|T12B5.10 1.2
0 Ce|pmp-3 1.2
0 Ce|C15H9.4 1.2
0 Dm|RN-tre 1.2
0 Hs|PRODH 1.2
0 Dm|CG33173 1.2
0 Hs|BAZ2B 1.2
0 Dm|Rpn2 1.2
0 Hs|C6orf133 1.2
0 Hs|C14orf142 1.2
0 Hs|NP_078898 1.2
0 Dm|pcx 1.2
1 Ce|egl-46 1.2
0 Hs|PRKAR1B 1.2
0 Ce|tre-2 1.2
0 Dm|alpha-Est6 1.2
0 Hs|FSHPRH1 1.2
0 Dm|cue 1.2
0 Hs|FER 1.2
0 Hs|NP_671732 1.2
0 Ce|F25E5.16 1.2
0 Hs|SLC35E1 1.2
0 Ce|F10E9.7 1.2
0 Ce|M04C7.4 1.2
0 Hs|CSMD2 1.2
0 Ce|twk-5 1.2
0 Dm|CG5414 1.2
0 Hs|MFAP3 1.2
1 Hs|NP_699189 1.2
0 Ce|srb-4 1.2
0 Hs|MRE11A 1.2
0 Ce|ads-1 1.2
0 Dm|CG18473 1.2
0 Dm|NepYr 1.2
0 Ce|lad-2 1.2
1 Hs|ZNF443 1.2
0 Hs|PLXNB1 1.2
0 Hs|GPR119 1.2
0 Ce|ZC101.1 1.2
0 Hs|APOA1BP 1.2
0 Hs|K406_HUMAN 1.2
0 Ce|F53A2.1 1.2
1 Hs|C13orf8 1.2
0 Ce|C06A5.1 1.2
0 Dm|CG11340 1.2
0 Hs|NP_997397 1.2
0 Hs|ENSG00000188249 1.2
0 Dm|Dref 1.2
0 Dm|CG11474 1.1
0 Ce|C03A7.3 1.1
1 Hs|CPSF6 1.1
0 Hs|ITIH3 1.1
0 Ce|srw-40 1.1
0 Dm|dlp 1.1
1 Hs|NP_078982 1.1
0 Hs|NP_055728 1.1
0 Dm|kst 1.1
0 Ce|tbp-1 1.1
0 Ce|ZK1321.3 1.1
0 Hs|IPO7 1.1
0 Dm|alphaPS4 1.1
0 Ce|sec-8 1.1
0 Hs|UPF2 1.1
0 Dm|CG6448 1.1
0 Hs|IGSF11 1.1
0 Hs|Q9HAD2 1.1
0 Ce|Y116A8B.5 1.1
0 Hs|C20orf82 1.1
0 Ce|ZK180.3 1.1
0 Hs|AIM1 1.1
0 Dm|CG11403 1.1
0 Ce|F29D11.2 1.1
0 Ce|T10C6.6 1.1
0 Dm|Gr32a 1.1
0 Hs|ENSG00000180519 1.1
0 Dm|CG4972 1.1
0 Dm|CG15651 1.1
0 Ce|R06B9.6 1.1
0 Hs|ARHGEF17 1.1
0 Hs|NP_079164 1.1
0 Ce|F59A1.15 1.1
0 Hs|BAZ1B 1.1
0 Hs|SLC30A4 1.1
0 Dm|l(1)G0230 1.1
0 Dm|CG1968 1.1
0 Ce|R07C3.7 1.1
0 Dm|CG1308 1.1
0 Ce|Y49E10.25 1.1
0 Ce|H06H21.8 1.1
0 Hs|AFP 1.1
0 Ce|C38D9.5 1.1
0 Hs|NP_055203 1.1
0 Ce|gcy-19 1.1
0 Ce|gcy-4 1.1
0 Ce|gcy-5 1.1
0 Ce|M03F8.5 1.1
0 Ce|Y47G6A.21 1.1
0 Hs|ENSG00000161912 1.1
0 Ce|F43C11.7 1.1
0 Ce|C44C3.2 1.1
0 Ce|W01F3.3 1.1
0 Ce|C01F6.4 1.1
0 Hs|DOCK9 1.1
0 Ce|srb-3 1.1
0 Ce|cyp-42A1 1.1
0 Dm|CG2258 1.1
0 Hs|VPS4B 1.1
0 Hs|NP_055625 1.1
0 Ce|C37E2.3 1.1
0 Hs|SLC6A13 1.1
0 Ce|F01G10.7 1.1
0 Hs|TSC1 1.0
0 Ce|srb-2 1.0
0 Ce|Y48G9A.3 1.0
0 Ce|E01G4.6 1.0
0 Hs|Q86Y52 1.0
0 Hs|MYCBP2 1.0
0 Dm|Nup153 1.0
0 Ce|str-40 1.0
0 Ce|F07B7.12 1.0
0 Ce|T05E7.3 1.0
0 Hs|UPK2 1.0
0 Hs|TAS2R40 1.0
0 Hs|SSTR4 1.0
1 Hs|RALY 1.0
0 Hs|TAS2R4 1.0
0 Ce|hmt-1 1.0
0 Ce|F34D10.2 1.0
0 Ce|C44H9.2 1.0
0 Hs|HERC2 1.0
0 Dm|CG8211 1.0
0 Hs|GPR124 1.0
0 Ce|C24B9.11 1.0
1 Hs|HSF1 1.0
0 Dm|HisCl1 1.0
0 Ce|Y71G12B.5 1.0
0 Hs|PRKWNK3 1.0
0 Ce|srv-28 1.0
0 Ce|srv-26 1.0
0 Dm|CG32016 1.0
0 Hs|O4F6_HUMAN 1.0
0 Ce|B0240.2 1.0
0 Dm|CG3764 1.0
0 Ce|T12C9.7 1.0
1 Hs|NP_056332 1.0
0 Hs|SLC6A16 1.0
0 Dm|CG9394 1.0
0 Ce|srg-22 1.0
0 Hs|SLC22A18 1.0
0 Ce|F10G2.4 1.0
0 Hs|STK32C 1.0
0 Ce|F45E1.5 1.0
0 Dm|CG14804 1.0
0 Ce|vps-26 1.0
0 Dm|Orc2 1.0
0 Dm|Gr36a 1.0
0 Ce|T17A3.2 1.0
0 Hs|PARD3 1.0
0 Dm|Vap-33-1 1.0
0 Ce|Y105E8B.2 1.0
0 Dm|CG6745 1.0
0 Ce|ZK688.9 1.0
0 Ce|Y71H10A.1 1.0
0 Ce|Y39G10AR.3 1.0
0 Hs|SLC25A23 1.0
0 Dm|CG12325 1.0
0 Ce|srg-10 1.0
0 Ce|T04D1.2 1.0
0 Hs|OTOP1 1.0
0 Ce|T23G11.5 1.0
0 Dm|NiPp1 1.0
0 Hs|DNAH8 1.0
0 Hs|RTN4 1.0
0 Dm|RpS24 1.0
0 Dm|CG5508 1.0
1 Hs|NP_689814 1.0
0 Ce|F26E4.11 1.0
0 Dm|ImpL2 0.9
0 Dm|m4 0.9
0 Hs|HSPH1 0.9
0 Ce|str-81 0.9
0 Dm|CG33554 0.9
0 Ce|Y54G2A.35 0.9
0 Hs|CDH15 0.9
0 Dm|CG7837 0.9
1 Dm|su(s) 0.9
0 Hs|HDAC8 0.9
0 Ce|F32B4.8 0.9
0 Ce|ncl-1 0.9
0 Ce|Y51H4A.17 0.9
0 Hs|SPAG5 0.9
0 Ce|B0035.3 0.9
0 Ce|F58D5.3 0.9
0 Ce|H20J04.7 0.9
0 Hs|HERC5 0.9
0 Ce|T01D1.1 0.9
0 Dm|CG31886 0.9
0 Dm|shark 0.9
1 Ce|mex-3 0.9
0 Ce|Y57E12AL.2 0.9
0 Dm|Takr86C 0.9
0 Ce|C06E4.4 0.9
1 Hs|NP_689624 0.9
1 Ce|C28H8.3 0.9
0 Ce|C32B5.1 0.9
0 Ce|K02E7.7 0.9
1 Hs|HIVEP2 0.9
0 Dm|CG6230 0.9
0 Ce|F15H10.4 0.9
0 Ce|T05A7.1 0.9
0 Hs|STARD9 0.9
0 Ce|T24D8.6 0.9
0 Hs|NEK11 0.9
0 Ce|srr-10 0.9
0 Ce|srr-9 0.9
0 Hs|Q9P2H7 0.9
0 Dm|CG5013 0.9
0 Hs|RAPGEFL1 0.9
0 Hs|C18orf4 0.9
0 Ce|C02A12.8 0.9
0 Ce|arf-6 0.9
0 Hs|NP_775800 0.9
0 Dm|dpld 0.9
0 Ce|cft-1 0.9
0 Hs|NP_060855 0.9
1 Ce|Y46H3D.6 0.9
0 Hs|ECT2 0.9
0 Dm|CG3274 0.9
0 Hs|NAP1L3 0.9
1 Hs|DDX4 0.9
0 Dm|CG9870 0.9
0 Dm|CG2921 0.9
0 Hs|GPC6 0.9
0 Hs|GPC4 0.9
0 Hs|NP_116257 0.9
0 Ce|K09C4.1 0.9
0 Hs|MLLT2 0.9
0 Ce|T01D3.5 0.9
0 Hs|TRPC3 0.9
0 Dm|CG5087 0.9
0 Hs|NP_060512 0.9
0 Hs|PCDHB8 0.9
0 Hs|PCDHB13 0.9
0 Hs|ENSG00000123569 0.9
0 Ce|F41E6.14 0.9
0 Dm|CG1078 0.9
0 Hs|Q86YX8 0.9
1 Ce|din-1 0.9
0 Dm|CG17270 0.9
0 Ce|F40G12.11 0.9
0 Ce|ZC504.5 0.9
0 Hs|ZDHHC14 0.9
0 Hs|ENSG00000187687 0.9
0 Dm|CG9528 0.8
0 Ce|pash-1 0.8
0 Dm|CG14470 0.8
0 Hs|KIAA0690 0.8
0 Hs|NP_859063 0.8
0 Dm|CG5594 0.8
0 Hs|SLC12A4 0.8
0 Ce|C27F2.6 0.8
0 Hs|FRAS1 0.8
0 Ce|M199.6 0.8
0 Hs|PEX3 0.8
0 Dm|Gr22f 0.8
0 Ce|T09E11.7 0.8
0 Hs|CYP2C18 0.8
0 Hs|ENSG00000178418 0.8
0 Ce|Y92C3A.3 0.8
0 Ce|F53C11.5 0.8
0 Hs|NP_075069 0.8
0 Ce|M02E1.1 0.8
0 Ce|K07C5.7 0.8
0 Hs|TGM4 0.8
0 Dm|CG3919 0.8
0 Hs|CSPG5 0.8
0 Hs|SNPH 0.8
0 Dm|CG1342 0.8
0 Hs|MTBP 0.8
0 Hs|NP_001001317 0.8
0 Hs|EVPL 0.8
0 Hs|IREB2 0.8
0 Hs|PREI3 0.8
0 Ce|Y47G6A.22 0.8
0 Ce|H28G03.2 0.8
0 Ce|ifg-1 0.8
0 Ce|Y116F11B.11 0.8
0 Ce|C14C10.3 0.8
0 Dm|CG4751 0.8
0 Dm|unc-13 0.8
0 Dm|CG1907 0.8
0 Hs|Q9BRP7 0.8
0 Ce|srbc-67 0.8
0 Ce|Y54F10BM.6 0.8
0 Hs|TIAM2 0.8
0 Ce|K12D12.2 0.8
0 Dm|CG7518 0.8
0 Hs|NSDHL 0.8
0 Ce|Y23H5A.3 0.8
0 Hs|NP_060411 0.8
0 Dm|CG11260 0.8
0 Hs|C6orf62 0.8
0 Dm|Cyp4ac1 0.8
0 Hs|AQP8 0.8
0 Dm|CG1359 0.8
0 Ce|C39B5.7 0.8
0 Hs|DOCK7 0.8
0 Ce|H14N18.4 0.8
0 Ce|C33D3.4 0.8
0 Ce|F59B1.4 0.8
0 Ce|T14E8.2 0.8
0 Dm|CG17715 0.8
0 Hs|NP_219486 0.8
0 Dm|CG1135 0.8
0 Dm|CG1812 0.8
0 Ce|T01C1.2 0.8
0 Hs|FADD 0.8
0 Dm|CG5463 0.8
0 Dm|CG12030 0.8
0 Dm|CG10069 0.8
0 Dm|CG10617 0.8
1 Hs|ZNF92 0.8
0 Hs|C10orf64 0.8
0 Ce|F33D4.6 0.8
0 Dm|CG3309 0.8
0 Hs|ENSG00000183439 0.8
0 Dm|CG8632 0.8
0 Hs|CACNG3 0.8
1 Dm|MTF-1 0.8
0 Hs|ADAMTS20 0.8
0 Ce|F31D5.4 0.8
0 Hs|MYOHD1 0.8
0 Ce|W01A8.3 0.8
0 Ce|C46H3.3 0.8
0 Ce|F11D5.1 0.8
0 Dm|Trc8 0.8
0 Hs|NP_060887 0.7
1 Dm|scaf6 0.7
0 Ce|Y39A3CL.3 0.7
0 Dm|CG15072 0.7
0 Dm|CG2918 0.7
0 Hs|TLE2 0.7
0 Dm|mam 0.7
0 Ce|let-23 0.7
0 Ce|C34G6.1 0.7
1 Hs|O15090 0.7
0 Dm|CG33490 0.7
0 Ce|F47G6.2 0.7
0 Hs|LRP4 0.7
0 Dm|CG17707 0.7
0 Ce|F38C2.4 0.7
0 Ce|B0495.5 0.7
0 Hs|SPTBN5 0.7
0 Ce|atf-6 0.7
0 Dm|CG9465 0.7
0 Ce|C44E4.1 0.7
0 Hs|Y056_HUMAN 0.7
0 Hs|MTND4L 0.7
0 Hs|NP_775870 0.7
1 Dm|CG14438 0.7
0 Hs|Q9Y2I0 0.7
0 Ce|W09D12.1 0.7
0 Dm|vihar 0.7
0 Ce|ZK945.3 0.7
0 Hs|UBE2C 0.7
0 Ce|C44C3.7 0.7
1 Hs|EXOSC10 0.7
0 Ce|bbs-2 0.7
0 Hs|NP_056506 0.7
0 Ce|sri-54 0.7
0 Hs|MLZE 0.7
0 Ce|F28B1.3 0.7
0 Ce|F26G1.1 0.7
0 Ce|C27F2.1 0.7
0 Hs|NP_689578 0.7
0 Ce|Y54F10AM.8 0.7
0 Ce|F26G5.1 0.7
0 Ce|F20D6.10 0.7
0 Ce|K12D9.1 0.7
0 Ce|aat-9 0.7
0 Ce|aat-4 0.7
1 Ce|nhr-31 0.7
0 Dm|CG15732 0.7
0 Dm|X11L 0.7
0 Ce|B0457.4 0.7
0 Ce|rgs-7 0.7
0 Ce|ncr-1 0.7
0 Hs|PADI2 0.7
0 Ce|B0284.2 0.7
0 Hs|TARBP1 0.7
0 Dm|CG10535 0.7
0 Dm|CG31285 0.7
0 Dm|CG5445 0.7
0 Ce|ver-1 0.7
0 Hs|KEAP1 0.7
0 Ce|unc-26 0.7
0 Hs|STK22B 0.7
0 Ce|T13C5.3 0.7
0 Dm|CG7282 0.7
0 Hs|PTGS2 0.7
0 Hs|HTR4 0.7
0 Hs|C6orf70 0.7
0 Ce|F14D2.14 0.7
0 Hs|ZFYVE26 0.7
0 Hs|PGM1 0.7
0 Hs|APPBP1 0.7
0 Dm|CG10440 0.7
0 Hs|PREX_HUMAN 0.7
0 Hs|NP_775857 0.6
0 Dm|vimar 0.6
0 Hs|STK32A 0.6
0 Hs|CLCN2 0.6
0 Ce|pgp-5 0.6
0 Hs|PRKWNK2 0.6
0 Dm|CG13074 0.6
0 Ce|ZK418.5 0.6
0 Hs|NP_056261 0.6
0 Hs|Q96M44 0.6
0 Dm|Ptp10D 0.6
0 Hs|CIDEC 0.6
0 Hs|HTR6 0.6
0 Hs|PLK4 0.6
0 Ce|Y37D8A.4 0.6
0 Hs|NEDD1 0.6
0 Ce|W09B7.1 0.6
0 Ce|F07B7.1 0.6
0 Dm|CG4238 0.6
0 Ce|F37C12.2 0.6
0 Ce|W02B12.4 0.6
0 Hs|Q8N230 0.6
0 Ce|srh-214 0.6
0 Ce|R10F2.1 0.6
0 Ce|C06E1.9 0.6
0 Ce|sec-5 0.6
0 Hs|PPEF1 0.6
0 Hs|C11orf23 0.6
1 Hs|ENSG00000183341 0.6
0 Hs|CPOX 0.6
0 Dm|Rbf 0.6
0 Hs|SLC12A8 0.6
0 Dm|CG8100 0.6
0 Ce|arx-1 0.6
0 Ce|ZK418.3 0.6
0 Hs|RTN3 0.6
0 Dm|CG9286 0.6
0 Dm|CG4330 0.6
0 Ce|C39D10.8 0.6
0 Ce|T02G6.1 0.6
0 Hs|Q9P2K9 0.6
0 Hs|ANK3 0.6
0 Dm|Pgm 0.6
1 Dm|CG13296 0.6
0 Ce|AH9.1 0.6
0 Ce|duo-2 0.6
1 Ce|K11D2.4 0.6
1 Dm|CG10979 0.6
0 Dm|Caki 0.6
0 Hs|LRFN2 0.6
0 Hs|ROS1 0.6
0 Ce|R05F9.12 0.6
1 Ce|lin-29 0.6
0 Hs|PDZK4 0.6
0 Hs|MS4A12 0.6
0 Hs|NP_653227 0.6
0 Dm|CG6640 0.6
0 Dm|CG4329 0.6
0 Hs|TAS2R10 0.6
0 Dm|Or33b 0.6
0 Dm|CG8671 0.6
0 Dm|CG10222 0.6
0 Ce|app-1 0.6
0 Ce|Y40D12A.1 0.6
0 Ce|C10C6.7 0.6
0 Dm|CG32815 0.6
0 Hs|CENPE 0.6
0 Dm|CG4448 0.6
0 Ce|F26H9.8 0.6
0 Ce|eat-3 0.6
0 Hs|DEPDC2 0.6
0 Hs|SIPA1L2 0.6
0 Hs|NP_060864 0.6
0 Dm|CG15227 0.6
0 Ce|Y15E3A.3 0.6
0 Ce|tomo-1 0.6
0 Hs|CDC91L1 0.6
0 Ce|K07A12.1 0.6
1 Ce|spo-11 0.6
0 Dm|CG40410 0.6
0 Hs|MAD2L1BP 0.6
1 Ce|F52B5.3 0.6
0 Hs|MAN1C1 0.6
0 Hs|Q8IXR9 0.6
0 Hs|BIRC6 0.6
0 Ce|F23A7.6 0.6
0 Ce|C08F8.5 0.5
0 Hs|NNT 0.5
0 Ce|Y47D3A.14 0.5
0 Ce|nab-1 0.5
0 Dm|CG8910 0.5
1 Hs|ENSG00000183650 0.5
0 Hs|NP_054868 0.5
0 Ce|F47H4.4 0.5
0 Hs|DNAJC12 0.5
0 Hs|IL3 0.5
0 Dm|CG7492 0.5
0 Dm|dys 0.5
0 Hs|O4KF_HUMAN 0.5
0 Dm|CG10338 0.5
0 Ce|pas-4 0.5
0 Ce|K06C4.17 0.5
1 Dm|pita 0.5
0 Ce|R13D11.3 0.5
0 Dm|CG17036 0.5
0 Dm|sec31 0.5
0 Dm|CG31381 0.5
0 Ce|ZK970.1 0.5
0 Dm|aur 0.5
0 Hs|VPS13A 0.5
0 Hs|ABCA3 0.5
0 Ce|srh-7 0.5
0 Hs|DCOP_HUMAN 0.5
0 Ce|F15A4.8 0.5
0 Hs|ATP7A 0.5
0 Dm|cdc16 0.5
0 Ce|twk-18 0.5
0 Dm|CG15744 0.5
0 Dm|CG30468 0.5
0 Dm|CG32086 0.5
0 Hs|OVGP1 0.5
0 Hs|C21orf29 0.5
0 Ce|B0041.1 0.5
0 Ce|Y50E8A.1 0.5
0 Dm|Cyp4p2 0.5
0 Dm|CG5602 0.5
0 Hs|TRIT1 0.5
0 Ce|M28.9 0.5
0 Dm|mus205 0.5
1 Ce|tbx-34 0.5
0 Dm|CG7927 0.5
0 Hs|MAP3K4 0.5
0 Ce|C32A3.1 0.5
0 Ce|F26D2.3 0.5
0 Ce|unc-32 0.5
0 Hs|ENSG00000187482 0.5
1 Hs|O60290 0.5
0 Hs|Q9HA69 0.5
0 Dm|Exp6 0.5
0 Dm|Pp2C1 0.5
0 Ce|F17C11.10 0.5
0 Hs|CDC42BPB 0.5
0 Hs|NDOR1 0.5
0 Hs|NP_065842 0.5
0 Ce|C27H6.3 0.5
0 Hs|Q96R54 0.5
0 Ce|ZK863.4 0.5
0 Dm|CLIP-190 0.5
0 Ce|srt-27 0.5
0 Dm|cmet 0.5
0 Dm|CG14365 0.5
0 Dm|CG30038 0.5
0 Ce|ent-1 0.5
0 Ce|ent-2 0.5
0 Ce|C42D4.1 0.5
0 Dm|Fer2LCH 0.5
0 Ce|C54F6.3 0.5
0 Ce|sri-62 0.4
0 Ce|sri-63 0.4
0 Ce|T05H4.3 0.4
0 Dm|CG1271 0.4
0 Ce|C36C9.1 0.4
0 Hs|PRPH 0.4
0 Hs|NP_071930 0.4
0 Ce|srbc-3 0.4
0 Ce|F38B6.4 0.4
0 Hs|NP_877436 0.4
0 Dm|CG9463 0.4
0 Dm|rk 0.4
0 Dm|CG13850 0.4
0 Dm|CG31643 0.4
0 Dm|Rbf2 0.4
0 Hs|HAS2 0.4
0 Ce|R13F6.3 0.4
0 Hs|APC 0.4
0 Hs|NP_055654 0.4
0 Dm|chp 0.4
0 Ce|F10D7.5 0.4
0 Dm|CG13725 0.4
0 Hs|SLC7A1 0.4
0 Hs|NP_060356 0.4
0 Ce|C49A9.4 0.4
0 Hs|ENSG00000163187 0.4
0 Ce|C10H11.3 0.4
0 Ce|F53E10.1 0.4
0 Hs|NP_001003760 0.4
0 Hs|SLC39A13 0.4
0 Ce|F41D3.6 0.4
0 Hs|LTA4H 0.4
0 Ce|C56C10.12 0.4
0 Ce|F18F11.3 0.4
1 Hs|ZNF479 0.4
1 Hs|ENSG00000185037 0.4
1 Hs|ENSG00000198153 0.4
0 Dm|CG5859 0.4
0 Hs|NIPBL 0.4
0 Dm|Vha100-2 0.4
0 Dm|CG8051 0.4
0 Hs|NNP1_HUMAN 0.4
0 Dm|CG8773 0.4
0 Hs|PTPDC1 0.4
0 Hs|EPHA4 0.4
0 Hs|CACNG2 0.4
0 Ce|fer-1 0.4
0 Hs|PLCD1 0.4
0 Dm|CG9336 0.4
0 Hs|NP_997250 0.4
0 Dm|polo 0.4
1 Ce|E02D9.1 0.4
0 Ce|pes-22 0.4
0 Hs|DUSP7 0.4
0 Hs|SNX13 0.4
0 Hs|NP_060736 0.4
0 Dm|Spn27A 0.4
0 Ce|C05D2.10 0.4
0 Ce|gut-2 0.4
0 Ce|C14A6.3 0.4
0 Ce|F43C11.9 0.4
0 Hs|ENSG00000196582 0.4
0 Hs|ACAD10 0.4
0 Ce|T01H10.6 0.4
0 Dm|Gr93a 0.4
0 Dm|ndl 0.4
0 Ce|R06C1.2 0.4
0 Hs|MEPE 0.4
0 Hs|GALNT1 0.4
0 Hs|DF5L_HUMAN 0.4
0 Hs|STS 0.4
0 Ce|T10B11.5 0.4
0 Dm|CG7015 0.4
0 Ce|T21B10.3 0.4
0 Ce|srbc-36 0.4
0 Ce|Y105C5B.16 0.4
0 Ce|C24A8.5 0.4
0 Ce|T14D7.1 0.4
0 Ce|F44F4.10 0.4
0 Hs|ENSG00000136338 0.4
0 Ce|F48E3.6 0.4
0 Dm|CG3164 0.4
0 Ce|C38C10.5 0.3
0 Dm|CG15117 0.3
0 Dm|CG13499 0.3
0 Dm|RpII215 0.3
1 Hs|CHD1L 0.3
1 Dm|orb 0.3
0 Hs|NP_055463 0.3
0 Hs|PCDHGA4 0.3
0 Hs|LAMC2 0.3
0 Ce|C05E4.14 0.3
0 Dm|CG6734 0.3
0 Ce|Y48A6C.1 0.3
1 Ce|Y48A6C.3 0.3
0 Hs|EPAS1 0.3
0 Ce|C14A4.3 0.3
0 Dm|CG6954 0.3
0 Ce|F53B2.5 0.3
0 Hs|RTN2 0.3
1 Hs|NP_116078 0.3
0 Ce|B0513.1 0.3
0 Hs|ABCC5 0.3
0 Dm|CG10080 0.3
0 Hs|RP1 0.3
0 Ce|Y6B3A.1 0.3
0 Dm|CG13908 0.3
0 Ce|str-55 0.3
0 Ce|C08B11.6 0.3
0 Ce|F36H12.14 0.3
0 Hs|TFEC 0.3
0 Ce|Y48A6B.6 0.3
0 Ce|F41A4.1 0.3
0 Hs|DIAPH1 0.3
0 Hs|MAGED4 0.3
0 Ce|C18D4.1 0.3
0 Ce|C23H4.2 0.3
0 Dm|Cyp9h1 0.3
0 Hs|NP_859071 0.3
0 Hs|ARHGAP12 0.3
0 Hs|HABP2 0.3
0 Hs|SEC6L1 0.3
0 Hs|BAI3 0.3
0 Ce|sri-61 0.3
0 Ce|pqn-55 0.3
0 Ce|str-221 0.3
0 Ce|F02H6.5 0.3
0 Dm|CG3520 0.3
0 Hs|CARD8 0.3
0 Hs|NPEPL1 0.3
0 Ce|Y39G10AR.12 0.3
0 Dm|CG31857 0.3
0 Hs|KLHL4 0.3
0 Ce|F38H4.2 0.3
0 Hs|MDN1 0.3
0 Ce|K07G5.6 0.3
0 Hs|HIPK3 0.3
0 Hs|ENSG00000197042 0.3
0 Ce|tag-58 0.3
1 Hs|RBM6 0.3
0 Dm|CG12139 0.3
1 Hs|ZNF566 0.3
0 Ce|Y56A3A.14 0.3
0 Dm|CG2893 0.3
0 Ce|klp-4 0.3
0 Ce|Y38H6C.1 0.3
0 Hs|PFKFB3 0.3
0 Ce|F11F1.2 0.3
0 Hs|NP_776173 0.3
0 Hs|ENSG00000189212 0.3
0 Hs|NP_872440 0.3
0 Ce|C01G12.7 0.3
0 Hs|NP_997220 0.3
0 Ce|C01G8.9 0.3
0 Dm|CG10428 0.3
0 Dm|A16 0.3
0 Ce|T27A3.1 0.3
0 Ce|F53F4.7 0.3
0 Ce|ZC581.2 0.3
0 Ce|F57G4.1 0.3
0 Ce|cul-6 0.3
0 Dm|Rapgap1 0.3
0 Ce|C53D5.2 0.3
0 Hs|NP_056450 0.3
1 Dm|dom 0.3
0 Dm|CG17180 0.3
0 Ce|Y73B6A.2 0.3
0 Hs|NP_659461 0.3
0 Ce|C29F5.2 0.3
0 Ce|C07A4.2 0.3
0 Ce|ZC15.8 0.3
0 Hs|SNX8 0.3
0 Ce|T07F12.4 0.3
0 Hs|USP24 0.3
0 Ce|C46E10.4 0.3
1 Ce|nhr-3 0.3
0 Hs|AMPD1 0.2
0 Hs|ALDH18A1 0.2
0 Dm|cac 0.2
0 Ce|Y119D3A.3 0.2
0 Ce|D1086.2 0.2
0 Ce|dnj-1 0.2
0 Hs|KIAA1409 0.2
0 Hs|ADCY9 0.2
0 Hs|Q8NCM4 0.2
0 Hs|AMBP 0.2
0 Dm|TXBP181-like 0.2
0 Ce|sri-77 0.2
0 Dm|fs(1)N 0.2
0 Dm|CG8783 0.2
0 Dm|sl 0.2
0 Hs|PSARL 0.2
1 Dm|CG8915 0.2
0 Ce|Y55F3AM.11 0.2
0 Dm|ect 0.2
0 Hs|NP_055238 0.2
0 Ce|srh-19 0.2
0 Dm|CG2540 0.2
0 Hs|Q9H800 0.2
0 Ce|Y48E1B.14 0.2
0 Dm|CG5704 0.2
0 Dm|CG1869 0.2
0 Ce|srg-21 0.2
0 Dm|rhea 0.2
0 Dm|CG3434 0.2
0 Hs|PCQAP 0.2
0 Dm|CG1716 0.2
1 Hs|SMARCAD1 0.2
0 Ce|srbc-12 0.2
0 Dm|CG5604 0.2
0 Hs|TRUB1 0.2
0 Ce|K01H12.4 0.2
0 Ce|Y56A3A.5 0.2
0 Ce|mes-1 0.2
0 Hs|DNAH1 0.2
0 Hs|NP_056015 0.2
0 Hs|SLIT2 0.2
0 Hs|CCR1 0.2
0 Ce|F31E8.1 0.2
1 Hs|ZNF219 0.2
0 Dm|CG3415 0.2
0 Hs|ABCA10 0.2
0 Dm|Mtch 0.2
0 Dm|CG2225 0.2
1 Hs|TIGD5 0.2
0 Ce|pde-6 0.2
0 Dm|CG7397 0.2
0 Hs|NP_060743 0.2
0 Dm|CG15087 0.2
0 Ce|C54C8.4 0.2
0 Dm|CG11034 0.2
0 Ce|C54A12.2 0.2
0 Ce|T28D6.9 0.2
0 Hs|NP_115948 0.2
0 Dm|CG6232 0.2
0 Ce|B0524.3 0.2
0 Hs|Q7Z2R7 0.2
0 Dm|fs(1)M3 0.2
1 Hs|NP_055462 0.2
0 Dm|CG4953 0.2
0 Dm|CG10799 0.2
0 Hs|NP_075463 0.2
0 Ce|F52H3.6 0.2
0 Dm|CG40084 0.2
0 Dm|CG31704 0.2
0 Dm|l(2)k08015 0.2
0 Ce|soc-2 0.2
0 Ce|K05C4.9 0.2
0 Ce|F42C5.6 0.2
1 Hs|PRDM14 0.2
0 Ce|F19F10.7 0.2
0 Dm|CG9684 0.2
0 Ce|T25E12.12 0.2
0 Hs|GALNT6 0.2
0 Dm|CG2617 0.2
0 Dm|ft 0.2
0 Dm|CG17097 0.2
1 Hs|ZNF37A 0.2
0 Ce|F52D2.6 0.2
0 Ce|ZK370.4 0.2
0 Hs|PHKA2 0.2
0 Dm|SP1029 0.2
0 Dm|CG1518 0.2
0 Hs|SIAT7E 0.2
0 Dm|Aats-gly 0.2
0 Hs|KCNT1 0.2
1 Dm|CG3819 0.2
0 Ce|M01E5.6 0.2
0 Hs|TAF5L 0.1
0 Hs|TAF1L 0.1
0 Hs|TAF1 0.1
0 Dm|Lap1 0.1
0 Ce|C45G9.11 0.1
0 Dm|rho-5 0.1
0 Ce|K02A2.1 0.1
0 Ce|D1022.3 0.1
0 Hs|ABCA5 0.1
0 Hs|C14orf102 0.1
0 Dm|CG14946 0.1
0 Ce|F56D2.3 0.1
0 Hs|ASB5 0.1
0 Ce|Y20C6A.1 0.1
0 Ce|Y6G8.2 0.1
0 Dm|Rh50 0.1
0 Dm|CG30075 0.1
0 Ce|F47A4.3 0.1
0 Dm|CG5489 0.1
0 Ce|EEED8.10 0.1
0 Ce|M01E10.2 0.1
0 Hs|S100A5 0.1
0 Hs|NUP205 0.1
0 Hs|IGHA2 0.1
0 Ce|R07A4.2 0.1
0 Hs|DOCK1 0.1
0 Hs|O4B1_HUMAN 0.1
0 Hs|CND3_HUMAN 0.1
0 Hs|SNX26 0.1
0 Hs|ABCC12 0.1
0 Hs|NP_208325 0.1
0 Hs|FLNA 0.1
0 Ce|him-4 0.1
0 Ce|T09E8.4 0.1
0 Hs|LTB4R 0.1
0 Dm|CG3523 0.1
0 Dm|sec5 0.1
0 Ce|rps-26 0.1
0 Dm|CG9059 0.1
0 Ce|ref-1 0.1
0 Dm|scb 0.1
0 Ce|Y81G3A.3 0.1
0 Hs|GRIPAP1 0.1
0 Hs|GPR3 0.1
0 Dm|CG7888 0.1
0 Ce|nca-1 0.1
0 Ce|R05D8.4 0.1
0 Hs|GTF2H5 0.1
0 Hs|NP_001004320 0.1
0 Hs|NP_065850 0.1
0 Hs|MRPL19 0.1
0 Ce|R13D11.1 0.1
0 Ce|T22H9.2 0.1
0 Ce|let-268 0.1
0 Ce|T24E12.10 0.1
0 Hs|TUBGCP2 0.1
0 Hs|BICD2 0.1
0 Dm|tim 0.1
0 Ce|R07C3.2 0.1
0 Hs|O15014 0.1
0 Dm|CG5208 0.1
0 Dm|CG9083 0.1
0 Ce|C35A5.3 0.1
0 Hs|NP_001005204 0.1
0 Hs|ASB3 0.1
0 Ce|dpf-3 0.1
0 Ce|F58H7.6 0.1
0 Ce|K04C1.1 0.1
0 Ce|Y82E9BL.12 0.1
0 Ce|C31B8.12 0.1
0 Dm|CG31272 0.1
0 Ce|B0222.9 0.1
0 Hs|NP_001004127 0.1
0 Dm|Or9a 0.1
0 Ce|W09D10.1 0.1
0 Ce|srz-38 0.1
0 Hs|SEC22L2 0.1
0 Ce|srx-84 0.1
0 Ce|Y73F8A.25 0.1
0 Ce|ncx-6 0.1
0 Hs|NP_991111 0.1
0 Ce|str-230 0.1
0 Hs|CYP7B1 0.1
0 Dm|CG31120 0.1
0 Dm|CG18171 0.1
0 Ce|ZK177.2 0.1
0 Hs|NP_005790 0.1
0 Hs|G6PC 0.1
0 Hs|NP_001001671 0.1
0 Dm|CG1902 0.1
0 Hs|CACNA2D4 0.1
0 Ce|F11F1.4 0.1
0 Hs|NP_078953 0.1
0 Ce|F55A4.2 0.1
0 Hs|GRIK4 0.1
0 Hs|ACSL5 0.1
0 Ce|Y6B3B.5 0.1
0 Dm|shot 0.1
0 Dm|CG6904 0.1
0 Dm|CG8309 0.1
0 Ce|srh-21 0.1
0 Dm|Smg1 0.1
0 Hs|ENSG00000182564 0.1
1 Hs|CPNE1 0.1
0 Ce|C24B9.14 0.1
0 Ce|T01H10.8 0.1
0 Ce|T05H4.2 0.1
0 Hs|EHD2 0.1
0 Dm|CG5621 0.0
0 Ce|T10B10.3 0.0
0 Hs|ENSG00000183914 0.0
0 Hs|NP_872431 0.0
0 Ce|egl-13 0.0
0 Hs|SOX6 0.0
0 Hs|SOX5 0.0
0 Ce|Y54E10A.11 0.0
0 Ce|Y53G8AR.1 0.0
0 Ce|T20D3.6 0.0
0 Dm|CG17689 0.0
1 Hs|ZNF337 0.0
0 Hs|PCNX 0.0
0 Hs|Q96MC4 0.0
0 Dm|CG14797 0.0
0 Ce|gap-1 0.0
0 Ce|F02E11.1 0.0
0 Ce|Y38H6C.17 0.0
0 Dm|CG17486 0.0
0 Hs|F5 0.0
0 Hs|OXF2_HUMAN 0.0
0 Dm|CG9850 0.0
0 Hs|ENSG00000197524 0.0
1 Hs|ZNF432 0.0
0 Ce|srh-201 0.0
0 Dm|CG31145 0.0
0 Hs|FAM20B 0.0
0 Hs|TERF2 0.0
0 Ce|C35B1.2 0.0
0 Ce|pme-3 0.0
0 Dm|Trap220 0.0
0 Hs|PLCB2 0.0
0 Hs|ACTR3 0.0
0 Hs|CA8 0.0
0 Hs|EPHB6 0.0
0 Hs|NP_079232 0.0
0 Ce|Y53C10A.10 0.0
1 Ce|C56G2.1 0.0
0 Dm|ACXE 0.0
0 Ce|F52C9.1 0.0
0 Dm|Ork1 0.0
0 Ce|Y116A8C.4 0.0
0 Hs|RCOR1 0.0
0 Ce|Y48G10A.3 0.0
0 Ce|ced-4 0.0
0 Ce|T01D3.4 0.0
0 Dm|Vha100-1 0.0
0 Dm|CG9507 0.0
0 Hs|ALDH5A1 0.0
0 Dm|l(2)01810 0.0
0 Ce|C13F10.2 0.0
0 Ce|C35A5.7 0.0
0 Ce|R08A2.7 -0.0
1 Ce|crn-3 -0.0
0 Dm|CG8683 -0.0
0 Dm|nmdyn-D7 -0.0
0 Dm|Khc-73 -0.0
1 Hs|ZNF266 -0.0
0 Dm|CG32176 -0.0
0 Ce|Y51F10.5 -0.0
0 Hs|DNA2L -0.0
0 Ce|srw-51 -0.0
0 Ce|K04G2.6 -0.0
0 Dm|Tbp -0.0
0 Ce|F45E10.2 -0.0
0 Hs|TBPL2 -0.0
0 Hs|TBP -0.0
0 Ce|F55B11.1 -0.0
0 Hs|C10orf46 -0.0
0 Ce|col-37 -0.0
0 Ce|gbh-2 -0.0
0 Hs|NALP11 -0.0
1 Hs|DHX8 -0.0
0 Ce|W07B8.4 -0.0
0 Hs|Q9Y2K9 -0.0
0 Ce|F08C6.5 -0.0
0 Ce|aat-2 -0.0
0 Hs|NP_057109 -0.0
0 Ce|cat-1 -0.0
0 Hs|ANPEP -0.0
0 Ce|dpf-4 -0.0
0 Ce|F39B3.2 -0.0
1 Hs|ELAVL4 -0.0
1 Hs|ELAVL3 -0.0
1 Hs|ELAVL2 -0.0
0 Dm|Ca-alpha1T -0.0
0 Ce|C25F6.1 -0.0
0 Ce|cca-1 -0.0
0 Ce|gcy-14 -0.0
0 Ce|Y67D8A.1 -0.0
0 Dm|CG17633 -0.0
0 Ce|F49D11.4 -0.0
0 Ce|srh-78 -0.0
0 Hs|BTBD12 -0.0
0 Hs|PIK3CB -0.0
0 Dm|CG3117 -0.0
0 Hs|KIAA1333 -0.0
0 Hs|CDH9 -0.1
1 Hs|POLQ -0.1
1 Hs|ENSG00000189207 -0.1
0 Hs|ENSG00000182869 -0.1
0 Hs|YME1L1 -0.1
0 Hs|NP_079121 -0.1
0 Hs|NP_612147 -0.1
0 Hs|ADAMTS17 -0.1
0 Hs|CDC42EP3 -0.1
0 Hs|ADAMTS12 -0.1
0 Ce|R09G11.1 -0.1
0 Hs|KIF12 -0.1
0 Hs|ATP10B -0.1
0 Hs|DPP9 -0.1
0 Hs|NP_872395 -0.1
0 Hs|AQR -0.1
0 Ce|C44B9.5 -0.1
0 Ce|Y38C9A.1 -0.1
0 Hs|ENSG00000198319 -0.1
0 Dm|CG33492 -0.1
0 Dm|pfk -0.1
0 Dm|Obp44a -0.1
0 Ce|F44E7.4 -0.1
0 Hs|PIK3C2A -0.1
0 Dm|CG7742 -0.1
0 Ce|gst-8 -0.1
0 Ce|dbl-1 -0.1
1 Ce|F47E1.3 -0.1
0 Hs|ADRB2 -0.1
0 Hs|ENSG00000198639 -0.1
0 Hs|Q96LP0 -0.1
0 Ce|Y65B4BL.7 -0.1
0 Ce|Y41D4B.26 -0.1
0 Hs|TRIM2 -0.1
0 Hs|NP_775864 -0.1
0 Ce|C14B1.8 -0.1
0 Ce|ZK1037.7 -0.1
0 Hs|Q8NHE2 -0.1
0 Hs|TUBGCP6 -0.1
0 Dm|CG17360 -0.1
0 Ce|B0244.5 -0.1
0 Hs|H1FX -0.1
0 Ce|K07H8.1 -0.1
0 Ce|W04G3.3 -0.1
0 Hs|SLC39A5 -0.1
1 Hs|NP_079009 -0.1
0 Ce|F40G9.5 -0.1
0 Hs|ATR -0.1
0 Ce|AC3.5 -0.1
0 Dm|CG17528 -0.1
0 Ce|F55G1.4 -0.1
0 Ce|rgs-5 -0.1
0 Ce|str-175 -0.1
0 Ce|str-174 -0.1
0 Hs|NP_612146 -0.1
0 Dm|CG31445 -0.1
0 Hs|GAS1 -0.1
0 Dm|beat-Ia -0.1
0 Dm|VhaSFD -0.1
0 Hs|FCGBP -0.1
0 Hs|ITPK1 -0.1
0 Ce|T28B8.3 -0.1
0 Hs|SESN3 -0.1
0 Dm|klar -0.1
0 Dm|CG12679 -0.1
0 Hs|Q8NGX4 -0.1
0 Dm|niki -0.1
0 Ce|T23B12.6 -0.1
0 Ce|F44F1.3 -0.1
0 Ce|T26A8.1 -0.1
0 Hs|ITGB3 -0.1
0 Ce|C50E10.2 -0.1
0 Hs|GNS -0.1
0 Hs|C14orf159 -0.1
0 Dm|CG15556 -0.1
1 Ce|Y73F8A.33 -0.1
0 Dm|CG13653 -0.1
1 Hs|T -0.1
0 Ce|sre-2 -0.1
0 Hs|Q9C0B7 -0.1
0 Hs|FZD2 -0.1
0 Hs|FZD7 -0.1
0 Hs|TKT -0.1
0 Hs|FZD1 -0.1
0 Dm|blow -0.1
0 Ce|F07H5.7 -0.1
0 Dm|CG11396 -0.1
0 Dm|CG7720 -0.1
0 Hs|NP_612405 -0.1
0 Hs|POLE2 -0.1
0 Hs|FRMPD1 -0.1
0 Ce|C04G2.11 -0.1
0 Hs|UAP1 -0.1
1 Hs|BCL11B -0.1
0 Hs|APRIN -0.1
0 Dm|CG11588 -0.1
0 Dm|Ptp4E -0.1
0 Ce|T09A5.10 -0.1
0 Ce|cul-3 -0.1
0 Ce|F10G8.9 -0.1
1 Dm|CG7376 -0.1
0 Ce|str-229 -0.1
0 Ce|H12D21.9 -0.1
0 Ce|Y45F10D.9 -0.1
1 Dm|Dp1 -0.1
0 Ce|Y19D10B.6 -0.1
0 Dm|CG32115 -0.1
0 Ce|R07E4.1 -0.1
0 Hs|OR13A1 -0.1
0 Dm|Vang -0.1
0 Hs|COX7C -0.1
0 Ce|F46H5.4 -0.1
0 Hs|SNX25 -0.1
0 Dm|tefu -0.1
0 Ce|F58A4.9 -0.1
0 Hs|ENTPD2 -0.2
0 Dm|CG11329 -0.2
1 Hs|O43339 -0.2
0 Hs|FCHSD1 -0.2
0 Dm|CG6481 -0.2
1 Dm|mask -0.2
0 Dm|KCNQ -0.2
0 Dm|CG12444 -0.2
0 Hs|ABCC2 -0.2
0 Hs|ASPM -0.2
0 Hs|RNF2 -0.2
0 Hs|GLULD1 -0.2
0 Hs|NP_689702 -0.2
0 Ce|Y6B3B.1 -0.2
0 Ce|kgb-1 -0.2
0 Ce|kgb-2 -0.2
0 Ce|R07C3.13 -0.2
0 Hs|SEMG2 -0.2
0 Hs|COG6 -0.2
0 Ce|F27C8.3 -0.2
0 Hs|TAS2R13 -0.2
0 Dm|CG31907 -0.2
0 Hs|TIAM1 -0.2
0 Hs|TTK -0.2
0 Ce|K10D2.1 -0.2
0 Dm|CG11943 -0.2
0 Hs|C20orf46 -0.2
0 Hs|USP29 -0.2
0 Hs|RYK -0.2
0 Dm|Shaw -0.2
0 Ce|shw-3 -0.2
0 Dm|CG16758 -0.2
0 Ce|K02H11.4 -0.2
0 Ce|R74.8 -0.2
0 Dm|CG6345 -0.2
0 Ce|T03E6.8 -0.2
0 Hs|NP_997290 -0.2
0 Ce|C36B7.1 -0.2
0 Ce|C47D12.1 -0.2
0 Hs|Q9H606 -0.2
0 Dm|SCAP -0.2
0 Hs|PRKDC -0.2
0 Ce|F47B8.5 -0.2
0 Hs|LRRTM3 -0.2
0 Hs|NP_001001557 -0.2
0 Ce|T06A1.4 -0.2
0 Hs|ENSG00000142832 -0.2
0 Hs|NP_055318 -0.2
0 Ce|C49A9.3 -0.2
0 Ce|str-182 -0.2
0 Hs|GPR126 -0.2
0 Ce|icp-1 -0.2
0 Dm|CG8257 -0.2
0 Hs|ODC1 -0.2
0 Dm|CG2469 -0.2
0 Hs|NP_997384 -0.2
0 Ce|C04E6.11 -0.2
0 Hs|OTOP2 -0.2
1 Hs|ZNF317 -0.2
0 Dm|CG18609 -0.2
0 Ce|mpk-2 -0.2
0 Hs|OR5F1 -0.2
1 Dm|CG7386 -0.2
0 Ce|M01G12.7 -0.2
0 Hs|PFKFB4 -0.2
0 Ce|C06E2.5 -0.2
0 Dm|CG8334 -0.2
0 Dm|CG10827 -0.2
0 Hs|WDHD1 -0.2
0 Dm|CG14195 -0.2
0 Ce|E03H12.9 -0.2
0 Ce|R09B5.4 -0.2
1 Dm|CG9650 -0.2
0 Ce|F18A12.6 -0.2
0 Ce|str-89 -0.2
0 Ce|eri-1 -0.2
0 Hs|PFKP -0.2
0 Dm|CG12018 -0.2
0 Hs|APXL -0.2
0 Dm|Crag -0.2
0 Hs|Q9NW83 -0.2
0 Dm|Rh7 -0.2
0 Ce|ZK593.8 -0.2
0 Hs|TEK -0.2
0 Hs|C6orf209 -0.2
0 Ce|F28H6.4 -0.2
0 Hs|PTPN23 -0.2
0 Hs|VPS26 -0.2
0 Dm|CG7724 -0.2
0 Hs|KIAA0586 -0.2
0 Hs|ENSG00000183125 -0.2
0 Ce|T13B5.5 -0.2
0 Ce|F42G4.5 -0.2
0 Ce|C48B4.11 -0.2
0 Ce|C15H9.7 -0.2
0 Ce|F43G6.1 -0.2
0 Hs|TRIM33 -0.2
0 Dm|CG15570 -0.2
0 Hs|SLC17A5 -0.2
0 Ce|C49D10.11 -0.2
0 Dm|Or67a -0.3
0 Hs|AACS -0.3
0 Ce|lin-23 -0.3
0 Hs|NP_872380 -0.3
0 Hs|ADH1C -0.3
0 Hs|ADH1B -0.3
0 Dm|CG10418 -0.3
0 Hs|LSM2 -0.3
0 Hs|DLG3 -0.3
0 Ce|Y52E8A.4 -0.3
0 Hs|PCDHB3 -0.3
0 Dm|7B2 -0.3
0 Hs|NP_114141 -0.3
0 Dm|lea -0.3
1 Dm|ham -0.3
0 Dm|eIF2B-alpha -0.3
0 Ce|ZK1240.3 -0.3
0 Hs|MAGEE2 -0.3
0 Ce|F38B6.6 -0.3
0 Ce|F41H8.2 -0.3
0 Hs|OAJ6_HUMAN -0.3
0 Ce|C34D4.3 -0.3
1 Dm|eap -0.3
0 Dm|CG9591 -0.3
0 Ce|F35F11.3 -0.3
0 Hs|PKDREJ -0.3
0 Hs|FBXL10 -0.3
0 Ce|sec-24.1 -0.3
0 Hs|FMR2 -0.3
0 Dm|CG10260 -0.3
0 Ce|syg-2 -0.3
0 Dm|neb -0.3
0 Dm|CG40486 -0.3
0 Ce|C24B9.16 -0.3
0 Dm|CG4744 -0.3
0 Ce|mlk-1 -0.3
0 Dm|CG7448 -0.3
0 Hs|GZMA -0.3
0 Ce|K08C7.7 -0.3
1 Dm|CG31739 -0.3
0 Dm|CG9902 -0.3
0 Ce|Y70G10A.3 -0.3
0 Hs|CYP17A1 -0.3
0 Dm|CG7653 -0.3
0 Dm|RhoGAP18B -0.3
0 Ce|C56E6.5 -0.3
0 Dm|CG15524 -0.3
0 Ce|cyn-6 -0.3
0 Hs|LAMC3 -0.3
0 Hs|ENSG00000183876 -0.3
0 Hs|ENSG00000197060 -0.3
0 Hs|TBXAS1 -0.3
0 Dm|CG4576 -0.3
0 Dm|CG13162 -0.3
0 Hs|GPR112 -0.3
0 Ce|T15H9.6 -0.3
0 Dm|Mnn1 -0.3
0 Dm|CheB38b -0.3
0 Ce|F18E2.3 -0.3
0 Hs|KCNA4 -0.3
0 Dm|CG12932 -0.3
0 Ce|F42G2.4 -0.3
0 Ce|R08F11.6 -0.3
0 Hs|UAP1L1 -0.3
0 Hs|CANX -0.3
0 Dm|CG12313 -0.3
0 Ce|F15H10.7 -0.3
0 Ce|cfi-1 -0.3
0 Ce|cky-1 -0.3
0 Hs|LRRN5 -0.3
0 Dm|Cyp310a1 -0.3
0 Hs|POLE -0.3
0 Hs|OTOF -0.3
0 Hs|ENSG00000184777 -0.3
0 Dm|CG13320 -0.3
0 Dm|CG32098 -0.3
0 Hs|HBQ1 -0.3
0 Dm|kek3 -0.3
0 Hs|TEX10 -0.3
0 Ce|F27D9.4 -0.3
0 Dm|CG8281 -0.3
0 Dm|CG15239 -0.3
0 Ce|C01H6.6 -0.3
0 Ce|F08G5.5 -0.3
0 Ce|T24E12.4 -0.3
1 Dm|CG32772 -0.3
0 Dm|CG9264 -0.3
0 Dm|CG14457 -0.3
0 Dm|CG5892 -0.3
0 Ce|srv-22 -0.3
0 Ce|pkd-2 -0.3
0 Dm|blot -0.3
0 Dm|CG1239 -0.3
0 Ce|ZK524.4 -0.3
0 Hs|GRID2 -0.3
0 Dm|Pgi -0.3
0 Hs|Q8N950 -0.3
0 Dm|Cyp9c1 -0.3
0 Ce|T09A5.8 -0.3
0 Dm|ppk23 -0.3
0 Dm|CG13566 -0.3
1 Hs|ZNF236 -0.3
0 Dm|RfaBp -0.3
0 Ce|wee-1.3 -0.3
0 Hs|NRIP1 -0.3
0 Hs|CDH22 -0.4
0 Ce|str-77 -0.4
0 Dm|CG15185 -0.4
0 Ce|F11F1.5 -0.4
0 Hs|MAP3K5 -0.4
0 Ce|F59B2.3 -0.4
0 Ce|str-74 -0.4
0 Ce|H34P18.1 -0.4
0 Ce|T15B7.11 -0.4
0 Ce|T15B7.12 -0.4
0 Ce|ZC376.2 -0.4
0 Hs|Q8TEF8 -0.4
0 Hs|Q9P1R7 -0.4
0 Ce|F32H2.5 -0.4
0 Ce|fat-4 -0.4
0 Hs|ZAN -0.4
0 Dm|gek -0.4
0 Ce|gpn-1 -0.4
0 Dm|Arf102F -0.4
0 Ce|T25B9.2 -0.4
0 Ce|Y69E1A.4 -0.4
0 Hs|SEC31L2 -0.4
0 Dm|Pros28.1A -0.4
0 Dm|Pros28.1 -0.4
0 Ce|F21H11.2 -0.4
0 Ce|jnk-1 -0.4
0 Ce|T04B8.5 -0.4
0 Hs|NP_689860 -0.4
0 Dm|Sox102F -0.4
0 Dm|CG32264 -0.4
0 Ce|T14G8.3 -0.4
1 Hs|NP_776192 -0.4
0 Dm|CG6095 -0.4
0 Ce|F32E10.6 -0.4
0 Dm|Hem -0.4
0 Dm|Arf51F -0.4
0 Dm|CG12227 -0.4
0 Hs|ARF6 -0.4
0 Hs|NCKAP1 -0.4
0 Dm|por -0.4
1 Hs|Q8N692 -0.4
0 Hs|MAP4K1 -0.4
0 Ce|F33H2.7 -0.4
0 Ce|F54F7.3 -0.4
0 Dm|CG13472 -0.4
0 Hs|OR10H3 -0.4
0 Hs|PEPD -0.4
0 Hs|EIF2B2 -0.4
0 Dm|CG12069 -0.4
0 Ce|F02E9.5 -0.4
0 Ce|R05H10.1 -0.4
0 Ce|pqn-68 -0.4
0 Hs|AREG -0.4
0 Dm|l(2)dtl -0.4
0 Hs|JARID2 -0.4
0 Hs|LFNG -0.4
0 Hs|ENSG00000156509 -0.4
0 Hs|ENSG00000182994 -0.4
0 Dm|dlt -0.4
0 Hs|ADAM2 -0.4
0 Dm|Jheh2 -0.4
1 Dm|CG14120 -0.4
0 Ce|T20G5.4 -0.4
0 Hs|C21orf66 -0.4
0 Hs|SSFA2 -0.4
1 Hs|ZNF532 -0.4
1 Hs|ENSG00000189386 -0.4
1 Hs|ENSG00000189402 -0.4
0 Ce|C05D10.4 -0.4
0 Hs|TJP1 -0.4
0 Ce|Y43B11AR.3 -0.4
0 Ce|K04D7.5 -0.4
0 Hs|SLCO1A2 -0.4
0 Dm|CG8443 -0.4
0 Hs|SLC6A9 -0.4
1 Hs|DHX29 -0.4
0 Dm|CG5435 -0.4
0 Ce|Y105C5A.15 -0.4
0 Dm|CG13917 -0.4
0 Ce|sto-1 -0.4
0 Dm|CG9485 -0.4
0 Hs|UBE1L -0.4
0 Dm|Liprin-alpha -0.4
0 Dm|CG1979 -0.4
0 Ce|W08D2.5 -0.4
0 Ce|syd-2 -0.4
0 Hs|HAPLN4 -0.4
0 Dm|Or30a -0.4
0 Dm|plexB -0.4
0 Ce|ndx-8 -0.4
0 Ce|R160.4 -0.4
0 Dm|mRpS22 -0.4
0 Hs|NP_443190 -0.4
0 Hs|NXF5 -0.4
0 Hs|NXF2 -0.4
0 Dm|Sb -0.4
0 Hs|HARS -0.4
1 Dm|D19A -0.4
0 Dm|CG17684 -0.4
0 Hs|PDHA2 -0.4
0 Hs|NP_056258 -0.4
0 Dm|CG31475 -0.4
0 Dm|ETHR -0.4
0 Dm|CG3654 -0.4
0 Dm|CG3701 -0.4
0 Hs|Q96PV1 -0.4
0 Hs|TRAPPC1 -0.4
0 Dm|CG8475 -0.4
0 Dm|CG33558 -0.4
0 Hs|ENSG00000184100 -0.4
0 Dm|mRpL3 -0.4
0 Ce|ldb-1 -0.4
0 Dm|CG9231 -0.4
0 Ce|osm-1 -0.4
0 Dm|CG32224 -0.4
0 Dm|scpr-C -0.4
0 Dm|scpr-B -0.4
0 Dm|scpr-A -0.4
0 Hs|Q9BWW0 -0.4
0 Hs|ENSG00000197605 -0.4
0 Hs|Q9BWW1 -0.4
0 Hs|Q9BWW2 -0.4
0 Hs|TRAR5 -0.4
0 Hs|SLC7A13 -0.4
0 Dm|endoB -0.4
0 Ce|C17H12.13 -0.4
0 Ce|srz-15 -0.4
0 Dm|CG5146 -0.4
0 Dm|CG5880 -0.4
1 Dm|egl -0.4
0 Hs|NP_057532 -0.4
0 Ce|T04H1.1 -0.4
0 Hs|TRPC4AP -0.4
0 Ce|mtm-3 -0.4
0 Hs|RCOR3 -0.4
1 Hs|DHX30 -0.4
0 Hs|PACRG -0.4
0 Ce|C03A3.3 -0.4
0 Hs|CDC25A -0.4
0 Dm|CG16732 -0.4
0 Hs|SREBF1 -0.4
0 Dm|CG32972 -0.4
0 Dm|CG9129 -0.4
0 Ce|vha-16 -0.4
0 Ce|F58D5.6 -0.4
0 Hs|ZNF179 -0.4
0 Dm|CG7177 -0.4
0 Dm|Vha44 -0.4
0 Hs|NCOR2 -0.4
0 Hs|KIAA1344 -0.4
0 Ce|sra-35 -0.4
1 Ce|nhr-45 -0.4
0 Ce|C04C11.2 -0.4
0 Hs|NP_001004338 -0.4
1 Hs|ZNF206 -0.4
0 Dm|CG17005 -0.4
0 Dm|CG7692 -0.4
0 Ce|ndg-4 -0.4
0 Ce|srh-5 -0.4
0 Hs|PKD1L3 -0.4
0 Ce|T07D3.5 -0.4
0 Hs|ERN2 -0.4
0 Hs|NP_775869 -0.4
0 Dm|CG12950 -0.4
0 Ce|H19N07.4 -0.4
0 Dm|Gnf1 -0.4
0 Ce|C31E10.1 -0.4
0 Hs|WDR10 -0.4
0 Ce|ego-1 -0.4
0 Ce|srt-64 -0.4
0 Ce|srt-65 -0.4
0 Dm|CG12402 -0.5
0 Dm|CG8401 -0.5
0 Ce|xbp-1 -0.5
0 Ce|C01B7.1 -0.5
0 Ce|C16C8.17 -0.5
0 Ce|map-1 -0.5
1 Dm|CG16807 -0.5
0 Dm|CG32209 -0.5
0 Hs|GPRC6A -0.5
0 Dm|CG15092 -0.5
0 Ce|T25B9.4 -0.5
0 Hs|CD6 -0.5
0 Hs|CCNF -0.5
0 Hs|POU2AF1 -0.5
0 Hs|TDP1 -0.5
0 Dm|poe -0.5
1 Hs|RORA -0.5
0 Ce|H12D21.11 -0.5
0 Dm|dia -0.5
0 Hs|C18orf11 -0.5
0 Hs|PLSCR2 -0.5
0 Dm|fw -0.5
0 Hs|C14orf108 -0.5
0 Dm|CG9175 -0.5
0 Dm|sax -0.5
0 Ce|fozi-1 -0.5
0 Ce|sra-4 -0.5
0 Dm|CG10101 -0.5
0 Ce|eif-3.C -0.5
0 Ce|clec-43 -0.5
0 Ce|C01F1.1 -0.5
0 Hs|ENSG00000186683 -0.5
0 Ce|W08F4.2 -0.5
0 Hs|NEK2 -0.5
0 Dm|Gyc32E -0.5
0 Ce|Y37E3.18 -0.5
0 Ce|K09H9.4 -0.5
0 Ce|K12H6.6 -0.5
0 Ce|R05F9.4 -0.5
0 Ce|M110.6 -0.5
0 Ce|Y69A2AR.10 -0.5
0 Ce|F31A9.6 -0.5
0 Hs|ESPL1 -0.5
0 Hs|NP_075051 -0.5
0 Dm|CG7639 -0.5
0 Ce|F53G12.3 -0.5
0 Ce|bli-3 -0.5
0 Hs|NP_055858 -0.5
0 Ce|Y44E3A.4 -0.5
0 Hs|ACACA -0.5
0 Ce|Y39B6A.2 -0.5
0 Ce|cts-1 -0.5
0 Hs|PLK3 -0.5
0 Dm|CG8959 -0.5
0 Ce|Y43F8C.19 -0.5
0 Hs|HECTD1 -0.5
0 Hs|GREM1 -0.5
0 Hs|NP_055771 -0.5
0 Ce|ZC250.2 -0.5
0 Hs|NP_055907 -0.5
0 Hs|ENSG00000180747 -0.5
0 Dm|CG1324 -0.5
0 Dm|CG7042 -0.5
0 Ce|tag-89 -0.5
0 Hs|COG7 -0.5
0 Hs|ALS2CR13 -0.5
0 Hs|NPEPPS -0.5
0 Dm|CG8368 -0.5
0 Hs|ERBB4 -0.5
0 Ce|F16A11.3 -0.5
0 Hs|KYNU -0.5
0 Dm|CG11451 -0.5
0 Dm|CG5651 -0.5
0 Ce|Y51H7C.11 -0.5
0 Ce|C36A4.4 -0.5
0 Ce|K06B9.2 -0.5
0 Dm|CG17374 -0.5
0 Hs|NP_056993 -0.5
0 Ce|T06G6.7 -0.5
0 Ce|C05D12.2 -0.5
0 Hs|CYP4X1 -0.5
0 Dm|Syx18 -0.5
0 Dm|CG31769 -0.5
0 Ce|VT23B5.1 -0.5
0 Ce|nmr-1 -0.5
0 Ce|snt-3 -0.5
0 Hs|NP_620128 -0.5
0 Ce|T07G12.3 -0.5
0 Hs|RGMA -0.5
0 Dm|ACXC -0.5
0 Ce|Y39B6A.38 -0.5
0 Hs|MYH8 -0.5
0 Hs|LIG4 -0.5
0 Dm|CG31176 -0.5
0 Ce|M01D1.2 -0.5
0 Dm|yin -0.5
0 Ce|F54B3.1 -0.5
0 Hs|OGT -0.5
0 Hs|Q15386 -0.5
0 Ce|C15A11.4 -0.5
0 Dm|CG1440 -0.5
1 Hs|NP_775751 -0.5
0 Hs|CARD6 -0.5
0 Hs|FARP2 -0.5
0 Hs|DGAT1 -0.5
0 Ce|T03D8.3 -0.5
0 Dm|CG10660 -0.5
0 Ce|F11A5.9 -0.5
0 Dm|CG9760 -0.5
0 Hs|ARHGEF4 -0.5
1 Hs|ZNF611 -0.5
0 Ce|Y102A5C.24 -0.5
0 Ce|T27C5.2 -0.5
0 Dm|CG17977 -0.5
0 Ce|F38E11.5 -0.5
0 Ce|W04C9.6 -0.5
0 Dm|CG7912 -0.5
0 Ce|F13E6.5 -0.6
0 Hs|ZMYM1 -0.6
0 Hs|NP_808880 -0.6
0 Ce|F13D2.2 -0.6
0 Ce|T13C2.4 -0.6
1 Hs|Q8N9A1 -0.6
0 Ce|C10G11.7 -0.6
0 Dm|CG16922 -0.6
0 Ce|F53C3.2 -0.6
0 Hs|NP_055483 -0.6
0 Hs|EPB41L1 -0.6
0 Hs|EPB41L2 -0.6
0 Hs|NP_443081 -0.6
0 Dm|tty -0.6
0 Dm|140up -0.6
0 Ce|F23H11.2 -0.6
0 Hs|ACN9 -0.6
0 Dm|CG8184 -0.6
0 Ce|C48E7.6 -0.6
0 Ce|Y67A10A.2 -0.6
0 Dm|CCKLR-17D1 -0.6
0 Hs|Q9UHU4 -0.6
0 Ce|C27B7.6 -0.6
0 Hs|O5AN_HUMAN -0.6
0 Hs|SERPINA13 -0.6
0 Dm|CG8120 -0.6
0 Ce|T07H8.5 -0.6
0 Hs|LRBA -0.6
0 Ce|K07E3.1 -0.6
1 Dm|CG10274 -0.6
0 Hs|NP_079405 -0.6
0 Hs|NP_851321 -0.6
0 Dm|Nmdmc -0.6
0 Hs|NRD1 -0.6
0 Ce|sre-8 -0.6
0 Dm|CG5936 -0.6
0 Dm|CG32174 -0.6
1 Ce|ssl-1 -0.6
0 Dm|CG11940 -0.6
0 Ce|F18C5.3 -0.6
0 Ce|H40L08.3 -0.6
0 Dm|Dnz1 -0.6
0 Ce|B0416.1 -0.6
0 Hs|OVCH1 -0.6
0 Ce|F38E1.3 -0.6
0 Ce|C47A10.5 -0.6
0 Dm|trpgamma -0.6
0 Hs|ENSG00000162636 -0.6
0 Ce|ZK54.1 -0.6
0 Hs|NP_079050 -0.6
0 Hs|MRC1 -0.6
0 Ce|Y48G8AL.13 -0.6
0 Ce|F47F6.1 -0.6
0 Hs|MACF1 -0.6
0 Hs|ATP7B -0.6
1 Dm|D19B -0.6
0 Ce|T06D4.3 -0.6
0 Hs|PTGDR -0.6
0 Hs|NP_060816 -0.6
0 Hs|NP_777612 -0.6
0 Dm|CG10659 -0.6
0 Ce|M01E5.3 -0.6
0 Ce|Y39E4B.11 -0.6
0 Dm|Aplip1 -0.6
0 Ce|M03F8.1 -0.6
0 Ce|R07B7.12 -0.6
0 Ce|C53A5.2 -0.6
1 Hs|ZNF415 -0.6
0 Ce|cdh-5 -0.6
0 Ce|W01A11.2 -0.6
0 Dm|CG18110 -0.6
0 Hs|KNTC1 -0.6
0 Dm|CG33140 -0.6
1 Hs|YTHDC2 -0.6
0 Ce|F53H1.4 -0.6
0 Hs|PTPN22 -0.6
0 Ce|srb-5 -0.6
0 Ce|F10E7.8 -0.6
1 Hs|ZNF28 -0.6
0 Ce|lov-1 -0.6
0 Dm|CG7946 -0.6
0 Ce|Y62H9A.5 -0.6
0 Dm|CG32091 -0.6
1 Hs|ZNF31 -0.6
0 Dm|CG40298 -0.6
1 Ce|F31F4.12 -0.6
0 Hs|CAMTA2 -0.6
0 Dm|CG10345 -0.6
0 Ce|Y16B4A.2 -0.6
0 Dm|CG4041 -0.6
0 Dm|dpn -0.6
0 Dm|S1P -0.6
0 Dm|stau -0.6
0 Hs|TENC1 -0.6
0 Hs|FIGN -0.6
0 Ce|Y45F10A.4 -0.6
0 Hs|MBD6 -0.6
0 Dm|CG1671 -0.6
0 Hs|FES -0.6
0 Hs|SERPINE1 -0.6
0 Dm|Cyp4p1 -0.6
0 Dm|Cyp4p3 -0.6
1 Hs|ZNF347 -0.6
0 Dm|CG11060 -0.6
0 Ce|F56H9.5 -0.6
0 Ce|Y38H6C.13 -0.6
0 Hs|NP_940959 -0.6
0 Dm|CG13490 -0.6
0 Hs|SLC5A7 -0.6
0 Dm|Toll-6 -0.6
0 Ce|T19D12.9 -0.6
0 Ce|T08A9.1 -0.6
0 Hs|KCNH8 -0.6
0 Dm|sphinx -0.6
0 Ce|Y54G2A.16 -0.6
0 Ce|C31H1.6 -0.6
0 Ce|C51E3.6 -0.6
0 Hs|UACA -0.6
0 Hs|ENSG00000177648 -0.6
0 Hs|PRKX -0.6
0 Ce|aat-8 -0.6
0 Hs|NP_570721 -0.6
0 Ce|glc-2 -0.6
0 Ce|F41C3.2 -0.6
0 Dm|Nup44A -0.6
0 Dm|CG9602 -0.6
0 Ce|ubc-7 -0.6
0 Ce|D2007.2 -0.6
0 Hs|Q96PY3 -0.6
0 Ce|T14B4.1 -0.6
0 Dm|Pi4KII%26agr%3B -0.6
0 Ce|str-44 -0.6
0 Hs|CXorf22 -0.6
0 Hs|Q9Y3X1 -0.6
0 Hs|TAI2_HUMAN -0.7
0 Hs|ENSG00000185439 -0.7
0 Hs|NP_079102 -0.7
0 Dm|pigeon -0.7
1 Hs|NP_598375 -0.7
0 Hs|ITPR3 -0.7
0 Ce|W07G1.1 -0.7
0 Hs|EXTL3 -0.7
0 Hs|DACH1 -0.7
0 Hs|NBR2 -0.7
0 Hs|ENSG00000131484 -0.7
0 Hs|ARF7_HUMAN -0.7
0 Ce|Y39B6A.11 -0.7
0 Hs|ENK7_HUMAN -0.7
0 Dm|ben -0.7
0 Ce|str-190 -0.7
1 Ce|nhr-67 -0.7
0 Ce|T24B8.5 -0.7
0 Hs|O75409 -0.7
0 Hs|ANKRD10 -0.7
0 Hs|DCC -0.7
0 Dm|CG3097 -0.7
0 Ce|srh-3 -0.7
0 Ce|srh-4 -0.7
0 Ce|ZK994.1 -0.7
0 Dm|CG14803 -0.7
0 Ce|C50A2.3 -0.7
0 Hs|ENSG00000196763 -0.7
0 Hs|KIAA1838 -0.7
0 Hs|NP_061917 -0.7
0 Hs|PROM1 -0.7
0 Ce|ZC581.3 -0.7
1 Dm|cpsf -0.7
0 Ce|ZK593.9 -0.7
0 Ce|K02F3.6 -0.7
0 Ce|F59A3.7 -0.7
0 Hs|KCNJ1 -0.7
0 Hs|PSMA5 -0.7
0 Hs|NP_110446 -0.7
0 Dm|CG8602 -0.7
0 Hs|KIF17 -0.7
0 Ce|ZC13.1 -0.7
0 Hs|REPS2 -0.7
0 Hs|CHRNA9 -0.7
0 Dm|CG1265 -0.7
0 Dm|CG7806 -0.7
0 Dm|CG10011 -0.7
0 Ce|R07A4.3 -0.7
0 Ce|C28A5.6 -0.7
0 Ce|K09C6.2 -0.7
0 Dm|CG1399 -0.7
0 Ce|C16C4.7 -0.7
0 Ce|T02B5.3 -0.7
0 Ce|cab-1 -0.7
0 Hs|FSHR -0.7
0 Hs|RCOR2 -0.7
0 Ce|srb-12 -0.7
0 Ce|srx-85 -0.7
0 Hs|RAD50 -0.7
1 Dm|ftz-f1 -0.7
0 Dm|CG30116 -0.7
0 Ce|F19B10.5 -0.7
0 Hs|NP_079339 -0.7
0 Hs|CACH_HUMAN -0.7
0 Hs|TNFSF11 -0.7
0 Ce|C02F5.6 -0.7
1 Hs|NP_001004301 -0.7
0 Ce|C17F4.5 -0.7
0 Dm|Gal -0.7
0 Dm|rasp -0.7
0 Dm|Lac -0.7
0 Dm|CG9861 -0.7
0 Hs|NP_689484 -0.7
0 Hs|EK17_HUMAN -0.7
0 Hs|ENK2_HUMAN -0.7
0 Hs|GAN -0.7
0 Hs|EK15_HUMAN -0.7
0 Hs|EK11_HUMAN -0.7
0 Hs|C4orf14 -0.7
0 Hs|MUSK -0.7
0 Dm|jeb -0.7
0 Hs|PTPRZ2 -0.7
1 Ce|Y37E11AM.1 -0.7
0 Hs|NP_849159 -0.7
0 Hs|AKAP4 -0.7
0 Ce|ZK1321.2 -0.7
0 Dm|ss -0.7
0 Hs|CDH4 -0.7
0 Hs|GCC2 -0.7
0 Dm|ik2 -0.7
0 Dm|CG13978 -0.7
0 Dm|CG8661 -0.7
0 Hs|ITPR1 -0.7
0 Ce|ptr-8 -0.7
0 Ce|T19H12.5 -0.7
0 Ce|F36G3.1 -0.7
0 Hs|ENSG00000197740 -0.7
0 Hs|NOL5A -0.7
0 Hs|Q9NTN7 -0.7
0 Ce|C08F11.14 -0.7
0 Dm|CG14073 -0.7
0 Hs|NP_201574 -0.7
0 Hs|THRAP4 -0.7
0 Hs|LMO6 -0.7
0 Dm|Fak56D -0.7
0 Hs|NP_689488 -0.7
0 Dm|CG17514 -0.7
0 Ce|F20D1.6 -0.7
0 Hs|NP_060247 -0.7
0 Dm|CG5853 -0.7
0 Hs|PM5P_HUMAN -0.7
0 Hs|C8orf7 -0.7
0 Dm|CG4078 -0.7
1 Dm|CG13900 -0.7
0 Dm|Sbf -0.7
1 Ce|F49E12.6 -0.8
0 Hs|ENSG00000197966 -0.8
0 Hs|ENSG00000187963 -0.8
0 Dm|CG7956 -0.8
0 Hs|FBN2 -0.8
0 Hs|DNAH3 -0.8
0 Dm|CG11504 -0.8
0 Ce|Y48E1B.1 -0.8
0 Ce|C16A11.6 -0.8
0 Dm|CG10089 -0.8
0 Ce|C36B7.6 -0.8
0 Ce|C53B4.8 -0.8
0 Ce|H02F09.4 -0.8
0 Hs|CASP9 -0.8
0 Hs|KIAA0776 -0.8
0 Dm|CG31004 -0.8
0 Hs|STRC -0.8
0 Hs|PHOSPHO1 -0.8
1 Hs|ZF25_HUMAN -0.8
0 Dm|CG13133 -0.8
0 Ce|Y47D3A.11 -0.8
0 Ce|T20B12.5 -0.8
1 Hs|ENSG00000183474 -0.8
1 Hs|GTF2H2 -0.8
0 Dm|NTPase -0.8
0 Dm|Sod -0.8
0 Ce|T04A8.12 -0.8
0 Ce|srh-167 -0.8
0 Ce|W09D10.5 -0.8
0 Hs|SLC22A8 -0.8
0 Hs|PHF11 -0.8
0 Hs|TFCP2 -0.8
0 Ce|W06E11.4 -0.8
0 Dm|CG10476 -0.8
0 Dm|CG18606 -0.8
0 Hs|CIB1 -0.8
0 Dm|Gr22e -0.8
0 Ce|M01A10.4 -0.8
0 Ce|C49D10.1 -0.8
0 Ce|F55A4.6 -0.8
0 Ce|M01G5.1 -0.8
0 Hs|NP_689529 -0.8
0 Ce|Y70G10A.2 -0.8
0 Hs|EIF3S8 -0.8
0 Hs|VNN1 -0.8
0 Hs|NP_056249 -0.8
0 Hs|IQCD -0.8
0 Ce|Y116A8A.8 -0.8
0 Hs|MLL -0.8
0 Hs|Q8N8G1 -0.8
0 Dm|rols -0.8
0 Ce|C32E8.11 -0.8
0 Hs|SPTBN1 -0.8
0 Ce|Y119D3A.4 -0.8
0 Dm|Xbp1 -0.8
0 Ce|C16C10.12 -0.8
0 Ce|gei-7 -0.8
0 Ce|clh-3 -0.8
0 Dm|CG5521 -0.8
0 Hs|KLHL5 -0.8
0 Hs|NP_919298 -0.8
0 Ce|chc-1 -0.8
0 Hs|PAXIP1L -0.8
0 Ce|kin-14 -0.8
0 Hs|MUC6 -0.8
0 Hs|PPFIA2 -0.8
0 Ce|gap-2 -0.8
0 Ce|ZC373.3 -0.8
0 Ce|Y57A10B.6 -0.8
0 Dm|CG9395 -0.8
0 Hs|KCNS2 -0.8
1 Ce|F38B7.1 -0.8
0 Hs|CHP2_HUMAN -0.8
0 Hs|Q8IXD9 -0.8
0 Ce|F46F2.5 -0.8
0 Ce|cyp-23A1 -0.8
0 Ce|srw-29 -0.8
0 Ce|C18B2.6 -0.8
0 Hs|PHKA1 -0.8
0 Ce|srt-30 -0.8
1 Hs|SUHW3 -0.8
0 Dm|CG5917 -0.8
0 Ce|K09E9.3 -0.8
0 Ce|F38A5.1 -0.8
0 Ce|imb-2 -0.8
0 Hs|SLC22A17 -0.8
0 Dm|Sema-2a -0.8
0 Hs|GPR84 -0.8
0 Dm|Ark -0.8
0 Ce|Y47D3A.1 -0.8
0 Hs|SOLH -0.8
1 Hs|NR1D2 -0.8
0 Dm|RhoGAP100F -0.8
0 Hs|RGS6 -0.8
0 Ce|F19B6.4 -0.8
0 Ce|F59D12.2 -0.8
0 Dm|CG1397 -0.8
1 Dm|CG7879 -0.8
0 Dm|CG14969 -0.8
0 Dm|CG32135 -0.8
0 Hs|NP_954697 -0.8
0 Hs|O5B2_HUMAN -0.8
0 Hs|NP_776163 -0.8
1 Hs|CHD6 -0.8
0 Hs|OR1C1 -0.8
0 Hs|LRRTM1 -0.8
0 Hs|C14orf103 -0.8
0 Hs|APOB -0.8
0 Hs|CYP2C19 -0.8
1 Hs|Q9UFC1 -0.8
0 Hs|TMC5 -0.8
1 Ce|T07D10.3 -0.8
0 Ce|H16D19.3 -0.8
0 Ce|W05E10.1 -0.8
0 Dm|CG32000 -0.8
0 Ce|W06G6.3 -0.8
0 Dm|CG3599 -0.8
0 Ce|unc-68 -0.8
0 Dm|asp -0.8
0 Hs|NP_056078 -0.8
0 Ce|F41E7.6 -0.8
0 Ce|H19N07.2 -0.8
0 Hs|NP_443179 -0.8
1 Hs|ZC3HDC6 -0.8
0 Hs|NP_060586 -0.8
0 Hs|NP_073600 -0.8
0 Hs|TP53I11 -0.8
0 Hs|SHCBP1 -0.8
0 Ce|acn-1 -0.8
0 Dm|l(1)G0397 -0.8
0 Ce|F45C12.5 -0.8
0 Ce|T07G12.2 -0.8
0 Hs|Q96LK7 -0.8
0 Ce|C09G1.2 -0.8
0 Ce|T15B7.8 -0.8
0 Ce|rnr-2 -0.9
0 Ce|puf-5 -0.9
0 Dm|CG5846 -0.9
0 Hs|F34A_HUMAN -0.9
0 Hs|SLCO1C1 -0.9
0 Hs|DNAH10 -0.9
0 Dm|CG1427 -0.9
0 Ce|let-19 -0.9
0 Ce|T19A6.4 -0.9
0 Ce|K09B11.10 -0.9
0 Dm|CG16711 -0.9
0 Hs|ARHGEF7 -0.9
0 Hs|Q9ULL9 -0.9
0 Dm|CG31300 -0.9
0 Dm|l(1)G0193 -0.9
0 Hs|LACTB2 -0.9
0 Ce|F36F2.6 -0.9
0 Ce|C15H11.10 -0.9
0 Ce|T26H2.1 -0.9
0 Ce|F36A2.13 -0.9
0 Ce|C02B10.1 -0.9
0 Ce|C31B8.4 -0.9
0 Ce|gcy-13 -0.9
0 Hs|NP_473372 -0.9
0 Ce|F21G4.3 -0.9
0 Hs|TEKT3 -0.9
1 Hs|Q8NCI1 -0.9
0 Ce|F25H2.12 -0.9
0 Ce|Y19D10A.6 -0.9
0 Ce|nas-2 -0.9
0 Dm|Rya-r44F -0.9
0 Ce|Y67D8C.5 -0.9
0 Hs|THBS2 -0.9
0 Dm|CG18624 -0.9
0 Ce|C18D11.3 -0.9
1 Ce|R04B5.3 -0.9
0 Hs|NP_116202 -0.9
0 Ce|C09D4.3 -0.9
0 Dm|bigmax -0.9
0 Dm|NUCB1 -0.9
0 Hs|NP_997348 -0.9
0 Ce|Y87G2A.16 -0.9
0 Ce|csn-5 -0.9
0 Dm|CG30491 -0.9
0 Ce|C08B6.13 -0.9
0 Ce|kin-29 -0.9
0 Ce|Y82E9BL.8 -0.9
0 Hs|NFAS_HUMAN -0.9
0 Hs|ENG -0.9
0 Dm|CG17952 -0.9
0 Hs|GBP4 -0.9
0 Ce|ZC239.12 -0.9
0 Ce|C41A3.1 -0.9
0 Ce|B0511.12 -0.9
0 Ce|F28F8.7 -0.9
0 Hs|NP_849149 -0.9
0 Hs|SIAT4C -0.9
0 Ce|R05A10.3 -0.9
0 Ce|R05H10.7 -0.9
0 Ce|F17E5.2 -0.9
1 Hs|ZCCHC2 -0.9
0 Dm|CG31714 -0.9
0 Hs|PIK4CA -0.9
0 Ce|apm-3 -0.9
0 Hs|ENSG00000178555 -0.9
0 Ce|nca-2 -0.9
0 Dm|Adk2 -0.9
0 Ce|Y48G1BM.5 -0.9
0 Ce|Y97E10AR.6 -0.9
0 Dm|CG33228 -0.9
0 Dm|CG5840 -0.9
0 Dm|CG15523 -0.9
0 Ce|F53H1.3 -0.9
0 Ce|B0365.2 -0.9
0 Ce|unc-76 -0.9
0 Ce|ufd-2 -0.9
0 Ce|Y116A8C.22 -0.9
0 Ce|aos-1 -0.9
1 Dm|CG30020 -0.9
0 Hs|ASB12 -0.9
0 Dm|CG4749 -0.9
0 Dm|Spn6 -0.9
0 Hs|RAD9A -0.9
0 Hs|GPR19 -0.9
0 Dm|CG17687 -0.9
0 Ce|F10D11.6 -0.9
1 Dm|CG9797 -0.9
1 Hs|ZNFE_HUMAN -0.9
1 Dm|CG7878 -0.9
0 Ce|ced-7 -0.9
0 Dm|Ugt35b -0.9
0 Dm|CG6912 -0.9
0 Hs|SIPA1L1 -0.9
0 Dm|CG9459 -0.9
0 Dm|Mtor -0.9
0 Ce|C37H5.5 -0.9
0 Hs|RB1CC1 -0.9
0 Hs|ABCC3 -0.9
0 Hs|KIAA1193 -0.9
0 Hs|MRPL48 -0.9
0 Dm|CG30325 -0.9
0 Ce|D1043.1 -0.9
0 Hs|ENSG00000143169 -0.9
0 Hs|LRP1 -0.9
0 Hs|NP_001001670 -0.9
1 Ce|T24H10.1 -0.9
0 Hs|ENSG00000145017 -0.9
0 Hs|ENSG00000185485 -0.9
0 Dm|Ndae1 -0.9
0 Dm|tou -0.9
0 Ce|srh-31 -0.9
0 Hs|SNX14 -0.9
0 Ce|ptr-16 -0.9
0 Ce|C02H7.2 -0.9
0 Hs|BICD1 -0.9
0 Hs|ARNTL -0.9
0 Dm|CG14629 -0.9
0 Hs|CAPN7 -0.9
0 Ce|Y45F3A.3 -0.9
0 Hs|PANX3 -0.9
0 Hs|ATP8B2 -0.9
0 Hs|ACCN2 -0.9
0 Hs|INPP4B -0.9
0 Hs|HSPA12A -1.0
0 Hs|NP_079133 -1.0
0 Hs|BIRC2 -1.0
0 Hs|NP_001003704 -1.0
0 Hs|DIMH_HUMAN -1.0
0 Dm|CG33494 -1.0
1 Dm|CG6379 -1.0
0 Ce|npp-10 -1.0
0 Hs|NEGR1 -1.0
0 Hs|AGXT2L1 -1.0
0 Dm|OstStt3 -1.0
0 Ce|ketn-1 -1.0
0 Ce|K07E3.2 -1.0
0 Hs|TNC -1.0
0 Hs|CACNA1E -1.0
0 Hs|CACNA1A -1.0
0 Hs|CACNA1B -1.0
0 Hs|IFIT2 -1.0
0 Ce|ZK742.3 -1.0
0 Hs|OFD1 -1.0
0 Dm|spir -1.0
0 Ce|W03H9.4 -1.0
0 Ce|F35B3.5 -1.0
0 Hs|SA50_HUMAN -1.0
0 Dm|CG33281 -1.0
0 Dm|east -1.0
0 Ce|myo-3 -1.0
0 Hs|NP_006541 -1.0
0 Ce|C01F1.6 -1.0
0 Hs|ENSG00000080218 -1.0
0 Hs|MYO5A -1.0
0 Ce|T27F6.1 -1.0
0 Ce|uvt-7 -1.0
0 Ce|W06A11.2 -1.0
0 Ce|F53H2.1 -1.0
0 Dm|rec -1.0
0 Dm|CG18368 -1.0
0 Ce|F32B4.1 -1.0
0 Hs|CLGN -1.0
0 Dm|CG14020 -1.0
0 Ce|Y116A8C.21 -1.0
0 Hs|STK31 -1.0
0 Hs|ABCC9 -1.0
0 Ce|T25G3.3 -1.0
0 Dm|CG33306 -1.0
0 Dm|CG5535 -1.0
1 Ce|tbx-18 -1.0
0 Hs|NP_976222 -1.0
0 Dm|CG9941 -1.0
0 Hs|NP_940943 -1.0
0 Dm|CG30337 -1.0
0 Hs|VCL -1.0
0 Ce|C16C4.5 -1.0
0 Dm|CG1241 -1.0
0 Hs|IMPDH1 -1.0
0 Dm|slif -1.0
0 Ce|C27F2.8 -1.0
0 Hs|EDD_HUMAN -1.0
0 Hs|NP_848650 -1.0
1 Hs|ZNF589 -1.0
0 Ce|gar-3 -1.0
0 Ce|C07H6.3 -1.0
0 Ce|F31F4.7 -1.0
0 Hs|GM2A -1.0
0 Hs|RASSF2 -1.0
0 Dm|Anktm1 -1.0
0 Hs|RPL39 -1.0
0 Hs|RPP30 -1.0
0 Ce|M60.4 -1.0
0 Dm|CG14213 -1.0
0 Dm|CG8950 -1.0
1 Ce|Y66D12A.12 -1.0
0 Hs|PZP -1.0
0 Ce|F57B1.5 -1.0
0 Hs|NPY2R -1.0
0 Hs|SERPINA4 -1.0
0 Ce|F47G4.4 -1.0
0 Hs|EXTL2 -1.0
0 Ce|C52E12.1 -1.0
0 Hs|NP_065816 -1.0
0 Hs|C19orf18 -1.0
0 Ce|hmr-1 -1.0
0 Ce|ntl-1 -1.0
0 Hs|NP_663165 -1.0
0 Ce|K10B4.1 -1.0
0 Hs|RTTN -1.0
0 Dm|CG11870 -1.0
0 Dm|T-cp1 -1.0
0 Ce|sri-42 -1.0
0 Ce|sri-43 -1.0
0 Dm|kirre -1.0
0 Dm|Graf -1.0
0 Ce|K12B6.2 -1.0
0 Hs|SESN1 -1.0
0 Ce|cdh-7 -1.0
0 Ce|T28B4.4 -1.0
0 Dm|Smg6 -1.0
0 Ce|K07H8.5 -1.0
1 Hs|FXR2 -1.0
0 Ce|T20F7.7 -1.0
0 Hs|LEPR -1.0
0 Dm|CG14983 -1.0
0 Dm|5-HT2 -1.0
1 Hs|MINT_HUMAN -1.0
1 Hs|ENSG00000196947 -1.0
0 Hs|KIAA1117 -1.0
0 Hs|TACC1 -1.0
0 Dm|CG4658 -1.0
0 Ce|F36H5.3 -1.0
0 Ce|R07E5.3 -1.0
0 Ce|T22A3.6 -1.0
0 Hs|Q9C0K3 -1.0
0 Hs|NP_065178 -1.0
1 Ce|nhr-14 -1.0
0 Hs|NP_060292 -1.0
0 Hs|KCNK17 -1.0
0 Ce|R13F6.10 -1.0
0 Ce|unc-84 -1.0
0 Hs|ARR3 -1.0
1 Hs|ZNF6 -1.0
0 Ce|rpn-1 -1.0
0 Ce|B0462.3 -1.0
0 Hs|AKAP6 -1.0
0 Dm|CG12252 -1.0
0 Ce|T19D12.10 -1.0
0 Ce|unc-36 -1.0
0 Ce|C39E9.10 -1.0
0 Dm|CG2528 -1.0
0 Hs|RPS24 -1.0
0 Hs|LDLR -1.0
0 Dm|Rep3 -1.0
0 Ce|srz-29 -1.0
0 Ce|srt-6 -1.0
0 Ce|Y71H2AM.10 -1.0
0 Hs|NP_060759 -1.0
0 Hs|MAPK4 -1.0
0 Ce|E03H12.3 -1.0
0 Ce|Y37H2A.5 -1.0
0 Hs|EK14_HUMAN -1.0
1 Ce|T26A8.4 -1.0
0 Dm|LanA -1.0
0 Hs|Q13034 -1.0
0 Hs|HSD17B1 -1.0
0 Ce|srbc-81 -1.0
0 Hs|TCN1 -1.1
0 Dm|Dhc98D -1.1
0 Hs|IL7 -1.1
0 Hs|CENPC1 -1.1
0 Hs|IL22RA2 -1.1
0 Ce|C33C12.5 -1.1
0 Ce|T07G12.4 -1.1
1 Dm|mbl -1.1
1 Hs|STAT5B -1.1
1 Hs|STAT5A -1.1
0 Ce|C31H2.1 -1.1
0 Ce|Y47H10A.4 -1.1
0 Ce|ZC455.5 -1.1
0 Hs|NP_060621 -1.1
1 Hs|SMARCAL1 -1.1
0 Hs|NP_775781 -1.1
0 Dm|CG3585 -1.1
0 Ce|hcp-6 -1.1
0 Hs|SAS -1.1
0 Hs|TM4SF13 -1.1
0 Ce|arc-1 -1.1
0 Hs|NP_443112 -1.1
0 Ce|F11C3.1 -1.1
0 Hs|ALS2 -1.1
0 Ce|pqn-85 -1.1
0 Hs|MOV10 -1.1
0 Hs|Q8N3U1 -1.1
0 Ce|C50F7.10 -1.1
0 Hs|Q96SQ3 -1.1
0 Hs|NP_054752 -1.1
0 Dm|CG32228 -1.1
0 Hs|NP_056018 -1.1
0 Ce|H32K16.1 -1.1
0 Dm|Hsp83 -1.1
0 Ce|daf-21 -1.1
0 Hs|CGN -1.1
0 Hs|HSPCA -1.1
0 Hs|HSPCB -1.1
0 Hs|VPS13C -1.1
0 Ce|F02E9.7 -1.1
0 Hs|Q8NGE2 -1.1
0 Ce|T19H12.10 -1.1
0 Ce|ZC455.1 -1.1
0 Hs|NP_077817 -1.1
0 Ce|R13A5.7 -1.1
0 Ce|sru-25 -1.1
0 Hs|SPATA5 -1.1
0 Ce|str-244 -1.1
0 Ce|dop-2 -1.1
0 Hs|CST9L -1.1
0 Hs|PCDH15 -1.1
0 Ce|Y55B1BR.4 -1.1
0 Dm|CG14906 -1.1
0 Ce|B0205.4 -1.1
1 Ce|nhr-121 -1.1
0 Ce|ZK370.8 -1.1
0 Hs|CEBPZ -1.1
0 Hs|ALDOB -1.1
0 Dm|CG12713 -1.1
0 Dm|Sin3A -1.1
0 Hs|RTN1 -1.1
0 Ce|K10D6.4 -1.1
0 Hs|RARSL -1.1
0 Ce|B0336.1 -1.1
0 Hs|CLTCL1 -1.1
0 Ce|dpf-5 -1.1
0 Dm|CG12124 -1.1
0 Hs|C16orf23 -1.1
0 Ce|F07C6.4 -1.1
0 Hs|UBP1 -1.1
0 Hs|GPSN2 -1.1
0 Ce|Y2H9A.4 -1.1
0 Ce|F44G3.8 -1.1
0 Ce|grl-10 -1.1
0 Hs|OR2C3 -1.1
0 Ce|T09B4.8 -1.1
0 Ce|F36H1.5 -1.1
0 Ce|C08F1.1 -1.1
0 Ce|F01F1.10 -1.1
0 Dm|CG11608 -1.1
0 Ce|R09D1.4 -1.1
0 Ce|F09E5.16 -1.1
0 Ce|F10E7.2 -1.1
0 Hs|SMC6L1 -1.1
0 Ce|B0495.10 -1.1
0 Ce|T04B2.5 -1.1
0 Ce|hum-8 -1.1
0 Hs|NP_115818 -1.1
0 Hs|SYNE2 -1.1
0 Ce|C06A5.8 -1.1
0 Hs|ENSG00000177858 -1.1
0 Dm|Treh -1.1
0 Hs|PTPRS -1.1
0 Dm|CG3078 -1.1
0 Ce|gta-1 -1.1
0 Dm|CG1893 -1.1
0 Ce|sra-29 -1.1
0 Ce|str-56 -1.1
0 Dm|CG5226 -1.1
0 Dm|gft -1.1
0 Hs|RHCE -1.1
0 Hs|CUL3 -1.1
0 Hs|EMILIN3 -1.1
1 Ce|vbh-1 -1.1
0 Hs|ABCA6 -1.1
0 Ce|C53A5.13 -1.1
0 Hs|DNTT -1.1
0 Dm|CG1657 -1.1
0 Ce|Y54E10A.15 -1.1
0 Ce|ZK792.4 -1.1
0 Ce|R10D12.9 -1.1
0 Ce|D1069.3 -1.1
0 Ce|ZC204.3 -1.1
0 Ce|K08E7.6 -1.1
1 Hs|ENSG00000196267 -1.1
0 Hs|INPP4A -1.1
0 Hs|PLS3 -1.1
0 Hs|NP_060620 -1.1
0 Dm|RpS3A -1.1
0 Ce|F54C8.3 -1.1
0 Hs|ADAMTS18 -1.1
0 Hs|XPO7 -1.1
0 Ce|Y53F4B.12 -1.1
1 Hs|ZNF3 -1.1
1 Dm|Hnf4 -1.1
0 Ce|srv-31 -1.1
1 Ce|oma-2 -1.1
0 Hs|EIF3S5 -1.1
0 Hs|ENSG00000198817 -1.1
0 Dm|CG1859 -1.1
0 Ce|cyk-3 -1.1
0 Hs|Q86XU6 -1.1
0 Ce|F59A1.13 -1.1
0 Hs|NP_116258 -1.1
0 Dm|CG32079 -1.1
0 Hs|ADAMTS3 -1.1
0 Hs|TRIM36 -1.1
0 Ce|C06G4.5 -1.1
0 Hs|NP_115646 -1.1
0 Hs|HECTD2 -1.1
1 Ce|Y55F3BR.1 -1.1
0 Hs|TNFSF5 -1.1
0 Dm|RhoGEF4 -1.1
0 Ce|C03C10.2 -1.1
0 Ce|R10D12.10 -1.1
0 Dm|CG4830 -1.1
0 Ce|C47B2.6 -1.1
0 Ce|T07F12.1 -1.1
0 Hs|TAS2R14 -1.1
0 Hs|XPO1 -1.1
0 Dm|CG6718 -1.1
0 Dm|CG8247 -1.1
0 Ce|ZC443.2 -1.2
0 Hs|SIN3B -1.2
0 Hs|B3GALT2 -1.2
0 Hs|NP_036424 -1.2
1 Dm|MTA1-like -1.2
0 Dm|CG12432 -1.2
0 Ce|ZK355.1 -1.2
0 Hs|NTS -1.2
0 Hs|DDEF2 -1.2
0 Ce|F16G10.15 -1.2
0 Ce|C29F3.6 -1.2
0 Hs|FBXO8 -1.2
0 Ce|irk-2 -1.2
0 Ce|C08F1.5 -1.2
0 Ce|T16G12.6 -1.2
0 Hs|EPHA8 -1.2
0 Hs|KCNQ2 -1.2
0 Dm|CG7431 -1.2
0 Ce|Y71H2B.5 -1.2
0 Hs|TRIP12 -1.2
0 Ce|ZK666.8 -1.2
0 Ce|bbs-8 -1.2
0 Ce|Y102A11A.3 -1.2
0 Dm|U26 -1.2
0 Hs|GPR89 -1.2
0 Ce|F15E11.3 -1.2
0 Ce|Y73B6BL.19 -1.2
0 Ce|C29E6.2 -1.2
0 Hs|MME -1.2
0 Hs|NEK1 -1.2
0 Dm|CG13362 -1.2
0 Hs|LRP1B -1.2
0 Dm|CG10882 -1.2
0 Hs|OR2A42 -1.2
1 Dm|CG11266 -1.2
0 Hs|SLC26A9 -1.2
0 Ce|K10B4.3 -1.2
0 Ce|Y48B6A.13 -1.2
0 Ce|plx-2 -1.2
0 Dm|CG3526 -1.2
0 Hs|NP_055627 -1.2
0 Hs|ARHGAP22 -1.2
0 Hs|RH25_HUMAN -1.2
0 Hs|ARHGAP24 -1.2
0 Hs|SCNN1B -1.2
1 Dm|CG14118 -1.2
0 Ce|R07H5.7 -1.2
0 Hs|2ACC_HUMAN -1.2
0 Hs|SLCO1B3 -1.2
0 Dm|CG10307 -1.2
0 Hs|NP_056423 -1.2
1 Hs|NP_054825 -1.2
0 Hs|SLC26A6 -1.2
0 Dm|CG32473 -1.2
0 Ce|sri-57 -1.2
0 Dm|CG9330 -1.2
0 Ce|T07A5.4 -1.2
0 Dm|yellow-b -1.2
0 Ce|Y67H2A.7 -1.2
0 Hs|SACS -1.2
0 Hs|NP_060197 -1.2
0 Hs|P2RXL1 -1.2
0 Ce|C31C9.3 -1.2
0 Ce|srbc-23 -1.2
0 Hs|O60310 -1.2
0 Dm|CG32163 -1.2
0 Hs|OBSCN -1.2
0 Dm|eya -1.2
0 Hs|OR10H2 -1.2
0 Ce|Y66D12A.14 -1.2
0 Hs|EGFR -1.2
0 Ce|T19D12.3 -1.2
0 Ce|Y9C9A.17 -1.2
0 Ce|C27D8.3 -1.2
0 Hs|CENTG2 -1.2
0 Ce|T12B3.1 -1.2
0 Hs|CA14 -1.2
0 Hs|IDE -1.2
0 Hs|C2orf30 -1.2
0 Hs|NP_079265 -1.2
0 Hs|NP_877439 -1.2
1 Dm|CG4709 -1.2
0 Ce|ZC482.6 -1.2
0 Ce|F35G12.5 -1.2
0 Ce|F21F8.11 -1.2
0 Dm|CG31902 -1.2
0 Ce|Y47G6A.24 -1.2
0 Ce|str-90 -1.2
0 Ce|Y60A3A.23 -1.2
0 Hs|SSBP4 -1.2
0 Hs|NP_659429 -1.2
0 Hs|C14orf1 -1.2
0 Hs|HCN4 -1.2
0 Hs|GRM5 -1.2
1 Hs|ZNF287 -1.2
0 Ce|W04G5.5 -1.2
0 Hs|SLC43A1 -1.2
0 Ce|F21D9.5 -1.2
0 Hs|SLC22A4 -1.2
0 Hs|SLC22A5 -1.2
0 Hs|MS4A6A -1.2
0 Hs|NP_056512 -1.2
0 Hs|NP_001004467 -1.2
0 Hs|ENSG00000169549 -1.2
1 Ce|F18A1.5 -1.2
0 Ce|F25D1.4 -1.2
0 Ce|T26E4.4 -1.2
0 Hs|ORC5L -1.2
0 Ce|Y54F10BM.7 -1.2
0 Hs|TUBGCP3 -1.2
0 Hs|Q15453 -1.2
0 Hs|Q8NH58 -1.2
0 Hs|SOCS5 -1.2
0 Hs|MEP1B -1.2
0 Ce|M28.4 -1.2
0 Ce|C31A11.7 -1.2
0 Hs|ENSG00000183786 -1.2
0 Dm|RhoGAP19D -1.2
0 Ce|F35H10.6 -1.2
0 Hs|BCL10 -1.2
0 Hs|NP_057729 -1.2
0 Hs|CDCA5 -1.2
0 Hs|XPOT -1.2
0 Ce|R31.2 -1.2
0 Dm|loj -1.2
0 Hs|GAS2L3 -1.2
0 Hs|DYRK1B -1.2
0 Dm|lid -1.2
0 Ce|F08G12.1 -1.2
1 Hs|DHX37 -1.2
0 Ce|rfc-2 -1.2
1 Hs|ZNF574 -1.2
0 Ce|F25F8.1 -1.2
0 Ce|C49G7.1 -1.2
0 Ce|grd-2 -1.2
0 Hs|VPS4A -1.2
0 Dm|CG14891 -1.2
0 Ce|C44B12.6 -1.2
0 Hs|NP_060835 -1.2
0 Hs|C20orf3 -1.2
0 Hs|SFMBT1 -1.2
0 Hs|CPNE3 -1.2
1 Hs|Q96GE5 -1.2
0 Hs|O43154 -1.2
0 Ce|asm-1 -1.2
0 Ce|D1005.2 -1.2
0 Hs|NP_061981 -1.2
0 Ce|F54E2.5 -1.3
0 Hs|FRMD3 -1.3
0 Dm|CG2736 -1.3
0 Hs|DNB5 -1.3
0 Ce|F23C8.3 -1.3
0 Ce|dcap-2 -1.3
0 Hs|BMP4 -1.3
0 Ce|F56C11.4 -1.3
0 Hs|FAM38A -1.3
0 Hs|AMN -1.3
0 Dm|CG11201 -1.3
0 Ce|lge-1 -1.3
0 Hs|USHBP1 -1.3
0 Ce|M106.4 -1.3
0 Hs|ENSG00000196555 -1.3
0 Ce|C02G6.2 -1.3
0 Ce|T11G6.3 -1.3
0 Ce|C09E7.6 -1.3
0 Ce|abts-1 -1.3
0 Hs|USP47 -1.3
0 Dm|Pka-R2 -1.3
0 Dm|CG33052 -1.3
0 Hs|FGL2 -1.3
0 Hs|ENSG00000140916 -1.3
0 Hs|COPZ1 -1.3
0 Ce|R08E3.2 -1.3
0 Dm|CG15609 -1.3
0 Hs|LRIG3 -1.3
0 Ce|snf-4 -1.3
0 Hs|Q12832 -1.3
0 Hs|SLC12A6 -1.3
0 Dm|l(3)mbt -1.3
0 Ce|Y76A2A.1 -1.3
1 Hs|ZNF257 -1.3
1 Hs|ENSG00000188171 -1.3
0 Dm|shi -1.3
0 Hs|BANK1 -1.3
0 Hs|RAB32 -1.3
0 Dm|CG17732 -1.3
0 Dm|CG32668 -1.3
0 Hs|PNLIPRP2 -1.3
1 Hs|EP400 -1.3
0 Hs|NP_064708 -1.3
0 Ce|Y43B11AL.1 -1.3
0 Dm|CG4810 -1.3
0 Ce|C42C1.4 -1.3
0 Hs|C20orf194 -1.3
0 Ce|Y47D3B.4 -1.3
0 Ce|R186.6 -1.3
0 Hs|KCNS3 -1.3
0 Ce|C25G6.5 -1.3
0 Hs|TRPC4 -1.3
0 Hs|RAD17 -1.3
0 Hs|ERN1 -1.3
0 Ce|F47B8.10 -1.3
0 Dm|Gr2a -1.3
0 Ce|F25H2.13 -1.3
0 Ce|amx-1 -1.3
0 Ce|unc-22 -1.3
0 Hs|INPP5D -1.3
0 Ce|ZC204.11 -1.3
0 Hs|PADI4 -1.3
0 Dm|CG17090 -1.3
0 Ce|T23F11.4 -1.3
0 Hs|SLC2A1 -1.3
0 Hs|PIWIL4 -1.3
0 Ce|Y71H2AM.9 -1.3
0 Ce|dop-1 -1.3
0 Dm|Arc105 -1.3
0 Dm|CG10435 -1.3
0 Ce|Y63D3A.11 -1.3
0 Dm|CG10700 -1.3
0 Hs|MRPL18 -1.3
0 Hs|SLC38A6 -1.3
0 Ce|F15E6.6 -1.3
0 Ce|T07H6.1 -1.3
0 Hs|MTTF_HUMAN -1.3
0 Hs|LPL -1.3
0 Hs|SMYD2 -1.3
0 Dm|CG3735 -1.3
0 Ce|K09A9.4 -1.3
1 Hs|DHX38 -1.3
0 Dm|CG32210 -1.3
0 Ce|F11A10.3 -1.3
0 Hs|C4orf15 -1.3
0 Dm|ced-6 -1.3
0 Dm|CG4679 -1.3
0 Hs|RAD9B -1.3
0 Ce|aat-6 -1.3
0 Ce|tkr-1 -1.3
0 Hs|ERBB2 -1.3
0 Hs|FSCN2 -1.3
0 Ce|sre-48 -1.3
0 Dm|CG5524 -1.3
0 Hs|NP_775859 -1.3
1 Hs|NP_998762 -1.3
0 Dm|glec -1.3
0 Hs|NP_848599 -1.3
0 Ce|T09E11.11 -1.3
0 Ce|C32A3.2 -1.3
0 Ce|C36E8.3 -1.3
0 Ce|F29B9.2 -1.3
0 Ce|glr-3 -1.3
1 Hs|SUHW4 -1.3
0 Ce|srp-3 -1.3
0 Dm|CG13928 -1.3
0 Ce|srh-70 -1.3
0 Ce|T12B5.2 -1.3
0 Ce|C04G2.2 -1.3
0 Dm|CG4857 -1.3
0 Ce|pll-1 -1.3
0 Hs|PDHA1 -1.3
0 Ce|glt-4 -1.3
0 Dm|CG9531 -1.3
0 Ce|T10B10.2 -1.3
0 Hs|GPR133 -1.3
0 Dm|CG1317 -1.3
0 Dm|Sra-1 -1.3
0 Dm|CG17724 -1.3
0 Dm|CG7024 -1.3
0 Hs|FARSLB -1.3
0 Hs|ORC3L -1.3
0 Ce|T22E7.2 -1.3
0 Ce|pgp-2 -1.3
0 Ce|Y64G10A.8 -1.3
0 Dm|pan -1.3
0 Hs|TCF7L2 -1.3
0 Hs|TCF7L1 -1.3
0 Hs|LEF1 -1.3
0 Hs|TCF7 -1.3
0 Hs|ENSG00000197758 -1.3
0 Dm|CG13089 -1.3
0 Ce|C43D7.7 -1.3
0 Hs|CACNA1I -1.3
0 Ce|K10B3.5 -1.3
0 Ce|F49B2.1 -1.3
0 Ce|F38A5.7 -1.3
0 Hs|FBXO38 -1.3
0 Ce|glt-7 -1.3
0 Hs|NP_060461 -1.3
0 Dm|CG14621 -1.4
0 Hs|MUC13 -1.4
0 Dm|CG12772 -1.4
0 Ce|R06A4.8 -1.4
0 Hs|TEX14 -1.4
0 Ce|ZC581.9 -1.4
0 Dm|CkIalpha -1.4
0 Ce|E02H4.4 -1.4
0 Hs|PCDH11X -1.4
0 Hs|PCDH11Y -1.4
0 Hs|NP_694577 -1.4
0 Ce|T07D3.4 -1.4
0 Ce|F53G2.2 -1.4
1 Ce|sdc-1 -1.4
0 Hs|FANCD2 -1.4
0 Dm|CG4096 -1.4
0 Ce|H05C05.2 -1.4
0 Dm|CG31920 -1.4
0 Ce|str-163 -1.4
1 Ce|Y39B6A.46 -1.4
0 Hs|GPR49 -1.4
0 Ce|F27C1.2 -1.4
0 Hs|C21orf107 -1.4
0 Hs|FST -1.4
0 Hs|NP_872423 -1.4
0 Hs|F8 -1.4
0 Hs|STARD13 -1.4
0 Dm|CG8135 -1.4
0 Hs|ENSG00000198085 -1.4
0 Hs|ENSG00000197517 -1.4
0 Hs|CCR3 -1.4
0 Hs|TPD52L2 -1.4
0 Dm|CG4774 -1.4
0 Hs|TPCN2 -1.4
0 Hs|NP_001004330 -1.4
0 Hs|SERHL -1.4
0 Hs|NP_056099 -1.4
0 Dm|CG17234 -1.4
0 Dm|CG9523 -1.4
0 Dm|lin -1.4
0 Ce|Y38F2AL.1 -1.4
0 Hs|TCF12 -1.4
1 Hs|PRDM15 -1.4
1 Hs|Q96JN6 -1.4
0 Hs|PRES -1.4
0 Ce|Y51H4A.22 -1.4
0 Hs|SGCA -1.4
0 Ce|C15F1.4 -1.4
0 Dm|CG9472 -1.4
0 Ce|C44B9.6 -1.4
0 Ce|srh-207 -1.4
0 Dm|RpL7 -1.4
1 Hs|ZNF222 -1.4
0 Ce|W05B2.4 -1.4
0 Hs|STK11 -1.4
0 Ce|K05C4.3 -1.4
0 Hs|NP_937795 -1.4
0 Hs|TRIM35 -1.4
0 Ce|T08G11.3 -1.4
0 Dm|CG12268 -1.4
0 Hs|NP_872365 -1.4
0 Hs|NP_076979 -1.4
0 Dm|CG33012 -1.4
0 Ce|mrp-7 -1.4
0 Hs|CDC45L -1.4
0 Hs|G6PU_HUMAN -1.4
0 Dm|CG31030 -1.4
0 Dm|stg -1.4
0 Hs|C10orf79 -1.4
0 Ce|F35D11.10 -1.4
0 Dm|CG1840 -1.4
0 Ce|Y25C1A.13 -1.4
0 Hs|PS7L_HUMAN -1.4
0 Hs|PSMA7 -1.4
0 Ce|R09B5.12 -1.4
0 Dm|CG10514 -1.4
0 Ce|F55H12.3 -1.4
0 Ce|B0212.1 -1.4
0 Ce|mec-1 -1.4
0 Hs|SYT12 -1.4
0 Hs|MS4A7 -1.4
0 Hs|C7orf6 -1.4
0 Hs|SERPINF1 -1.4
0 Ce|C49D10.10 -1.4
0 Ce|K12D9.3 -1.4
0 Dm|CG7546 -1.4
0 Hs|KCNJ6 -1.4
0 Ce|B0464.2 -1.4
1 Hs|NP_060023 -1.4
1 Hs|ZNF454 -1.4
0 Ce|Y48G8AL.1 -1.4
0 Hs|TRPC1 -1.4
0 Hs|NP_078959 -1.4
0 Dm|CG14431 -1.4
0 Ce|F52H2.4 -1.4
0 Dm|CG4721 -1.4
1 Dm|fus -1.4
0 Ce|Y73C8C.3 -1.4
0 Hs|NP_443107 -1.4
1 Hs|ZNF229 -1.4
0 Ce|E04F6.2 -1.4
0 Hs|ANAPC7 -1.4
0 Dm|CG5505 -1.4
0 Ce|C23H4.6 -1.4
0 Hs|GTF3C1 -1.4
0 Hs|FAM20A -1.4
0 Ce|F32B6.10 -1.4
0 Hs|NAV3 -1.4
0 Ce|D1044.8 -1.4
0 Ce|Y73B6BL.1 -1.4
0 Hs|HARS2 -1.4
1 Dm|CG11966 -1.4
0 Dm|CG2097 -1.4
0 Ce|C13A2.6 -1.4
0 Dm|Prosalpha7 -1.4
0 Hs|NP_775837 -1.4
0 Dm|CG32170 -1.4
0 Ce|snx-1 -1.4
0 Hs|CYP2A7 -1.4
0 Ce|F59B2.11 -1.4
0 Ce|F38E9.1 -1.4
0 Hs|POLR2G -1.4
0 Hs|BCL2L7P1 -1.4
0 Hs|BAK1 -1.4
0 Dm|rhi -1.4
0 Ce|sru-20 -1.4
0 Hs|Q9UF96 -1.4
0 Dm|CG5344 -1.4
0 Ce|C44F1.1 -1.4
0 Hs|NGEF -1.4
0 Hs|RPS6KA5 -1.4
0 Dm|Actr13E -1.4
0 Dm|CG40244 -1.4
0 Ce|C04G2.5 -1.4
0 Dm|CG32260 -1.4
0 Ce|K07C11.9 -1.4
0 Dm|CG9925 -1.4
0 Hs|KIAA0971 -1.4
0 Ce|srj-6 -1.4
0 Hs|ENSG00000189357 -1.4
1 Hs|HIVEP3 -1.4
0 Ce|C02F5.7 -1.4
0 Dm|CG14395 -1.4
0 Dm|CG7744 -1.4
1 Dm|CG15073 -1.4
0 Hs|C20orf70 -1.4
0 Dm|pcl -1.4
0 Ce|F55D10.5 -1.4
0 Hs|KIRREL3 -1.4
0 Hs|XBP1 -1.4
0 Hs|NP_877435 -1.4
0 Hs|ANK1 -1.4
0 Ce|C04E6.5 -1.4
0 Hs|ENSG00000197333 -1.4
0 Hs|ENSG00000197229 -1.4
0 Hs|SOCS7 -1.4
0 Dm|Egfr -1.4
0 Ce|zyg-9 -1.4
0 Dm|CG32143 -1.4
0 Hs|ENSG00000156584 -1.4
0 Hs|SLC2A9 -1.4
0 Ce|B0491.1 -1.4
0 Hs|MAD2L2 -1.4
0 Hs|CACNA2D3 -1.4
0 Hs|Q9HA67 -1.4
0 Hs|Q8NED3 -1.4
0 Hs|JARID1C -1.4
0 Hs|JARID1D -1.4
0 Hs|RYR1 -1.4
1 Ce|C06G3.8 -1.4
0 Dm|RhoGAP1A -1.4
0 Ce|T23E1.1 -1.4
0 Ce|F08F8.7 -1.4
0 Ce|B0513.5 -1.4
1 Ce|Y46H3D.7 -1.4
0 Ce|F40F12.4 -1.4
0 Ce|srh-55 -1.4
0 Ce|Y41E3.1 -1.4
0 Ce|anc-1 -1.4
0 Ce|T05F1.9 -1.4
0 Ce|T21G5.1 -1.4
0 Ce|ZK792.5 -1.4
0 Dm|slgA -1.4
0 Dm|CG4712 -1.4
1 Hs|ZBTB9 -1.4
0 Hs|ITGAV -1.4
0 Dm|CG31973 -1.4
0 Ce|clr-1 -1.5
0 Ce|F41E7.5 -1.5
0 Hs|NP_067650 -1.5
0 Ce|Y55D5A.3 -1.5
0 Hs|CDKL5 -1.5
0 Hs|IQGAP2 -1.5
0 Ce|C04F12.1 -1.5
0 Hs|TRIM41 -1.5
0 Dm|CG5044 -1.5
0 Hs|NP_742067 -1.5
0 Ce|T26E4.5 -1.5
0 Ce|F41H10.12 -1.5
0 Hs|DYSF -1.5
0 Dm|CG5645 -1.5
0 Hs|COXN_HUMAN -1.5
1 Hs|DDX42 -1.5
1 Hs|ZNF561 -1.5
0 Ce|F01G4.4 -1.5
0 Hs|MKLN1 -1.5
0 Ce|C25D7.5 -1.5
0 Hs|LNX2 -1.5
0 Ce|srb-7 -1.5
0 Hs|Q8N3C2 -1.5
0 Hs|CD109 -1.5
0 Dm|CG30378 -1.5
0 Ce|T02B11.1 -1.5
0 Hs|CNR1 -1.5
0 Hs|DGCR2 -1.5
1 Dm|spn-E -1.5
0 Ce|C25A8.4 -1.5
0 Dm|CG6915 -1.5
0 Dm|CG7323 -1.5
0 Hs|PEO1 -1.5
0 Dm|Caps -1.5
0 Dm|Amph -1.5
0 Hs|Q9Y2F5 -1.5
0 Dm|CG3632 -1.5
0 Ce|Y9C9A.8 -1.5
0 Ce|C09G1.1 -1.5
0 Dm|Gef64C -1.5
0 Ce|F13H8.9 -1.5
0 Hs|FAM49B -1.5
0 Hs|NP_001004705 -1.5
0 Hs|NTHL1 -1.5
0 Ce|uba-1 -1.5
0 Hs|PHF3 -1.5
0 Hs|GALNT3 -1.5
0 Hs|IKBKAP -1.5
0 Ce|R13G10.4 -1.5
0 Hs|NP_078813 -1.5
0 Ce|F41C6.7 -1.5
0 Dm|CG15876 -1.5
0 Dm|CG18490 -1.5
0 Hs|NP_064597 -1.5
0 Hs|ERBB2IP -1.5
0 Ce|unc-5 -1.5
0 Hs|NP_079085 -1.5
0 Ce|C15B12.6 -1.5
0 Ce|sym-4 -1.5
0 Ce|tag-124 -1.5
0 Ce|Y32F6A.1 -1.5
0 Hs|PLAU -1.5
0 Dm|CG7442 -1.5
0 Hs|STAG3 -1.5
0 Dm|Corin -1.5
0 Ce|F59E10.3 -1.5
0 Ce|T04B2.3 -1.5
0 Hs|TRPM2 -1.5
1 Hs|ST18 -1.5
0 Dm|CG5361 -1.5
1 Dm|CG5245 -1.5
0 Ce|F54A3.3 -1.5
0 Ce|F52B11.3 -1.5
0 Dm|CG17929 -1.5
0 Hs|ACTR6 -1.5
1 Hs|TFIP11 -1.5
0 Ce|gon-1 -1.5
0 Ce|F12E12.7 -1.5
0 Dm|CG30263 -1.5
0 Hs|SLC9A1 -1.5
0 Ce|C24H12.8 -1.5
0 Ce|T27A1.3 -1.5
0 Ce|Y111B2A.11 -1.5
0 Ce|C04F5.8 -1.5
0 Hs|ITGB1 -1.5
0 Dm|CG6130 -1.5
0 Ce|Y56A3A.16 -1.5
0 Ce|F28H6.3 -1.5
1 Hs|ZNF546 -1.5
0 Ce|Y57G7A.8 -1.5
0 Dm|Patj -1.5
0 Ce|F14D7.6 -1.5
0 Hs|HTR1B -1.5
0 Dm|CG1113 -1.5
0 Dm|Cht3 -1.5
0 Hs|KCNAB1 -1.5
0 Dm|CG10973 -1.5
0 Ce|F59A3.6 -1.5
0 Ce|T19D12.5 -1.5
0 Hs|NP_115888 -1.5
0 Ce|F10E7.1 -1.5
0 Dm|CG13609 -1.5
0 Hs|NP_997213 -1.5
0 Hs|ENSG00000172548 -1.5
0 Hs|CTTNBP2 -1.5
0 Dm|CG6830 -1.5
0 Ce|ckb-3 -1.5
0 Hs|DHTKD1 -1.5
0 Hs|OR52B2 -1.5
0 Hs|ESRRBL1 -1.5
0 Hs|NP_060910 -1.5
0 Ce|acr-8 -1.5
0 Hs|C14orf118 -1.5
0 Hs|NP_699192 -1.5
0 Ce|Y45G5AM.2 -1.5
0 Dm|CG33227 -1.5
0 Ce|C04F5.3 -1.5
0 Hs|SIPA1L3 -1.5
0 Ce|C52E2.6 -1.5
0 Hs|MMEL2 -1.5
0 Dm|CG8142 -1.5
0 Ce|F13H8.2 -1.5
0 Ce|W03B1.3 -1.5
0 Ce|F09F7.4 -1.5
0 Ce|ncx-7 -1.5
0 Hs|BUB1B -1.5
0 Dm|CG16787 -1.5
0 Ce|Y40C5A.4 -1.5
0 Dm|gcl -1.5
0 Ce|crs-1 -1.5
0 Ce|C54D10.9 -1.5
0 Dm|CG6169 -1.5
0 Dm|CG18747 -1.5
0 Hs|CENTD1 -1.5
1 Ce|T27B1.2 -1.5
0 Hs|SLK -1.5
0 Hs|RIPK4 -1.5
0 Dm|CG32436 -1.5
0 Hs|ITIH5L -1.5
0 Ce|C47E12.2 -1.5
0 Hs|PSMB2 -1.5
1 Dm|CG10631 -1.5
0 Ce|T03F6.6 -1.5
0 Hs|FLNC -1.5
0 Ce|H21P03.3 -1.5
1 Dm|l(1)G0007 -1.5
0 Dm|CG6241 -1.5
1 Ce|Y57A10A.13 -1.5
0 Hs|ENSG00000196703 -1.5
0 Hs|NP_056474 -1.5
0 Hs|NP_787069 -1.5
0 Dm|Gyk -1.5
0 Ce|T23D8.7 -1.5
0 Ce|T20H9.6 -1.5
0 Hs|SH3TC1 -1.5
0 Dm|ppk14 -1.5
0 Dm|CG11198 -1.5
0 Ce|R10D12.17 -1.5
0 Ce|srh-303 -1.5
0 Hs|Q9P162 -1.5
0 Ce|cas-1 -1.5
0 Ce|dpy-28 -1.5
0 Dm|CG13611 -1.5
1 Ce|nhr-7 -1.5
0 Ce|R02F2.8 -1.5
0 Hs|Q9HCF8 -1.5
0 Hs|CPEB1 -1.5
0 Dm|sda -1.5
0 Ce|tag-141 -1.5
0 Ce|F16A11.2 -1.5
0 Dm|qtc -1.6
0 Hs|BUB1 -1.6
0 Hs|PFKM -1.6
0 Hs|ACCN1 -1.6
0 Ce|T07A5.3 -1.6
0 Ce|Y65B4BR.2 -1.6
0 Dm|CG11043 -1.6
0 Dm|CG10081 -1.6
0 Dm|CG8412 -1.6
0 Ce|htp-2 -1.6
0 Hs|TLE4 -1.6
0 Hs|ADAMTS2 -1.6
0 Hs|NP_848547 -1.6
0 Dm|fry -1.6
0 Hs|NP_857595 -1.6
0 Ce|msh-6 -1.6
0 Ce|F52C6.10 -1.6
0 Dm|Or98a -1.6
1 Hs|ZNF13 -1.6
0 Ce|csq-1 -1.6
0 Hs|NP_775758 -1.6
0 Ce|K11G12.6 -1.6
0 Hs|WDR11 -1.6
0 Hs|Q7Z4G2 -1.6
0 Hs|SMARCB1 -1.6
0 Dm|CG13776 -1.6
0 Ce|H19J13.1 -1.6
0 Hs|Q7Z463 -1.6
0 Dm|CG30357 -1.6
0 Ce|C08C3.2 -1.6
0 Ce|F23B12.1 -1.6
0 Ce|R03H4.6 -1.6
0 Ce|K02A11.3 -1.6
0 Hs|ATP8A1 -1.6
0 Hs|LY6H -1.6
0 Dm|beat-VII -1.6
0 Dm|CG30265 -1.6
0 Dm|CG12490 -1.6
0 Dm|Ret -1.6
0 Ce|F11E6.8 -1.6
0 Ce|sri-2 -1.6
0 Hs|EDEM1 -1.6
0 Hs|NP_919253 -1.6
0 Dm|Pcaf -1.6
0 Ce|ZK643.3 -1.6
0 Ce|K09H11.7 -1.6
0 Ce|C53A3.2 -1.6
0 Ce|F44E7.2 -1.6
0 Hs|MS4A1 -1.6
0 Dm|CG14439 -1.6
0 Dm|Ef2b -1.6
0 Ce|T01C4.3 -1.6
0 Ce|F36H2.3 -1.6
0 Ce|F26C11.1 -1.6
0 Ce|F52A8.6 -1.6
0 Dm|spin -1.6
0 Ce|clh-5 -1.6
0 Dm|Reg-3 -1.6
0 Dm|v(2)k05816 -1.6
0 Ce|F11A10.6 -1.6
0 Hs|ARHGAP20 -1.6
0 Ce|deb-1 -1.6
0 Hs|SSTR3 -1.6
0 Ce|C26D10.4 -1.6
1 Dm|CG9817 -1.6
0 Hs|NP_612369 -1.6
0 Ce|C56E6.1 -1.6
0 Hs|NP_060656 -1.6
0 Ce|Y37E3.11 -1.6
0 Hs|MGAM -1.6
1 Ce|nhr-49 -1.6
0 Ce|str-222 -1.6
0 Hs|SLC35E3 -1.6
0 Hs|LRP2 -1.6
0 Dm|CG32297 -1.6
0 Dm|CG12316 -1.6
0 Dm|CG17352 -1.6
0 Dm|CG14352 -1.6
0 Hs|ENSG00000184207 -1.6
0 Ce|Y38C1AB.6 -1.6
0 Ce|Y38C1AB.2 -1.6
0 Ce|T05B4.6 -1.6
0 Hs|NP_694560 -1.6
0 Hs|Q7Z6Z7 -1.6
0 Dm|raw -1.6
0 Dm|CG31871 -1.6
1 Dm|CG7987 -1.6
0 Ce|Y113G7A.14 -1.6
0 Ce|C07A9.9 -1.6
0 Ce|T05B4.7 -1.6
0 Ce|ZK1037.1 -1.6
0 Ce|crb-1 -1.6
0 Dm|Dscam -1.6
1 Hs|ZNF434 -1.6
0 Ce|M176.8 -1.6
0 Ce|C11H1.5 -1.6
0 Hs|AP3D1 -1.6
1 Hs|ZNF2 -1.6
0 Dm|CG17751 -1.6
0 Dm|CG17752 -1.6
0 Ce|haf-6 -1.6
1 Ce|ZK337.2 -1.6
0 Ce|Y17G7B.14 -1.6
0 Dm|CG9570 -1.6
0 Ce|F18A11.5 -1.6
0 Ce|R05D3.9 -1.6
0 Ce|C07D10.1 -1.6
0 Hs|EPB41 -1.6
0 Hs|THUMPD3 -1.6
0 Ce|F59D12.1 -1.6
0 Dm|CG8202 -1.6
0 Ce|C01G10.9 -1.6
0 Ce|let-502 -1.6
0 Hs|BCAS3 -1.6
0 Dm|ATP7 -1.6
0 Ce|F11A10.1 -1.6
0 Dm|Ten-a -1.6
0 Ce|Y62E10A.6 -1.6
0 Ce|F09G2.5 -1.6
1 Hs|NP_149990 -1.6
0 Hs|DPP8 -1.6
0 Hs|ABCA9 -1.6
0 Ce|R10D12.13 -1.6
0 Dm|CG18468 -1.6
0 Hs|CACNG6 -1.6
0 Ce|F13G3.2 -1.6
0 Ce|sri-24 -1.6
0 Dm|CG11417 -1.6
0 Hs|SLC23A3 -1.6
1 Ce|C49D10.2 -1.6
0 Ce|C08B11.3 -1.6
1 Hs|ZNF311 -1.6
0 Hs|KIF27 -1.6
0 Dm|CG13796 -1.6
0 Dm|CG31904 -1.6
0 Dm|exo70 -1.6
0 Hs|POLR3B -1.6
0 Dm|CG5522 -1.6
0 Ce|ZK488.5 -1.6
0 Hs|KIF22 -1.6
0 Hs|ENSG00000196120 -1.6
0 Hs|SLC5A8 -1.6
0 Hs|USH1C -1.6
0 Hs|RALGDS -1.6
0 Ce|W09C3.7 -1.6
0 Ce|F30A10.9 -1.6
0 Ce|T19A5.1 -1.6
0 Ce|srz-18 -1.6
0 Dm|CG33129 -1.6
0 Ce|twk-40 -1.6
0 Hs|MYO3B -1.6
0 Ce|T24A6.14 -1.6
0 Hs|NP_689621 -1.6
1 Dm|CG10689 -1.6
0 Ce|F56C3.2 -1.6
0 Ce|str-41 -1.6
0 Hs|NP_689879 -1.6
0 Hs|AGPAT3 -1.6
0 Hs|EHHADH -1.6
1 Hs|NP_064528 -1.6
0 Ce|C49A9.8 -1.6
0 Hs|EFNB2 -1.6
0 Hs|ACCN5 -1.6
0 Hs|COG3 -1.6
0 Ce|W01B11.3 -1.6
0 Dm|Dhc36C -1.6
0 Ce|Y9C9A.13 -1.6
0 Dm|CG4955 -1.6
0 Dm|fs(1)h -1.6
0 Ce|srx-77 -1.6
1 Hs|BTAF1 -1.6
0 Ce|slo-1 -1.6
0 Hs|NP_859524 -1.6
0 Hs|CCR2 -1.6
0 Hs|GNL1 -1.6
0 Ce|T20D3.9 -1.6
0 Ce|C13F10.6 -1.6
0 Dm|CG8533 -1.6
0 Dm|fal -1.6
0 Hs|NP_116319 -1.6
0 Hs|OXQ1_HUMAN -1.6
0 Dm|CG10750 -1.6
0 Dm|trpl -1.6
0 Ce|dnj-25 -1.6
0 Hs|COPG -1.6
0 Dm|Msp-300 -1.6
0 Dm|tor -1.6
0 Dm|ppk7 -1.6
0 Ce|C28A5.2 -1.6
0 Ce|M03F8.4 -1.6
0 Hs|NP_060175 -1.6
0 Hs|ADAM17 -1.6
0 Dm|Socs16D -1.6
0 Ce|str-3 -1.6
0 Hs|OR2J2 -1.6
0 Hs|ENSG00000184949 -1.6
0 Dm|CG3221 -1.6
0 Ce|F43E2.2 -1.6
0 Dm|CG8709 -1.6
0 Ce|C24F3.4 -1.6
0 Dm|CadN2 -1.6
0 Hs|ENSG00000180680 -1.6
0 Ce|T04F3.1 -1.6
0 Hs|GRIP1 -1.6
0 Dm|CG13011 -1.6
0 Ce|F55B11.2 -1.6
0 Hs|ROBO2 -1.6
0 Dm|CG15611 -1.7
0 Hs|Q8NAU5 -1.7
0 Ce|Y73B6BL.25 -1.7
0 Dm|CG31635 -1.7
0 Ce|asp-6 -1.7
0 Hs|STAB2 -1.7
0 Hs|RAD21 -1.7
0 Ce|acr-23 -1.7
0 Ce|cdf-1 -1.7
0 Ce|mig-17 -1.7
0 Ce|K02B2.1 -1.7
0 Ce|srj-50 -1.7
1 Hs|ENSG00000196192 -1.7
0 Hs|ZCWCC3 -1.7
0 Ce|R03D7.8 -1.7
0 Ce|twk-31 -1.7
0 Dm|Cctgamma -1.7
0 Dm|CG18735 -1.7
0 Hs|CCT3 -1.7
0 Hs|ERBB3 -1.7
0 Hs|NP_065941 -1.7
0 Hs|ENSG00000197688 -1.7
0 Hs|SPAG1 -1.7
0 Ce|C06E1.3 -1.7
0 Hs|ADAM23 -1.7
0 Hs|NP_057368 -1.7
0 Dm|CG15094 -1.7
0 Ce|C35E7.5 -1.7
0 Dm|l(1)G0030 -1.7
0 Hs|H2AFY -1.7
0 Hs|CRCP_HUMAN -1.7
0 Ce|abu-3 -1.7
0 Dm|CG14622 -1.7
0 Hs|C6orf143 -1.7
0 Ce|mlh-1 -1.7
0 Hs|UBR1 -1.7
0 Hs|ANKRD11 -1.7
0 Dm|Nup58 -1.7
0 Ce|Y46G5A.22 -1.7
0 Ce|T07F8.3 -1.7
0 Hs|SMPDL3A -1.7
0 Ce|aqp-4 -1.7
0 Dm|kkv -1.7
0 Dm|mdy -1.7
0 Hs|ENSG00000188708 -1.7
0 Dm|CG16772 -1.7
0 Ce|F11F1.1 -1.7
0 Hs|GUCY2F -1.7
0 Ce|F13B12.6 -1.7
1 Hs|ZNF302 -1.7
0 Hs|ATP6V0A1 -1.7
0 Hs|SERAC1 -1.7
0 Hs|GP6 -1.7
0 Hs|GPR144 -1.7
0 Hs|C21orf109 -1.7
0 Dm|CG17919 -1.7
0 Dm|l(1)G0196 -1.7
0 Dm|CG15547 -1.7
0 Hs|GRIK5 -1.7
0 Ce|R06B9.5 -1.7
0 Hs|MAP3K14 -1.7
0 Dm|unc -1.7
0 Ce|C50F2.2 -1.7
0 Hs|ADAMTS14 -1.7
0 Ce|Y71H2AM.3 -1.7
0 Ce|Y44A6C.2 -1.7
1 Dm|mle -1.7
0 Ce|R01B10.5 -1.7
0 Ce|C16C4.6 -1.7
0 Dm|CG31156 -1.7
0 Dm|CG5694 -1.7
0 Dm|CG1607 -1.7
0 Dm|CG5284 -1.7
0 Hs|CLCN3 -1.7
0 Hs|CLCN4 -1.7
0 Hs|CLCN5 -1.7
0 Ce|H04M03.11 -1.7
0 Dm|sut2 -1.7
0 Hs|NP_079408 -1.7
0 Dm|CG10508 -1.7
0 Ce|F19B6.3 -1.7
0 Dm|CG1819 -1.7
0 Ce|C03D6.4 -1.7
0 Hs|UNC13B -1.7
0 Dm|CG10909 -1.7
0 Ce|ZK849.5 -1.7
0 Ce|C01B10.4 -1.7
0 Ce|F41H8.1 -1.7
0 Ce|K09C6.6 -1.7
0 Hs|PSME4 -1.7
0 Hs|ACOX2 -1.7
0 Ce|sri-39 -1.7
0 Ce|sri-38 -1.7
0 Dm|CG10602 -1.7
0 Ce|B0547.4 -1.7
0 Ce|W06G6.13 -1.7
0 Hs|RGS14 -1.7
0 Dm|CG31203 -1.7
0 Ce|F56D5.2 -1.7
0 Dm|olf186-M -1.7
0 Hs|AMBN -1.7
0 Hs|FPGT -1.7
0 Ce|F13B9.2 -1.7
0 Dm|CG8889 -1.7
0 Ce|sri-19 -1.7
0 Hs|EDAR -1.7
0 Hs|ASB15 -1.7
0 Ce|Y48E1B.4 -1.7
0 Ce|C53B4.4 -1.7
0 Ce|Y47A7.1 -1.7
0 Ce|F08B4.5 -1.7
0 Hs|Q9ULU2 -1.7
0 Ce|F11D5.5 -1.7
0 Hs|COG4 -1.7
0 Hs|NP_116247 -1.7
0 Dm|CdGAPr -1.7
0 Ce|C25G4.5 -1.7
0 Ce|nas-36 -1.7
0 Ce|Y76A2B.6 -1.7
0 Hs|FER1L3 -1.7
0 Ce|C50H2.1 -1.7
0 Hs|FAM38B -1.7
0 Hs|MMAA -1.7
0 Ce|B0310.4 -1.7
0 Dm|CG10486 -1.7
0 Ce|dog-1 -1.7
0 Ce|F13B6.1 -1.7
0 Dm|cher -1.7
1 Ce|nhr-46 -1.7
0 Dm|CG33145 -1.7
0 Hs|ZMYND12 -1.7
0 Ce|ZK1193.2 -1.7
0 Hs|OTOP3 -1.7
0 Ce|C52E2.8 -1.7
0 Ce|C23H3.5 -1.7
0 Dm|CG8866 -1.7
0 Ce|kin-1 -1.7
0 Ce|F14F11.1 -1.7
0 Ce|T19H12.9 -1.7
0 Hs|SLC5A6 -1.7
0 Ce|Y69A2AR.7 -1.7
0 Ce|T10B10.4 -1.7
0 Dm|CG12398 -1.7
0 Hs|PTPRB -1.7
0 Dm|CG7139 -1.7
0 Hs|GCN1L1 -1.7
0 Ce|ima-2 -1.7
0 Ce|C35D10.5 -1.7
0 Ce|C46A5.1 -1.7
0 Dm|dos -1.7
0 Hs|Q8NH95 -1.7
0 Dm|Ppt1 -1.7
0 Hs|TMEM4 -1.7
0 Hs|FBXW12 -1.7
0 Ce|M01G12.4 -1.7
0 Ce|F53H8.3 -1.7
0 Hs|SLC27A6 -1.7
0 Hs|NP_612355 -1.7
0 Dm|Gld -1.7
0 Ce|K03D3.8 -1.7
0 Hs|ACTN3 -1.7
0 Hs|NMUR2 -1.7
1 Hs|Q8TE36 -1.7
0 Ce|Y87G2A.18 -1.7
0 Hs|CDKN3 -1.7
0 Hs|TLK2 -1.7
0 Hs|TLK1 -1.7
0 Dm|CG14516 -1.8
0 Dm|CG9109 -1.8
0 Hs|COBLL1 -1.8
0 Dm|CG32113 -1.8
1 Hs|ZNF541 -1.8
0 Hs|NP_597705 -1.8
0 Hs|CACNA1D -1.8
0 Hs|TRHR -1.8
0 Dm|Glu-RI -1.8
0 Dm|CG10914 -1.8
0 Dm|CG1737 -1.8
0 Dm|CG15673 -1.8
0 Ce|D2030.3 -1.8
0 Hs|PARP3 -1.8
0 Hs|MFI2 -1.8
0 Dm|CG5592 -1.8
0 Dm|CG31845 -1.8
0 Dm|Rgk1 -1.8
1 Hs|NR2C2 -1.8
0 Hs|NP_714920 -1.8
0 Hs|NP_114149 -1.8
0 Hs|ENSG00000198460 -1.8
0 Dm|AGO2 -1.8
0 Dm|Cyp313a1 -1.8
0 Ce|Y51A2B.6 -1.8
0 Ce|cfz-2 -1.8
0 Ce|R102.5 -1.8
1 Ce|csb-1 -1.8
0 Dm|lectin-29Ca -1.8
0 Hs|ENSG00000198922 -1.8
0 Dm|CG1139 -1.8
0 Dm|sano -1.8
0 Hs|WEE1 -1.8
0 Dm|CG32352 -1.8
0 Hs|CRYGS -1.8
0 Ce|F56H1.3 -1.8
0 Ce|C53A3.1 -1.8
0 Ce|T26H2.7 -1.8
0 Hs|LDHAL6B -1.8
0 Ce|abts-3 -1.8
0 Dm|cul-2 -1.8
0 Ce|C15F1.3 -1.8
1 Ce|nhr-116 -1.8
0 Hs|RABEP1 -1.8
1 Dm|CG32767 -1.8
0 Hs|NP_699173 -1.8
0 Dm|CG31048 -1.8
0 Ce|F13B12.2 -1.8
0 Dm|CG1311 -1.8
0 Ce|lev-10 -1.8
0 Dm|CG13335 -1.8
0 Ce|ZK1320.2 -1.8
0 Ce|cku-80 -1.8
0 Hs|MYH7B -1.8
0 Hs|FAM8A1 -1.8
0 Ce|col-105 -1.8
0 Hs|ITGA2B -1.8
0 Hs|C9orf111 -1.8
0 Dm|mrt -1.8
0 Hs|ARHGAP10 -1.8
0 Dm|CG14318 -1.8
1 Ce|sea-2 -1.8
0 Hs|UBE2Q -1.8
0 Hs|NP_775740 -1.8
0 Dm|CG2577 -1.8
0 Dm|feo -1.8
0 Ce|F46F5.1 -1.8
0 Hs|C21orf7 -1.8
0 Hs|EIF4ENIF1 -1.8
0 Ce|Y47G6A.17 -1.8
0 Dm|CG11147 -1.8
0 Ce|C07H6.6 -1.8
0 Ce|str-172 -1.8
0 Ce|K11D12.5 -1.8
0 Hs|OSBPL3 -1.8
0 Ce|K12B6.8 -1.8
0 Dm|MICAL -1.8
0 Ce|nas-8 -1.8
0 Hs|TSNAX -1.8
0 Hs|GTF2E2 -1.8
1 Dm|CG5669 -1.8
1 Hs|IRF5 -1.8
0 Ce|aex-1 -1.8
0 Ce|srj-42 -1.8
0 Hs|ENSG00000198233 -1.8
0 Dm|CG14801 -1.8
0 Dm|CG9372 -1.8
0 Hs|C9orf126 -1.8
0 Ce|srg-4 -1.8
0 Ce|Y70C5A.2 -1.8
0 Dm|FR -1.8
1 Dm|CG10777 -1.8
0 Dm|CG10494 -1.8
0 Hs|CTPS2 -1.8
0 Ce|R09B5.11 -1.8
1 Dm|CG31212 -1.8
0 Dm|CG4956 -1.8
0 Ce|csn-2 -1.8
0 Ce|old-2 -1.8
0 Ce|abt-1 -1.8
0 Hs|NP_115917 -1.8
0 Ce|C07A9.5 -1.8
0 Ce|F37C4.7 -1.8
0 Dm|CG30293 -1.8
0 Ce|Y63D3A.4 -1.8
0 Ce|F29A7.6 -1.8
0 Ce|sre-35 -1.8
0 Ce|Y71D11A.5 -1.8
0 Ce|F58G6.4 -1.8
0 Ce|Y22D7AR.11 -1.8
0 Ce|F32B6.8 -1.8
1 Hs|ZNF452 -1.8
0 Ce|T19A6.1 -1.8
0 Ce|glr-2 -1.8
0 Hs|GRM1 -1.8
0 Ce|rpl-24.1 -1.8
0 Ce|frs-1 -1.8
0 Ce|F47E1.4 -1.8
1 Hs|ZNF339 -1.8
0 Hs|AKAP13 -1.8
0 Dm|LIMK1 -1.8
0 Hs|CPS1 -1.8
0 Hs|PLCE1 -1.8
0 Dm|Cyp4s3 -1.8
0 Dm|CG9448 -1.8
0 Dm|CG8181 -1.8
0 Dm|ple -1.8
0 Hs|THSD3 -1.8
1 Hs|HKR2 -1.8
0 Hs|SGCD -1.8
0 Hs|GPRASP1 -1.8
0 Hs|S611_HUMAN -1.8
0 Hs|TAS2R41 -1.8
0 Ce|C14B9.3 -1.8
0 Ce|C18G1.7 -1.8
0 Ce|F45F2.1 -1.8
0 Dm|CG4587 -1.8
0 Ce|C25A1.9 -1.8
0 Ce|grs-1 -1.8
0 Ce|F53F4.6 -1.8
0 Ce|srr-5 -1.8
1 Hs|ZNF134 -1.8
0 Hs|ABCC8 -1.8
0 Hs|NP_694970 -1.8
1 Hs|ENSG00000181342 -1.8
1 Hs|ENSG00000182111 -1.8
0 Hs|CD163 -1.8
1 Ce|nhr-1 -1.8
0 Dm|Med21 -1.8
0 Hs|NP_919288 -1.8
0 Hs|O4S1_HUMAN -1.8
0 Dm|CG15828 -1.8
0 Dm|CG12090 -1.8
0 Dm|CG8907 -1.8
0 Hs|KC19_HUMAN -1.8
1 Hs|ZNF252 -1.8
0 Ce|W06F12.3 -1.8
0 Hs|MAK10 -1.8
0 Dm|mnb -1.8
0 Ce|F58E1.1 -1.8
0 Ce|F53C3.9 -1.8
0 Hs|DYRK1A -1.8
0 Dm|Syx4 -1.8
0 Ce|T19D7.1 -1.8
0 Ce|B0303.9 -1.8
0 Ce|K04C1.5 -1.8
0 Dm|CG13964 -1.8
0 Ce|apt-9 -1.8
0 Hs|PRKCBP1 -1.8
0 Ce|F41B5.6 -1.8
0 Ce|Y37H2C.1 -1.8
0 Ce|ZK250.1 -1.8
0 Ce|Y37E11B.3 -1.8
0 Dm|CG9254 -1.8
0 Dm|CG3160 -1.8
0 Hs|POLL -1.8
0 Ce|F52C12.1 -1.8
0 Hs|M6PR -1.8
0 Dm|CG5392 -1.8
1 Hs|ZNF67 -1.8
0 Ce|C05C10.2 -1.8
0 Hs|NP_872331 -1.8
0 Dm|CG12928 -1.8
0 Dm|mthl5 -1.8
0 Ce|pmk-1 -1.8
0 Hs|Q9Y2G8 -1.8
0 Hs|FVR1_HUMAN -1.8
0 Hs|SLC37A2 -1.8
0 Hs|SLC37A1 -1.8
0 Dm|l(1)G0020 -1.8
0 Dm|kl-5 -1.8
0 Ce|T23B12.4 -1.8
0 Hs|MPDZ -1.8
0 Hs|LARS2 -1.8
0 Hs|RAD51L1 -1.9
0 Dm|Dl -1.9
0 Hs|Y652_HUMAN -1.9
0 Hs|O4L1_HUMAN -1.9
0 Ce|F56F10.4 -1.9
0 Hs|AIG1 -1.9
0 Dm|Eip93F -1.9
0 Dm|CG7255 -1.9
0 Ce|plk-3 -1.9
1 Hs|O94919 -1.9
0 Hs|DNCH1 -1.9
0 Hs|NP_976044 -1.9
0 Ce|pqn-2 -1.9
0 Ce|unc-40 -1.9
0 Hs|NP_079337 -1.9
0 Ce|Y39F10A.3 -1.9
0 Ce|F28A10.2 -1.9
1 Dm|CG8159 -1.9
0 Dm|VhaAC39 -1.9
0 Ce|unc-71 -1.9
0 Ce|F53B3.2 -1.9
0 Ce|F34H10.4 -1.9
0 Hs|SARS -1.9
0 Ce|elo-4 -1.9
0 Hs|TAS2R8 -1.9
0 Hs|AKR1A1 -1.9
0 Hs|SLCO1B1 -1.9
0 Dm|JhI-21 -1.9
0 Dm|Ctr1A -1.9
0 Hs|SIRT2 -1.9
0 Dm|CG31715 -1.9
0 Hs|LCT -1.9
0 Hs|ENSG00000188506 -1.9
0 Ce|Y39G10AL.2 -1.9
0 Hs|DEPDC1B -1.9
0 Dm|mbc -1.9
0 Hs|PPP2R5A -1.9
0 Dm|Cbp80 -1.9
0 Hs|DNMT1 -1.9
0 Ce|F17A2.6 -1.9
0 Ce|T01B6.3 -1.9
0 Dm|CG18418 -1.9
0 Dm|CG14562 -1.9
0 Dm|CG4225 -1.9
0 Ce|M01B2.11 -1.9
0 Hs|IL17RB -1.9
0 Dm|CG14149 -1.9
0 Dm|AR-2 -1.9
0 Ce|F28H7.7 -1.9
0 Hs|GPR44 -1.9
0 Dm|CG2652 -1.9
0 Hs|ADCY3 -1.9
0 Hs|WDR4 -1.9
0 Dm|CG10183 -1.9
0 Ce|R06B10.1 -1.9
1 Hs|NP_689668 -1.9
0 Hs|LCK -1.9
0 Hs|RTN4R -1.9
0 Ce|rho-1 -1.9
0 Hs|RHOC -1.9
0 Hs|RHOA -1.9
0 Hs|FRMD1 -1.9
0 Ce|C40A11.5 -1.9
0 Hs|INHBA -1.9
0 Dm|CG11349 -1.9
0 Dm|CG32088 -1.9
0 Dm|CG11210 -1.9
0 Ce|R06C7.5 -1.9
0 Ce|acr-11 -1.9
0 Ce|T01A4.1 -1.9
0 Hs|C14orf151 -1.9
0 Hs|ADAMTS7 -1.9
0 Ce|M03C11.6 -1.9
0 Ce|polh-1 -1.9
0 Ce|R17.1 -1.9
0 Dm|CG13021 -1.9
0 Hs|GNAT2 -1.9
0 Hs|NP_079516 -1.9
0 Hs|DNM2 -1.9
0 Ce|unc-18 -1.9
1 Hs|ETV3 -1.9
0 Dm|CG32627 -1.9
0 Hs|HSD17B12 -1.9
0 Hs|XA5L_HUMAN -1.9
0 Dm|ds -1.9
0 Ce|tag-123 -1.9
0 Hs|SYT7 -1.9
0 Hs|UBAP2 -1.9
0 Dm|DopR -1.9
0 Hs|C19orf15 -1.9
0 Ce|srh-279 -1.9
0 Hs|Q86T63 -1.9
0 Ce|taf-13 -1.9
0 Dm|CG7051 -1.9
0 Dm|CG7097 -1.9
1 Hs|ZNF175 -1.9
0 Dm|Cyp313a4 -1.9
0 Hs|CDC7 -1.9
0 Ce|T09E8.1 -1.9
0 Ce|K07H8.7 -1.9
0 Hs|ENSG00000183704 -1.9
0 Hs|CCBP2 -1.9
0 Dm|CG17050 -1.9
0 Ce|F53C11.2 -1.9
0 Dm|Ilp6 -1.9
0 Ce|pbo-4 -1.9
0 Hs|AD13_HUMAN -1.9
0 Dm|CG9451 -1.9
0 Ce|mek-2 -1.9
0 Ce|C10E2.5 -1.9
0 Hs|NP_689617 -1.9
0 Hs|AP1G2 -1.9
0 Hs|MPO -1.9
0 Dm|CG13579 -1.9
0 Ce|C36C9.2 -1.9
0 Hs|GALNT2 -1.9
0 Ce|F53G2.1 -1.9
0 Ce|Y54E2A.3 -1.9
0 Dm|CG17646 -1.9
0 Hs|NP_056090 -1.9
0 Ce|ZK418.2 -1.9
0 Hs|Q9P1Y5 -1.9
0 Hs|ITGA11 -1.9
0 Dm|Ahcy89E -1.9
0 Ce|Y48A6B.2 -1.9
0 Ce|F42C5.10 -1.9
0 Hs|PGBD4 -1.9
0 Hs|SORCS2 -1.9
0 Hs|NP_653316 -1.9
0 Dm|CG2772 -1.9
0 Hs|Q8NDB8 -1.9
0 Hs|ASCC2 -1.9
0 Dm|CG40123 -1.9
0 Ce|K09E4.2 -1.9
0 Dm|CG5467 -1.9
0 Ce|C08F1.8 -1.9
0 Hs|Q8N4T9 -1.9
0 Hs|NP_705871 -1.9
0 Hs|ENSG00000167798 -1.9
0 Hs|COL4A3 -1.9
0 Hs|ENSG00000180763 -1.9
1 Ce|T26E4.8 -1.9
0 Ce|ZC404.13 -1.9
0 Ce|ZC404.11 -1.9
0 Hs|ITGB7 -1.9
0 Hs|NP_694965 -1.9
0 Hs|CHRNA1 -1.9
1 Dm|Hel89B -1.9
0 Dm|CG32702 -1.9
0 Ce|Y47G6A.13 -1.9
0 Ce|C04A11.3 -1.9
0 Dm|CG18143 -1.9
1 Dm|CG11726 -1.9
0 Ce|pdk-1 -1.9
0 Hs|GANAB -1.9
0 Hs|KIAA1305 -1.9
0 Dm|lmg -1.9
0 Hs|SLC16A6 -1.9
0 Hs|SKB1 -1.9
0 Ce|K07E12.1 -1.9
0 Ce|F15E6.9 -1.9
0 Ce|gcy-6 -1.9
0 Hs|HERC1 -1.9
0 Ce|T23B12.9 -1.9
0 Ce|T24H5.1 -1.9
0 Ce|F07C7.1 -1.9
0 Ce|F09E5.7 -1.9
0 Hs|ENSG00000197495 -1.9
0 Hs|RPL12 -1.9
0 Dm|pbl -1.9
0 Dm|CG17196 -1.9
1 Ce|C52E12.6 -1.9
0 Dm|DNAprim -1.9
0 Dm|CG13247 -1.9
0 Dm|CG14610 -1.9
0 Dm|CG10407 -1.9
0 Hs|NPY5R -1.9
0 Hs|MRPS27 -1.9
0 Ce|clh-4 -1.9
0 Ce|F27D4.7 -1.9
0 Dm|Vinc -1.9
0 Dm|CG10353 -1.9
0 Ce|Y119D3B.5 -1.9
0 Ce|Y119D3B.3 -1.9
0 Dm|alpha-catenin-related -1.9
1 Dm|CG11152 -1.9
0 Hs|ENSG00000183108 -1.9
0 Dm|CG2358 -1.9
0 Dm|l(1)G0084 -1.9
0 Hs|NP_060311 -1.9
0 Hs|IL28B -1.9
0 Hs|IL28A -1.9
0 Hs|IL29 -1.9
0 Dm|CG8830 -1.9
0 Ce|C30B5.5 -1.9
0 Dm|CG7544 -1.9
0 Ce|T28C6.7 -1.9
0 Ce|F54D5.3 -1.9
0 Hs|Q9NT46 -1.9
0 Ce|C14A4.11 -1.9
0 Ce|F29A7.2 -1.9
0 Hs|LIPT1 -1.9
0 Ce|F18F11.4 -2.0
0 Ce|C09F9.2 -2.0
0 Ce|C37E2.1 -2.0
0 Hs|RHOT2 -2.0
0 Ce|aqp-2 -2.0
0 Ce|T27C4.1 -2.0
0 Dm|dock -2.0
0 Ce|Y23H5B.8 -2.0
0 Hs|C17orf39 -2.0
0 Ce|twk-10 -2.0
0 Hs|NP_115638 -2.0
0 Ce|C07A9.7 -2.0
0 Ce|D2096.7 -2.0
0 Hs|NP_065799 -2.0
0 Ce|T04A8.13 -2.0
0 Ce|str-38 -2.0
0 Hs|NOS1 -2.0
0 Ce|T27A3.2 -2.0
0 Ce|mup-4 -2.0
0 Dm|CG6327 -2.0
0 Ce|F59F4.1 -2.0
0 Ce|Y75B8A.16 -2.0
1 Ce|rnp-6 -2.0
0 Dm|lva -2.0
0 Ce|ptr-3 -2.0
0 Ce|sri-37 -2.0
0 Ce|Y70C5C.1 -2.0
0 Hs|RYR3 -2.0
0 Hs|ENSG00000172139 -2.0
0 Ce|E02H4.3 -2.0
0 Hs|SRPK2 -2.0
0 Dm|CG15080 -2.0
0 Ce|Y39B6A.41 -2.0
0 Hs|NP_689853 -2.0
0 Dm|CG1513 -2.0
0 Ce|C23H4.7 -2.0
0 Hs|CACNA1S -2.0
0 Ce|pes-7 -2.0
0 Ce|H12D21.10 -2.0
0 Hs|TRIM47 -2.0
0 Hs|O1L4_HUMAN -2.0
0 Hs|O1L6_HUMAN -2.0
0 Dm|CG14934 -2.0
0 Dm|CG3947 -2.0
0 Dm|CG18516 -2.0
0 Dm|CG13645 -2.0
0 Ce|srbc-82 -2.0
0 Ce|T13G4.3 -2.0
0 Hs|TRIM45 -2.0
0 Dm|S -2.0
0 Ce|hgo-1 -2.0
0 Ce|Y53F4B.24 -2.0
0 Ce|C09F12.3 -2.0
0 Dm|CG4585 -2.0
0 Ce|Y71A12C.2 -2.0
0 Ce|hdl-1 -2.0
0 Ce|C27H2.3 -2.0
0 Hs|TGFBR3 -2.0
1 Hs|ZNF14 -2.0
0 Hs|SARDH -2.0
0 Dm|CG30078 -2.0
1 Dm|salm -2.0
0 Ce|W03G11.3 -2.0
0 Hs|SOCS4 -2.0
1 Dm|CG4266 -2.0
0 Ce|ccf-1 -2.0
1 Hs|SFRS15 -2.0
1 Hs|RBM16 -2.0
0 Dm|CG4301 -2.0
0 Hs|C6orf32 -2.0
1 Dm|grau -2.0
0 Ce|ZK1320.1 -2.0
1 Dm|CG17390 -2.0
0 Hs|NP_061952 -2.0
0 Hs|DGAT2L4 -2.0
0 Dm|l(1)G0431 -2.0
0 Dm|CG32568 -2.0
0 Hs|COL4A3BP -2.0
0 Hs|KIAA0635 -2.0
0 Hs|SLC22A3 -2.0
0 Dm|CG3857 -2.0
0 Dm|mAcR-60C -2.0
0 Ce|R05G9R.1 -2.0
0 Ce|F40E3.6 -2.0
0 Hs|NP_862823 -2.0
0 Hs|ARCN1 -2.0
0 Dm|CG1486 -2.0
0 Ce|srh-73 -2.0
0 Dm|eIF-3p66 -2.0
0 Hs|PTPN9 -2.0
0 Hs|EIF3S7 -2.0
0 Ce|cyb-3 -2.0
1 Dm|l(1)G0004 -2.0
0 Ce|C14A4.12 -2.0
0 Hs|ENSG00000168561 -2.0
0 Ce|let-805 -2.0
0 Dm|CG6391 -2.0
0 Ce|Y75B7AL.1 -2.0
0 Dm|CG17142 -2.0
0 Hs|ADAMTS1 -2.0
0 Ce|Y76B12C.1 -2.0
0 Dm|CG5112 -2.0
0 Ce|dhs-29 -2.0
0 Hs|NP_872336 -2.0
0 Hs|ABCC1 -2.0
0 Dm|tamo -2.0
0 Hs|Q8NH82 -2.0
0 Hs|SLC6A4 -2.0
0 Ce|str-264 -2.0
0 Dm|CG15483 -2.0
0 Dm|CG5270 -2.0
0 Ce|tlk-1 -2.0
0 Dm|Rga -2.0
0 Ce|C32D5.3 -2.0
0 Ce|F21D12.3 -2.0
0 Ce|F14E5.3 -2.0
0 Ce|M02H5.8 -2.0
0 Hs|TPD52L1 -2.0
0 Dm|pros -2.0
0 Ce|M7.8 -2.0
0 Hs|BACH2 -2.0
0 Ce|K06H7.7 -2.0
0 Ce|F14F9.4 -2.0
0 Ce|C25H3.7 -2.0
0 Ce|T23G7.2 -2.0
0 Ce|K09E2.2 -2.0
0 Hs|OR5BF1 -2.0
1 Hs|ZNF256 -2.0
1 Dm|crol -2.0
0 Ce|Y37A1A.3 -2.0
0 Ce|K09H11.6 -2.0
0 Ce|R06A10.1 -2.0
0 Ce|F07A11.3 -2.0
0 Ce|elo-7 -2.0
0 Ce|kin-31 -2.0
0 Dm|CG14050 -2.0
0 Hs|GRM3 -2.0
0 Hs|IPO9 -2.0
0 Dm|CG32133 -2.0
0 Ce|dhs-6 -2.0
0 Ce|B0524.2 -2.0
0 Hs|NP_857597 -2.0
0 Ce|F22D6.9 -2.0
0 Ce|ptc-2 -2.0
0 Ce|ptc-1 -2.0
0 Ce|C38C6.6 -2.0
0 Ce|srt-8 -2.0
0 Hs|TGDS -2.0
0 Dm|CG32251 -2.0
0 Hs|REN -2.0
0 Ce|adr-1 -2.0
0 Ce|D2005.1 -2.0
0 Ce|T28A11.21 -2.0
0 Ce|W09D12.3 -2.0
0 Hs|SLC1A5 -2.0
0 Hs|O75155 -2.0
0 Hs|SLCO2B1 -2.0
0 Dm|CG11489 -2.0
0 Dm|CG30466 -2.0
0 Ce|C17D12.7 -2.0
0 Ce|C06B8.7 -2.0
0 Hs|WDR21 -2.0
0 Hs|MCA2_HUMAN -2.0
0 Dm|Gr47a -2.0
0 Ce|C35C5.1 -2.0
0 Dm|CG13667 -2.0
0 Hs|CASC1 -2.0
0 Ce|K10D11.6 -2.0
0 Hs|NP_689929 -2.0
0 Hs|KIAA0423 -2.0
0 Hs|B3GNT6 -2.0
0 Ce|unc-15 -2.0
0 Dm|CG32580 -2.0
0 Ce|Y40B1B.8 -2.0
1 Dm|CG10333 -2.0
0 Dm|CG15415 -2.0
0 Hs|TAS2R9 -2.0
0 Ce|puf-4 -2.0
0 Ce|C16C4.3 -2.0
0 Dm|CG11877 -2.0
0 Ce|F28C1.3 -2.0
0 Hs|NPIP -2.0
0 Hs|ENSG00000188599 -2.0
0 Hs|PPT2 -2.0
1 Dm|spen -2.0
0 Hs|ACSL3 -2.0
0 Hs|Y226_HUMAN -2.0
0 Hs|CDCA2 -2.0
0 Hs|MAPK6 -2.0
0 Dm|CG7000 -2.0
0 Hs|HTR1E -2.0
0 Dm|CG12114 -2.0
0 Ce|Y4C6A.2 -2.0
0 Ce|F32G8.4 -2.0
0 Hs|ROCK2 -2.0
0 Hs|HD -2.0
0 Hs|MSH3 -2.0
1 Ce|ZK1098.3 -2.0
0 Hs|DEPDC1 -2.0
0 Hs|NP_054784 -2.0
0 Ce|Y59C2A.1 -2.0
0 Dm|ppk20 -2.0
0 Dm|mas -2.0
0 Dm|CG12869 -2.0
0 Hs|NP_079089 -2.0
0 Hs|ITSN2 -2.0
0 Ce|taf-2 -2.0
0 Ce|R09H10.1 -2.0
1 Hs|NP_061900 -2.0
0 Hs|SLC28A3 -2.0
0 Ce|C31H1.1 -2.0
0 Ce|T09B9.2 -2.0
0 Dm|CG1428 -2.1
0 Dm|CG6364 -2.1
0 Ce|ifc-2 -2.1
0 Ce|Y38F2AR.1 -2.1
0 Ce|F31B12.3 -2.1
0 Hs|ITGA8 -2.1
0 Ce|K05F6.1 -2.1
0 Ce|inx-7 -2.1
0 Ce|T22B7.3 -2.1
1 Hs|DHX57 -2.1
0 Dm|CG32835 -2.1
1 Hs|ZFP276 -2.1
0 Ce|C01H6.2 -2.1
0 Ce|F36H5.2 -2.1
0 Ce|F36H5.1 -2.1
0 Ce|col-43 -2.1
0 Dm|Cad89D -2.1
0 Ce|T23B12.5 -2.1
0 Hs|ENSG00000186773 -2.1
0 Hs|SCN2A2 -2.1
0 Hs|SCN1A -2.1
0 Dm|CG15134 -2.1
0 Hs|PPFIA1 -2.1
0 Ce|F55A12.8 -2.1
0 Hs|SLC35F5 -2.1
0 Ce|C12D8.15 -2.1
0 Ce|gei-3 -2.1
0 Ce|ubc-6 -2.1
0 Hs|GPI -2.1
0 Dm|CG9536 -2.1
0 Ce|polk-1 -2.1
0 Ce|F40F11.2 -2.1
0 Ce|C33H5.9 -2.1
0 Hs|RYR2 -2.1
0 Dm|ppk13 -2.1
0 Ce|C09B9.3 -2.1
0 Ce|Y97E10AL.2 -2.1
0 Ce|T10G3.4 -2.1
0 Dm|CG5262 -2.1
0 Dm|CG15618 -2.1
0 Hs|NP_079349 -2.1
1 Hs|ZNF578 -2.1
0 Hs|XRCC5 -2.1
1 Hs|ZNF480 -2.1
1 Hs|ZNF305 -2.1
0 Hs|LSM1 -2.1
0 Ce|T12B5.4 -2.1
0 Hs|OR9A4 -2.1
0 Dm|CG4357 -2.1
0 Dm|CG13138 -2.1
0 Dm|CG4279 -2.1
0 Ce|col-39 -2.1
0 Ce|M01F1.7 -2.1
0 Ce|C51E3.9 -2.1
0 Ce|F21G4.5 -2.1
0 Dm|CG14527 -2.1
0 Dm|Tektin-A -2.1
0 Dm|CG13924 -2.1
0 Ce|B0281.2 -2.1
0 Ce|C25H3.8 -2.1
0 Ce|F15E6.7 -2.1
0 Hs|NP_060146 -2.1
0 Dm|CG8314 -2.1
0 Ce|src-2 -2.1
0 Ce|gst-30 -2.1
0 Hs|SETX_HUMAN -2.1
0 Hs|RNF152 -2.1
1 Hs|FXR1 -2.1
0 Hs|SEMA3C -2.1
0 Dm|CG6712 -2.1
0 Dm|CG40139 -2.1
0 Ce|C14C10.5 -2.1
0 Ce|C12D12.5 -2.1
0 Hs|LIPA -2.1
0 Ce|F30A10.4 -2.1
0 Ce|F57C9.6 -2.1
0 Hs|SLC9A3 -2.1
0 Dm|CG17717 -2.1
0 Dm|CG33303 -2.1
0 Ce|Y105E8A.22 -2.1
0 Hs|PIK3CA -2.1
0 Hs|ENSG00000197767 -2.1
0 Ce|F43D9.1 -2.1
0 Hs|MBIP -2.1
0 Dm|CG11255 -2.1
0 Ce|srbc-43 -2.1
0 Hs|LIPH -2.1
0 Ce|T24D1.4 -2.1
0 Ce|F56B3.7 -2.1
0 Ce|C18D4.2 -2.1
0 Hs|NP_954994 -2.1
0 Hs|GRPR -2.1
0 Hs|EBI2 -2.1
0 Ce|str-238 -2.1
0 Dm|CG15533 -2.1
0 Hs|ENSG00000167418 -2.1
0 Hs|MPP8_HUMAN -2.1
0 Hs|ARPC4 -2.1
0 Ce|T13G4.6 -2.1
1 Hs|KHDRBS1 -2.1
0 Dm|SP1070 -2.1
0 Dm|CG11148 -2.1
0 Dm|CG4882 -2.1
0 Hs|CPNE5 -2.1
0 Dm|CG31016 -2.1
0 Ce|Y102A5C.9 -2.1
0 Ce|Y102A5C.13 -2.1
0 Ce|srz-95 -2.1
0 Dm|CG32721 -2.1
0 Dm|CG32203 -2.1
0 Ce|E02H9.6 -2.1
0 Ce|T15B7.13 -2.1
0 Hs|TMC4 -2.1
0 Ce|str-31 -2.1
0 Hs|PTPN4 -2.1
1 Hs|ZNF638 -2.1
0 Ce|Y39G8C.2 -2.1
0 Hs|TAS2R7 -2.1
0 Hs|ABCA1 -2.1
0 Dm|mor -2.1
0 Ce|ama-1 -2.1
0 Hs|PRKCB1 -2.1
0 Hs|ENSG00000184732 -2.1
0 Hs|KIF4A -2.1
0 Dm|CG32046 -2.1
0 Hs|VAV1 -2.1
0 Ce|haf-3 -2.1
0 Ce|F49E2.1 -2.1
0 Ce|C03B1.3 -2.1
0 Hs|TRAPPC4 -2.1
0 Hs|NP_056359 -2.1
0 Hs|NP_612394 -2.1
0 Hs|BMP2 -2.1
0 Ce|F13B6.2 -2.1
0 Ce|Y54G2A.11 -2.1
0 Dm|CG7920 -2.1
0 Ce|Y53F4B.18 -2.1
0 Hs|FAM46C -2.1
0 Hs|DHX32 -2.1
0 Hs|ENSG00000181601 -2.1
0 Hs|Q9P227 -2.1
0 Hs|ENSG00000196842 -2.1
0 Dm|Vha100-3 -2.1
0 Hs|LCF1_HUMAN -2.1
0 Dm|Nf1 -2.1
0 Dm|CG3638 -2.1
0 Dm|CG9727 -2.1
0 Dm|Gp150 -2.1
0 Ce|C10H11.5 -2.1
0 Ce|Y105E8A.2 -2.1
0 Ce|F48E8.7 -2.1
0 Ce|gcy-33 -2.1
0 Hs|MAN2A1 -2.1
0 Hs|NP_997395 -2.1
0 Dm|RhoGEF3 -2.1
0 Ce|mak-2 -2.1
0 Dm|Rgl -2.1
0 Hs|NP_077016 -2.1
0 Hs|NP_056145 -2.1
0 Dm|CG31097 -2.1
0 Hs|PLA2G2F -2.1
0 Hs|RNC_HUMAN -2.1
0 Ce|F44F1.1 -2.1
0 Ce|glo-4 -2.1
0 Hs|ANKS1 -2.1
0 Ce|Y57A10C.9 -2.1
0 Dm|sol -2.1
1 Hs|Q9UEG4 -2.1
0 Hs|OR5U1 -2.1
1 Dm|CG16779 -2.1
0 Dm|Fibp -2.1
0 Ce|F15E11.2 -2.1
0 Ce|F21A3.7 -2.1
0 Hs|MBTD1 -2.1
0 Dm|CG7456 -2.1
0 Dm|CG17025 -2.1
0 Hs|SLC6A12 -2.1
0 Hs|SLC6A10 -2.1
0 Hs|ENSG00000198555 -2.1
0 Hs|SLC6A8 -2.1
0 Dm|CG4480 -2.1
1 Dm|CG4820 -2.1
1 Hs|ZNF18 -2.1
0 Hs|C16orf7 -2.1
0 Hs|DMC1 -2.1
0 Dm|CG12927 -2.1
0 Dm|CG17121 -2.1
0 Ce|F53F1.10 -2.1
0 Hs|ENSG00000182803 -2.1
0 Dm|CG32488 -2.1
0 Dm|Rpn9 -2.1
0 Hs|Q8N3U6 -2.1
0 Dm|CG17009 -2.1
0 Hs|COX6A1 -2.1
0 Dm|CG18041 -2.1
0 Dm|CG1789 -2.1
0 Ce|B0280.9 -2.1
0 Dm|CG33144 -2.1
0 Ce|clec-1 -2.1
0 Hs|EXOC8 -2.1
0 Hs|DPEP2 -2.1
0 Ce|rrf-1 -2.1
0 Ce|rrf-2 -2.1
0 Hs|SEMA3B -2.1
0 Hs|TAPBPL -2.1
0 Dm|CG6919 -2.1
0 Ce|B0205.11 -2.1
0 Dm|CG6511 -2.1
0 Dm|CG17027 -2.1
0 Dm|rok -2.1
0 Hs|ROCK1 -2.1
0 Hs|USP1 -2.1
0 Hs|IGSF1 -2.1
0 Hs|NP_060950 -2.1
0 Hs|DOCK3 -2.1
0 Ce|T07G12.13 -2.1
0 Hs|SLC29A2 -2.1
0 Hs|DNPEP -2.1
0 Ce|F18A12.8 -2.1
0 Ce|R10E8.4 -2.1
0 Hs|SLC19A1 -2.1
1 Dm|CG4621 -2.1
0 Dm|trx -2.1
0 Dm|CG14869 -2.1
0 Hs|Q8NAC9 -2.1
0 Dm|CG13630 -2.1
0 Ce|R11F4.2 -2.1
0 Ce|glr-5 -2.1
0 Ce|C44H9.4 -2.1
0 Dm|JIL-1 -2.1
1 Hs|NP_996777 -2.1
0 Dm|CG12121 -2.1
0 Ce|Y48G1BM.4 -2.1
0 Ce|F38E11.6 -2.1
0 Hs|VAPB -2.1
0 Hs|DLG5 -2.2
0 Dm|CG32669 -2.2
0 Ce|F46H6.5 -2.2
0 Dm|CG18273 -2.2
0 Hs|NP_689472 -2.2
0 Ce|W05B2.2 -2.2
0 Ce|C26H9A.2 -2.2
0 Hs|ENSG00000188039 -2.2
0 Dm|CG15335 -2.2
0 Hs|UBE4B -2.2
0 Hs|ENSG00000144872 -2.2
0 Dm|CG13285 -2.2
0 Dm|Cyp313a5 -2.2
0 Dm|kar -2.2
0 Ce|C07D10.2 -2.2
0 Ce|str-130 -2.2
0 Ce|F52E1.10 -2.2
0 Ce|ZK721.4 -2.2
0 Dm|CG17382 -2.2
0 Hs|STAU2 -2.2
0 Ce|ZK6.11 -2.2
0 Ce|Y79H2A.12 -2.2
0 Hs|SEC61A2 -2.2
1 Ce|R02C2.4 -2.2
0 Hs|IL31RA -2.2
0 Hs|PLEC1 -2.2
0 Hs|SETDB1 -2.2
0 Dm|CG2336 -2.2
0 Hs|NPR2 -2.2
0 Dm|CG3368 -2.2
0 Ce|dnj-11 -2.2
0 Hs|ARHGEF19 -2.2
0 Hs|GRIN2B -2.2
0 Hs|GRIN2A -2.2
0 Hs|GRIN2C -2.2
0 Dm|CG11897 -2.2
0 Hs|ENSG00000174655 -2.2
0 Ce|Y57G11C.15 -2.2
0 Ce|srj-10 -2.2
0 Hs|FRMPD2 -2.2
0 Hs|Q9P2G1 -2.2
0 Ce|Y57G11C.19 -2.2
0 Ce|K05F6.3 -2.2
0 Ce|Y119D3B.13 -2.2
0 Hs|SGPP1 -2.2
1 Hs|DICER1 -2.2
0 Hs|ENSG00000198345 -2.2
0 Dm|cp309 -2.2
0 Ce|exp-2 -2.2
0 Dm|E(Pc) -2.2
0 Dm|CG5342 -2.2
0 Hs|MALT1 -2.2
1 Hs|ZNF426 -2.2
1 Ce|T09F3.1 -2.2
0 Hs|QARS -2.2
0 Hs|BCAR3 -2.2
0 Ce|Y17G9B.1 -2.2
0 Dm|Mps1 -2.2
0 Hs|IGSF4D -2.2
0 Hs|H2BFWT -2.2
0 Ce|F22F1.3 -2.2
0 Hs|Q9H8I0 -2.2
0 Ce|T08B1.1 -2.2
0 Hs|TSHR -2.2
0 Ce|csn-6 -2.2
0 Hs|GUCY2C -2.2
0 Hs|DNM1L -2.2
0 Hs|ENSG00000197027 -2.2
0 Ce|F12E12.4 -2.2
0 Ce|ZK1236.4 -2.2
0 Ce|ZK682.2 -2.2
0 Ce|C17H11.3 -2.2
0 Ce|F57C7.4 -2.2
0 Hs|EMILIN2 -2.2
0 Hs|KCNJ3 -2.2
0 Hs|BFSP1 -2.2
0 Hs|NP_060619 -2.2
0 Ce|F44A2.3 -2.2
0 Hs|MYOM2 -2.2
0 Hs|NP_612637 -2.2
0 Dm|CG17150 -2.2
0 Ce|str-153 -2.2
0 Hs|SLC26A8 -2.2
0 Dm|CG6608 -2.2
0 Dm|CG3925 -2.2
0 Ce|Y32B12B.4 -2.2
0 Hs|CD4 -2.2
0 Ce|adt-2 -2.2
0 Hs|NP_060849 -2.2
0 Dm|CG14820 -2.2
0 Hs|FBXO5 -2.2
0 Hs|ADPRHL2 -2.2
0 Hs|KCNQ5 -2.2
0 Ce|tag-127 -2.2
0 Ce|zak-1 -2.2
0 Ce|Y75B8A.5 -2.2
0 Hs|TLR4 -2.2
0 Dm|CG10824 -2.2
0 Ce|C35E7.3 -2.2
0 Ce|T10G3.1 -2.2
0 Ce|ZK678.6 -2.2
0 Hs|NP_071926 -2.2
0 Ce|T07A9.10 -2.2
0 Hs|APG4D -2.2
0 Hs|COL14A1 -2.2
1 Ce|ZK1067.2 -2.2
0 Ce|T13C5.7 -2.2
1 Hs|FUB3_HUMAN -2.2
0 Hs|NP_689812 -2.2
0 Dm|CG31368 -2.2
0 Dm|CG32005 -2.2
0 Hs|PAQR4 -2.2
0 Hs|9KD_HUMAN -2.2
1 Ce|egl-27 -2.2
1 Hs|ZNF471 -2.2
0 Hs|C7orf31 -2.2
0 Ce|R09D1.1 -2.2
0 Ce|H27D07.2 -2.2
0 Ce|H05B21.3 -2.2
0 Hs|NP_955373 -2.2
0 Ce|T01H10.7 -2.2
0 Hs|C18orf10 -2.2
0 Hs|NUP155 -2.2
0 Hs|RNF8 -2.2
0 Hs|SCN4A -2.2
0 Hs|SCN9A -2.2
0 Dm|CG16974 -2.2
0 Dm|CG31121 -2.2
0 Hs|THDE_HUMAN -2.2
0 Dm|CG32649 -2.2
1 Ce|glh-3 -2.2
0 Dm|Plc21C -2.2
0 Dm|cutlet -2.2
0 Ce|Y106G6G.6 -2.2
1 Ce|ZK455.6 -2.2
0 Dm|Toll-4 -2.2
0 Hs|PCDH12 -2.2
0 Ce|F48E3.3 -2.2
0 Hs|TSC2 -2.2
0 Hs|GEMIN4 -2.2
1 Hs|DHX33 -2.2
0 Dm|CG32677 -2.2
0 Ce|C49C3.8 -2.2
0 Hs|SPTB -2.2
0 Hs|TFCP2L1 -2.2
0 Hs|NP_060612 -2.2
0 Dm|CG30424 -2.2
0 Ce|C52A10.3 -2.2
0 Hs|Q8WX14 -2.2
0 Ce|T21C9.6 -2.2
0 Hs|NP_001005283 -2.2
0 Hs|DPEP3 -2.2
0 Hs|ENSG00000173115 -2.2
0 Dm|CadN -2.2
0 Dm|CG15555 -2.2
0 Dm|Gtp-bp -2.2
1 Ce|Y75D11A.5 -2.2
0 Hs|SLC20A2 -2.2
0 Ce|inx-2 -2.2
0 Hs|CNNM1 -2.2
0 Dm|CG7886 -2.2
0 Ce|ZK488.6 -2.2
0 Ce|srt-39 -2.2
0 Dm|CG13724 -2.2
0 Ce|R10E4.5 -2.2
1 Dm|sna -2.2
0 Dm|CG15747 -2.2
0 Ce|T01G5.1 -2.2
0 Hs|NP_982284 -2.2
0 Dm|RpIII128 -2.2
0 Ce|R155.3 -2.2
0 Hs|C11orf30 -2.2
0 Ce|Y75B12B.4 -2.2
0 Hs|HDHD4 -2.2
0 Dm|Chc -2.2
0 Dm|mthl11 -2.2
0 Dm|CG5691 -2.2
0 Dm|CG7986 -2.2
0 Dm|CG7058 -2.2
0 Hs|NP_078926 -2.2
0 Ce|ptc-3 -2.2
0 Dm|CG12499 -2.2
0 Dm|Upf1 -2.2
0 Ce|C33F10.4 -2.2
0 Ce|asc-1 -2.2
0 Ce|srw-41 -2.2
0 Dm|Gr58b -2.2
0 Ce|H05L03.3 -2.2
0 Dm|CG5916 -2.2
0 Dm|CG9150 -2.2
0 Ce|mig-1 -2.2
0 Ce|C04E6.10 -2.2
0 Hs|MAP3K6 -2.2
0 Hs|ATP12A -2.2
0 Hs|ADCK2 -2.2
1 Ce|F58G1.2 -2.2
1 Hs|ZNF521 -2.2
0 Ce|B0432.7 -2.2
0 Ce|T13H5.6 -2.2
0 Ce|C10G8.2 -2.2
0 Hs|FBXL16 -2.2
1 Hs|TOP3B -2.2
0 Ce|F47B10.9 -2.2
0 Hs|ITGB6 -2.2
0 Ce|T06G6.6 -2.2
0 Hs|PTPRU -2.2
0 Dm|CG40397 -2.2
0 Dm|CG4324 -2.2
0 Ce|R13F6.8 -2.2
0 Hs|NP_001001740 -2.2
0 Hs|BDNF -2.2
1 Hs|C19orf7 -2.2
0 Ce|Y48G9A.1 -2.2
0 Dm|lin19 -2.2
0 Dm|CG1884 -2.2
0 Ce|snf-3 -2.2
0 Ce|F18A12.1 -2.2
0 Hs|OR5AS1 -2.2
0 Ce|C48G7.3 -2.3
0 Hs|Q96NJ7 -2.3
0 Ce|ZC15.7 -2.3
0 Hs|WFDC3 -2.3
0 Hs|O4A5_HUMAN -2.3
0 Dm|Best2 -2.3
0 Dm|CG13589 -2.3
0 Ce|K12H6.7 -2.3
0 Dm|Cyp4ac3 -2.3
0 Ce|gsy-1 -2.3
0 Hs|Q96ND6 -2.3
0 Dm|CG1492 -2.3
0 Dm|betaCop -2.3
0 Hs|OXCT2 -2.3
0 Hs|ENSG00000173988 -2.3
0 Hs|CTNNA2 -2.3
0 Hs|ACAA2 -2.3
0 Ce|B0281.3 -2.3
0 Ce|lst-4 -2.3
0 Ce|srh-183 -2.3
0 Hs|LCAT -2.3
0 Hs|ENSG00000158142 -2.3
0 Ce|K01A6.2 -2.3
0 Ce|B0272.3 -2.3
0 Hs|HADHSC -2.3
0 Hs|NP_919226 -2.3
1 Dm|ci -2.3
0 Ce|F40F4.6 -2.3
0 Hs|NP_620419 -2.3
0 Dm|CG15626 -2.3
0 Ce|C54D10.7 -2.3
0 Dm|CG18410 -2.3
0 Ce|cyp-29A4 -2.3
1 Ce|F54B8.2 -2.3
1 Dm|CG2052 -2.3
0 Dm|CG17766 -2.3
1 Hs|ZNF556 -2.3
0 Ce|C24B5.2 -2.3
0 Dm|CG4631 -2.3
1 Hs|L3MBTL -2.3
0 Ce|M04C9.5 -2.3
1 Ce|ZK1320.7 -2.3
0 Hs|PTGER2 -2.3
0 Hs|HBS1L -2.3
0 Hs|ENSG00000198921 -2.3
0 Ce|T04B8.2 -2.3
0 Dm|Mmp2 -2.3
0 Ce|F10E9.1 -2.3
0 Dm|in -2.3
0 Ce|Y51F10.6 -2.3
0 Hs|SP110 -2.3
0 Dm|Su(dx) -2.3
0 Hs|C9orf98 -2.3
0 Dm|CG31087 -2.3
0 Dm|CG15658 -2.3
0 Ce|F20D6.11 -2.3
0 Hs|PIK3C2G -2.3
0 Hs|NP_115554 -2.3
0 Hs|TAX1BP2 -2.3
0 Hs|MRC2 -2.3
0 Ce|dep-1 -2.3
0 Ce|C13B9.4 -2.3
0 Dm|CG9796 -2.3
0 Ce|F35F11.1 -2.3
0 Dm|CG31037 -2.3
0 Ce|F45E4.7 -2.3
0 Ce|F48D6.2 -2.3
0 Ce|Y37A1A.2 -2.3
0 Ce|F09B9.1 -2.3
0 Hs|NP_775906 -2.3
0 Ce|C15C8.1 -2.3
0 Hs|NFE2 -2.3
0 Hs|HEM1 -2.3
0 Hs|SCRN2 -2.3
0 Dm|CG4753 -2.3
0 Ce|pho-1 -2.3
0 Dm|CG30484 -2.3
0 Ce|Y46E12BR.1 -2.3
1 Hs|ZF36_HUMAN -2.3
0 Dm|CG10625 -2.3
0 Ce|rad-51 -2.3
0 Hs|PEX11G -2.3
0 Hs|NUP188 -2.3
0 Hs|NP_067034 -2.3
0 Hs|FZD4 -2.3
0 Dm|CG31187 -2.3
0 Hs|SGOL2 -2.3
0 Dm|CG13029 -2.3
0 Ce|Y51H1A.2 -2.3
0 Ce|M57.1 -2.3
0 Dm|CG9342 -2.3
0 Dm|CG3630 -2.3
0 Hs|MPP1 -2.3
0 Dm|CG14662 -2.3
0 Hs|CH25H -2.3
0 Hs|OCSP_HUMAN -2.3
0 Ce|D1054.1 -2.3
0 Ce|F32H5.4 -2.3
0 Hs|O2AG_HUMAN -2.3
0 Dm|Trf2 -2.3
0 Dm|CG5440 -2.3
0 Dm|CG2124 -2.3
0 Ce|F37C4.4 -2.3
0 Hs|CASP2 -2.3
0 Dm|CG13836 -2.3
0 Dm|CG17450 -2.3
0 Dm|CG32820 -2.3
0 Dm|CG32819 -2.3
0 Ce|lip-1 -2.3
0 Ce|K12H6.8 -2.3
0 Ce|T22F3.7 -2.3
0 Ce|Y113G7B.8 -2.3
0 Hs|KCNB1 -2.3
0 Hs|KCNB2 -2.3
0 Dm|itp -2.3
0 Ce|T19C3.1 -2.3
0 Hs|DOCK8 -2.3
0 Dm|ecd -2.3
0 Dm|CG4848 -2.3
0 Dm|CG14856 -2.3
0 Hs|OAR2_HUMAN -2.3
0 Hs|DCHS2 -2.3
0 Ce|C56C10.9 -2.3
0 Ce|Y51A2A.1 -2.3
1 Hs|ZNF483 -2.3
0 Ce|T09B4.1 -2.3
0 Ce|ZK742.2 -2.3
0 Hs|SELV_HUMAN -2.3
0 Ce|C45G9.5 -2.3
0 Ce|D2021.4 -2.3
0 Ce|T08E11.7 -2.3
0 Ce|Y67D2.4 -2.3
0 Hs|GPR4 -2.3
0 Dm|Tre1 -2.3
0 Dm|Or1a -2.3
0 Hs|ENSG00000147234 -2.3
0 Hs|TMOD4 -2.3
0 Hs|NP_057538 -2.3
0 Hs|PDK4 -2.3
0 Dm|CG4770 -2.3
0 Ce|Y71G10AR.3 -2.3
0 Ce|F16B12.1 -2.3
0 Hs|TMPRSS6 -2.3
0 Hs|OGDH -2.3
0 Hs|CHAF1B -2.3
0 Hs|XKRY -2.3
0 Ce|inx-5 -2.3
0 Dm|CG7611 -2.3
0 Dm|Pk17E -2.3
0 Hs|WFS1 -2.3
0 Ce|ctl-2 -2.3
0 Ce|Y75B8A.34 -2.3
0 Ce|ZK402.5 -2.3
0 Ce|ZK402.2 -2.3
0 Dm|Tapdelta -2.3
0 Hs|HEXB -2.3
0 Ce|C24B5.1 -2.3
0 Dm|CG13326 -2.3
0 Hs|NP_001004054 -2.3
0 Hs|ENSG00000187849 -2.3
0 Hs|ENSG00000196834 -2.3
1 Ce|dpl-1 -2.3
0 Ce|T19B10.6 -2.3
0 Hs|TOB1 -2.3
0 Ce|F36F12.4 -2.3
0 Dm|Ugt36Bb -2.3
0 Hs|NP_689732 -2.3
0 Dm|Spn -2.3
0 Ce|F54B3.2 -2.3
0 Ce|T28A8.5 -2.3
0 Ce|M57.2 -2.3
0 Hs|KCNV2 -2.3
0 Hs|NP_060177 -2.3
0 Dm|prominin-like -2.3
1 Hs|OBFC1 -2.3
0 Hs|CLTC -2.3
0 Ce|C24B9.7 -2.3
0 Hs|MHC2TA -2.3
0 Hs|C19orf25 -2.3
0 Dm|CG17784 -2.3
0 Hs|ITGAX -2.3
0 Hs|ITGAD -2.3
0 Hs|ADH4 -2.3
0 Ce|C37E2.2 -2.3
0 Hs|SLC2A13 -2.3
0 Hs|VAPA -2.3
0 Ce|F43E2.3 -2.3
0 Ce|C09E7.4 -2.3
0 Ce|mrp-4 -2.3
0 Hs|BP28_HUMAN -2.3
1 Dm|wor -2.3
0 Hs|OR8G1P -2.3
0 Hs|SPP1 -2.3
0 Dm|CG32509 -2.3
0 Ce|C48E7.8 -2.3
0 Hs|OR11L1 -2.3
0 Hs|GRIN2D -2.3
0 Hs|CPA2 -2.3
0 Ce|B0336.6 -2.3
0 Ce|rbf-1 -2.3
0 Ce|C44C10.7 -2.3
0 Ce|dys-1 -2.3
0 Ce|B0393.4 -2.3
0 Hs|NP_037451 -2.3
0 Hs|DNAJC10 -2.3
0 Hs|NP_150279 -2.3
0 Hs|SLC41A3 -2.3
0 Hs|PET112L -2.3
0 Dm|eIF-4G -2.3
0 Hs|STARD8 -2.3
1 Dm|az2 -2.3
1 Ce|nhr-109 -2.3
0 Dm|CG2091 -2.3
0 Dm|CG14494 -2.3
0 Dm|CG3831 -2.3
0 Ce|ZC455.3 -2.3
0 Hs|TTC18 -2.3
0 Ce|B0047.5 -2.3
0 Ce|mua-3 -2.3
0 Ce|F10C2.5 -2.3
0 Hs|OPA1 -2.3
0 Ce|K01C8.7 -2.3
0 Ce|Y41E3.16 -2.3
0 Hs|NP_689628 -2.3
0 Dm|CG32379 -2.4
0 Hs|NP_079400 -2.4
0 Hs|SLC16A2 -2.4
0 Ce|Y67D8C.9 -2.4
0 Ce|K06B4.4 -2.4
0 Hs|Q8NCX9 -2.4
0 Hs|NP_060098 -2.4
0 Hs|STX11 -2.4
0 Dm|CG11382 -2.4
0 Hs|COL24A1 -2.4
1 Ce|lin-28 -2.4
0 Ce|W03G11.2 -2.4
0 Ce|F18A1.2 -2.4
0 Ce|C03G6.6 -2.4
1 Hs|ZNF559 -2.4
0 Hs|RET -2.4
0 Hs|A2M -2.4
0 Hs|CKLFSF4 -2.4
0 Dm|CG9839 -2.4
0 Hs|ENSG00000185421 -2.4
0 Ce|ZK455.8 -2.4
1 Ce|Y54E2A.6 -2.4
1 Hs|WRN -2.4
0 Ce|Y69H2.11 -2.4
0 Ce|C03B1.5 -2.4
0 Dm|CG16908 -2.4
0 Ce|R07C3.4 -2.4
0 Hs|SLC12A5 -2.4
0 Hs|TGFBR2 -2.4
0 Hs|SLC12A7 -2.4
0 Dm|Bub1 -2.4
0 Ce|F31C3.3 -2.4
0 Hs|SCIN -2.4
0 Ce|gpr-1 -2.4
0 Ce|gpr-2 -2.4
0 Hs|PPP2R1B -2.4
0 Hs|DECR2 -2.4
0 Dm|Tif-IA -2.4
0 Ce|B0511.13 -2.4
0 Ce|tbb-6 -2.4
0 Hs|NALP14 -2.4
0 Hs|ENSG00000189263 -2.4
0 Ce|Y71F9B.10 -2.4
0 Ce|K02E7.6 -2.4
0 Dm|CG31267 -2.4
0 Ce|Y34D9A.10 -2.4
0 Hs|ENSG00000186661 -2.4
0 Ce|T18D3.9 -2.4
0 Hs|TAS1R3 -2.4
0 Hs|IL12RB2 -2.4
0 Hs|ENSG00000187476 -2.4
0 Dm|CG15252 -2.4
0 Ce|R09H3.1 -2.4
0 Hs|CPD -2.4
0 Ce|Y45G12B.1 -2.4
0 Hs|ALDH2 -2.4
0 Dm|nbs -2.4
0 Ce|C01F6.1 -2.4
0 Hs|EIF2AK4 -2.4
0 Hs|GPS1 -2.4
1 Dm|enc -2.4
0 Hs|EPB49 -2.4
0 Ce|F43C11.8 -2.4
0 Dm|CG13661 -2.4
0 Hs|PQLC1 -2.4
0 Hs|BRCA1 -2.4
0 Ce|ikb-1 -2.4
0 Ce|B0035.16 -2.4
0 Hs|NP_835229 -2.4
0 Hs|DDEF1 -2.4
0 Dm|CG7271 -2.4
0 Dm|term -2.4
0 Hs|COPS8 -2.4
0 Hs|LAMA5 -2.4
0 Ce|hot-4 -2.4
0 Dm|CG9780 -2.4
0 Hs|LYZL6 -2.4
0 Ce|PAR2.4 -2.4
0 Hs|NP_940861 -2.4
0 Hs|ENSG00000198340 -2.4
1 Hs|ENSG00000167411 -2.4
0 Dm|CG11763 -2.4
0 Ce|Y50D4C.3 -2.4
0 Hs|ENSG00000146243 -2.4
0 Ce|let-756 -2.4
0 Ce|K10G4.4 -2.4
0 Ce|mec-10 -2.4
0 Hs|ZNF364 -2.4
0 Hs|SENP2 -2.4
0 Hs|ASMT -2.4
0 Hs|DOCK4 -2.4
0 Hs|KIAA1217 -2.4
0 Dm|CG4020 -2.4
0 Hs|Q9BYA8 -2.4
0 Dm|l(2)37Bb -2.4
0 Hs|C3 -2.4
0 Hs|GNA12 -2.4
0 Dm|CG14881 -2.4
0 Ce|F45C12.14 -2.4
0 Hs|NDRG3 -2.4
0 Hs|TTC1 -2.4
0 Ce|K12D9.12 -2.4
0 Ce|R11G10.2 -2.4
0 Hs|PSAP -2.4
0 Hs|NP_060222 -2.4
0 Ce|F26B1.5 -2.4
0 Hs|PRPF3 -2.4
0 Hs|MYO9A -2.4
0 Hs|ENSG00000178144 -2.4
0 Hs|TIMELESS -2.4
0 Hs|ENSG00000197923 -2.4
0 Hs|RBKS -2.4
0 Ce|F59F5.1 -2.4
0 Ce|E02C12.8 -2.4
0 Ce|T15D6.5 -2.4
0 Dm|Ac3 -2.4
0 Hs|IARS -2.4
0 Dm|CG1597 -2.4
0 Dm|Pi3K21B -2.4
0 Dm|CG9298 -2.4
0 Ce|dnj-29 -2.4
0 Ce|rpn-9 -2.4
0 Ce|str-228 -2.4
0 Ce|str-226 -2.4
0 Ce|str-227 -2.4
0 Hs|LECT1 -2.4
0 Dm|Flo-2 -2.4
0 Dm|CG2681 -2.4
0 Hs|METTL1 -2.4
0 Hs|NP_115821 -2.4
0 Dm|SAK -2.4
0 Hs|SSR1 -2.4
0 Ce|rskn-1 -2.4
0 Ce|Y39A1A.16 -2.4
0 Ce|prx-6 -2.4
0 Dm|E(bx) -2.4
0 Dm|CG31380 -2.4
0 Hs|RAG1 -2.4
0 Dm|Cyp312a1 -2.4
0 Ce|Y54G9A.5 -2.4
0 Ce|T20D3.11 -2.4
0 Hs|IVD -2.4
0 Dm|amd -2.4
0 Ce|cnk-1 -2.4
1 Hs|ZBTB20 -2.4
0 Hs|FUT10 -2.4
0 Ce|C18E9.7 -2.4
0 Ce|ocr-4 -2.4
1 Ce|T19A5.5 -2.4
0 Dm|PpD3 -2.4
0 Hs|LRCH4 -2.4
0 Hs|CRSP2 -2.4
0 Dm|CG30164 -2.4
0 Ce|F49C12.5 -2.4
0 Hs|TAS1R2 -2.4
0 Hs|PLXND1 -2.4
0 Ce|K07F5.16 -2.4
0 Ce|fbf-1 -2.4
0 Ce|fbf-2 -2.4
0 Ce|F44E7.5 -2.4
0 Hs|DMXL1 -2.4
0 Dm|CG5932 -2.4
0 Dm|para -2.4
0 Ce|Y46H3C.2 -2.4
0 Ce|opt-3 -2.4
0 Hs|NP_919258 -2.4
0 Hs|SLC26A7 -2.4
0 Ce|Y92H12A.4 -2.4
1 Hs|ZNF10 -2.4
0 Dm|CG15597 -2.4
0 Dm|Alk -2.4
0 Ce|ifc-1 -2.4
0 Hs|NP_775106 -2.4
0 Hs|C3AR1 -2.4
0 Hs|ARRB2 -2.4
0 Dm|CG10732 -2.4
0 Hs|Q9Y2E3 -2.4
0 Dm|CG14303 -2.4
0 Dm|CG30344 -2.4
0 Ce|Y67A10A.6 -2.4
0 Hs|NP_001004744 -2.4
0 Hs|PDPK1 -2.4
0 Dm|CG17153 -2.4
0 Hs|Q8ND99 -2.4
0 Ce|Y44A6B.3 -2.4
0 Ce|str-10 -2.4
1 Dm|Hsf -2.4
0 Ce|srt-3 -2.4
0 Dm|CG4019 -2.4
0 Dm|CG14000 -2.4
0 Dm|CG9865 -2.4
0 Hs|NPR1 -2.4
0 Hs|OYN5_HUMAN -2.4
0 Ce|vha-6 -2.4
0 Ce|srw-55 -2.4
0 Hs|FLOT2 -2.4
1 Ce|nhr-75 -2.4
0 Ce|srt-12 -2.4
0 Dm|CG3706 -2.4
0 Ce|Y73F8A.15 -2.4
1 Hs|ZNF273 -2.4
0 Ce|srz-13 -2.4
0 Ce|ZC53.6 -2.4
0 Hs|NP_640332 -2.4
0 Dm|CG8389 -2.4
0 Dm|CG1490 -2.4
0 Ce|F49A5.8 -2.4
0 Dm|CG9951 -2.4
0 Hs|SLC15A2 -2.4
0 Hs|OACT2 -2.4
0 Hs|CRYBA1 -2.4
0 Hs|NP_940866 -2.4
0 Ce|R119.4 -2.4
0 Ce|C44C1.2 -2.4
1 Hs|HELLS -2.4
0 Dm|Ank2 -2.4
0 Ce|vrs-1 -2.4
1 Dm|knrl -2.4
0 Dm|poly -2.4
0 Dm|CG9312 -2.4
1 Dm|su(Hw) -2.4
0 Ce|ZC239.2 -2.4
0 Hs|SLC9A6 -2.4
0 Ce|adm-4 -2.4
0 Ce|C10G11.6 -2.4
1 Ce|F16B4.1 -2.4
0 Ce|F45C12.11 -2.4
1 Ce|Y106G6D.7 -2.4
0 Dm|CG4389 -2.4
0 Dm|mr -2.4
0 Ce|T26H2.3 -2.4
0 Dm|CG6282 -2.4
0 Ce|Y110A7A.19 -2.4
0 Ce|AC8.6 -2.4
0 Hs|Q8N1W1 -2.4
0 Ce|T06D4.4 -2.4
0 Hs|DOCK10 -2.4
0 Hs|NP_689704 -2.4
0 Ce|Y38F2AR.8 -2.4
0 Ce|B0507.10 -2.4
0 Hs|CASR -2.4
0 Dm|tutl -2.4
0 Ce|hrs-1 -2.4
0 Hs|PDHX -2.4
0 Hs|KIFC1 -2.4
0 Hs|CS -2.4
0 Hs|ZMYND10 -2.4
0 Ce|unc-116 -2.4
0 Ce|dnj-19 -2.4
0 Ce|Y71G12B.22 -2.4
0 Ce|Y116F11B.14 -2.4
0 Ce|C18A11.1 -2.4
0 Hs|O8BC_HUMAN -2.4
0 Hs|HIF1A -2.4
0 Hs|SCN11A -2.4
0 Hs|GDAP2 -2.4
0 Ce|F40E12.2 -2.4
0 Dm|CG18404 -2.4
0 Ce|ZK354.6 -2.4
0 Hs|TRPM4 -2.4
0 Ce|Y39E4B.5 -2.4
0 Ce|H02I12.2 -2.4
0 Ce|D1044.6 -2.4
0 Hs|NP_775813 -2.4
0 Hs|UBE4A -2.5
0 Hs|NP_060458 -2.5
0 Ce|B0285.6 -2.5
0 Hs|Q8TEP7 -2.5
0 Dm|trp -2.5
0 Dm|IP3K2 -2.5
0 Hs|NP_777572 -2.5
0 Dm|CG4395 -2.5
0 Dm|lt -2.5
0 Hs|BAIAP2 -2.5
0 Hs|SCN5A -2.5
0 Dm|CG10289 -2.5
0 Dm|Cyp4d2 -2.5
0 Hs|NP_689559 -2.5
0 Hs|SEC14L1 -2.5
0 Hs|NP_060862 -2.5
0 Hs|SLC2A14 -2.5
0 Hs|SLC2A3 -2.5
0 Dm|CG40064 -2.5
0 Dm|CG3921 -2.5
0 Ce|R04D3.8 -2.5
0 Dm|CG13227 -2.5
0 Hs|NP_057456 -2.5
0 Ce|C53D6.3 -2.5
0 Hs|CCT6B -2.5
0 Hs|NP_997215 -2.5
0 Dm|CG10662 -2.5
0 Ce|ZC434.3 -2.5
0 Hs|BAIAP1 -2.5
1 Ce|D1037.1 -2.5
0 Hs|Q8TDK4 -2.5
0 Hs|Q8IZZ3 -2.5
0 Dm|ACXB -2.5
0 Dm|CG6236 -2.5
0 Ce|ZK858.5 -2.5
0 Ce|mab-20 -2.5
0 Hs|ARHGEF11 -2.5
0 Ce|C47D12.2 -2.5
1 Ce|nhr-95 -2.5
0 Dm|CG5155 -2.5
0 Ce|F56C4.1 -2.5
0 Ce|str-60 -2.5
0 Dm|CG2924 -2.5
0 Ce|tag-40 -2.5
0 Ce|Y39H10A.2 -2.5
0 Dm|mfas -2.5
0 Ce|ins-3 -2.5
0 Ce|C38H2.2 -2.5
0 Ce|F55B12.9 -2.5
0 Ce|C34C12.6 -2.5
0 Hs|TDRD4 -2.5
0 Dm|dah -2.5
0 Dm|CG41125 -2.5
0 Hs|PLXNC1 -2.5
0 Ce|C40H5.2 -2.5
0 Hs|DLG2 -2.5
0 Hs|DLG4 -2.5
0 Hs|DLG1 -2.5
0 Dm|CG33312 -2.5
0 Dm|CG1695 -2.5
0 Dm|CG32506 -2.5
0 Ce|dlg-1 -2.5
0 Hs|MSH5 -2.5
0 Hs|SLC2A12 -2.5
0 Dm|CG3123 -2.5
0 Dm|CG12984 -2.5
0 Dm|CDase -2.5
0 Dm|CG12170 -2.5
0 Dm|Cap-G -2.5
0 Ce|C15H11.2 -2.5
0 Hs|POLI -2.5
0 Ce|F55C5.2 -2.5
0 Ce|abt-4 -2.5
1 Hs|TBX3 -2.5
0 Hs|STK23 -2.5
0 Hs|NP_115543 -2.5
0 Dm|CG14778 -2.5
0 Hs|CUL7 -2.5
0 Hs|KIAA1244 -2.5
1 Dm|Dcr-1 -2.5
1 Hs|NP_079355 -2.5
0 Dm|l(1)G0232 -2.5
0 Ce|F52H2.7 -2.5
0 Hs|RNF149 -2.5
0 Ce|C06G8.1 -2.5
0 Hs|AATF -2.5
0 Hs|OR7G3 -2.5
0 Dm|CG2901 -2.5
0 Ce|Y75B8A.4 -2.5
0 Hs|STXBP5 -2.5
0 Dm|CG10591 -2.5
0 Ce|C18H2.1 -2.5
0 Hs|SLITRK5 -2.5
0 Hs|NP_776174 -2.5
0 Dm|CG6788 -2.5
0 Ce|F52D2.1 -2.5
1 Ce|F22A3.1 -2.5
0 Hs|YA13_HUMAN -2.5
0 Dm|CG4290 -2.5
0 Ce|Y47D3A.28 -2.5
0 Dm|chico -2.5
0 Ce|C29H12.5 -2.5
0 Ce|alx-1 -2.5
0 Hs|NP_060164 -2.5
0 Dm|CG12375 -2.5
0 Ce|F56A3.4 -2.5
0 Ce|nhx-2 -2.5
0 Hs|HADHA -2.5
0 Dm|Ptp52F -2.5
0 Ce|gcy-7 -2.5
0 Hs|DNM1 -2.5
0 Hs|LGALS7 -2.5
0 Ce|srw-44 -2.5
0 Ce|acy-3 -2.5
0 Ce|srxa-2 -2.5
0 Ce|K12D9.10 -2.5
0 Ce|F55A11.1 -2.5
0 Dm|CG4714 -2.5
0 Ce|ZC477.3 -2.5
0 Ce|C14B1.3 -2.5
0 Hs|OYE2_HUMAN -2.5
0 Dm|CG10178 -2.5
0 Dm|CG15541 -2.5
0 Ce|C32B5.14 -2.5
0 Hs|STD2_HUMAN -2.5
0 Hs|Q86X62 -2.5
0 Hs|Q8N2N9 -2.5
0 Dm|CG4935 -2.5
0 Ce|sol-1 -2.5
1 Hs|RLF -2.5
0 Hs|NP_113678 -2.5
0 Dm|CG7049 -2.5
0 Ce|tag-99 -2.5
0 Hs|GGCX -2.5
0 Dm|CG33233 -2.5
0 Ce|ptr-18 -2.5
0 Ce|F38E1.2 -2.5
0 Ce|C03A7.13 -2.5
0 Ce|sra-17 -2.5
0 Hs|TLE1 -2.5
0 Ce|Y39A1A.17 -2.5
0 Hs|SUNC1 -2.5
0 Dm|CG4849 -2.5
0 Ce|sru-47 -2.5
0 Ce|pqn-62 -2.5
0 Ce|Y48E1C.3 -2.5
0 Ce|ark-1 -2.5
0 Ce|F56G4.6 -2.5
0 Hs|SYNJ1 -2.5
0 Dm|Or65a -2.5
1 Hs|NR3C2 -2.5
1 Dm|RecQ4 -2.5
1 Hs|ZNF292 -2.5
0 Ce|D2045.5 -2.5
0 Ce|rec-8 -2.5
1 Hs|ZNF498 -2.5
0 Hs|TMEM16D -2.5
0 Hs|MAGEC2 -2.5
0 Dm|CG16964 -2.5
0 Ce|T22F3.11 -2.5
0 Hs|ENSG00000187489 -2.5
0 Dm|CG9066 -2.5
0 Ce|F37B4.7 -2.5
0 Hs|RRS1 -2.5
0 Ce|cyb-2.2 -2.5
0 Ce|F17C11.7 -2.5
0 Hs|NP_055474 -2.5
0 Hs|ENSG00000197732 -2.5
1 Hs|ZCC5_HUMAN -2.5
0 Ce|C27A2.5 -2.5
0 Hs|NP_078846 -2.5
0 Dm|l(2)not -2.5
0 Hs|NP_115811 -2.5
0 Dm|CG10747 -2.5
0 Dm|CG9972 -2.5
0 Hs|TBC1D14 -2.5
0 Dm|TepIV -2.5
1 Dm|sno -2.5
0 Hs|ENSG00000162997 -2.5
0 Ce|Y105E8A.13 -2.5
0 Hs|APOBEC3C -2.5
0 Hs|APOBEC3D -2.5
0 Hs|NP_714915 -2.5
1 Ce|K10D2.3 -2.5
0 Hs|NP_073752 -2.5
0 Hs|BTK -2.5
0 Ce|R04B3.1 -2.5
0 Hs|OPN4 -2.5
0 Hs|NP_689997 -2.5
0 Dm|RpII140 -2.5
0 Hs|POLR2B -2.5
0 Ce|C18E3.6 -2.5
0 Hs|HBLD1 -2.5
0 Dm|RpS5 -2.5
0 Hs|MAN2C1 -2.5
0 Hs|PRKG1 -2.5
0 Dm|alpha-Man-I -2.5
0 Dm|CG6131 -2.5
0 Ce|F35E12.2 -2.5
0 Hs|SCNN1D -2.5
0 Hs|PCDHB2 -2.5
0 Dm|wee -2.5
1 Ce|Y55F3AM.14 -2.5
0 Ce|cyp-43A1 -2.5
0 Dm|CG15324 -2.5
1 Ce|Y48C3A.14 -2.5
0 Ce|C25G4.10 -2.5
0 Ce|C24B9.10 -2.5
0 Hs|MYADML -2.5
0 Hs|ENSG00000179326 -2.5
0 Ce|C08F1.10 -2.5
0 Hs|ENSG00000102471 -2.5
0 Dm|CG18130 -2.5
0 Dm|CG18746 -2.5
0 Ce|C49A9.2 -2.5
0 Ce|C31E10.6 -2.5
0 Ce|C44H4.7 -2.5
0 Dm|tud -2.5
0 Hs|AKR1CL2 -2.5
0 Hs|GTF2H1 -2.5
0 Hs|NP_114435 -2.5
0 Hs|EPHA2 -2.5
0 Hs|SIPA1 -2.5
0 Hs|NP_060229 -2.5
0 Ce|str-118 -2.5
0 Hs|C14orf160 -2.5
0 Hs|LRRK1 -2.5
0 Ce|Y26D4A.2 -2.5
0 Ce|C34E10.3 -2.5
0 Ce|Y76A2B.4 -2.5
0 Ce|aat-1 -2.5
0 Ce|F01G10.5 -2.5
0 Ce|mml-1 -2.6
0 Ce|T28F3.5 -2.6
0 Hs|ENTPD1 -2.6
0 Hs|TBC1D2 -2.6
0 Ce|F59E12.5 -2.6
0 Ce|K09H11.5 -2.6
0 Hs|FLNB -2.6
0 Hs|PCDHB14 -2.6
0 Ce|ZK1248.15 -2.6
0 Ce|Y32H12A.7 -2.6
0 Dm|CG3980 -2.6
0 Ce|F17C11.12 -2.6
0 Hs|SLITRK6 -2.6
0 Ce|gcy-8 -2.6
0 Ce|Y97E10AR.1 -2.6
0 Ce|T22H6.2 -2.6
0 Dm|KdelR -2.6
0 Ce|F25B4.2 -2.6
0 Hs|SDCBP -2.6
0 Ce|cul-1 -2.6
0 Ce|str-69 -2.6
0 Dm|CG30056 -2.6
0 Ce|F19F10.4 -2.6
0 Hs|IL1RL1 -2.6
0 Dm|CG32683 -2.6
0 Dm|CG31551 -2.6
0 Ce|C13C4.5 -2.6
0 Hs|MERTK -2.6
0 Hs|KE72_HUMAN -2.6
0 Dm|galectin -2.6
0 Dm|Or69a -2.6
0 Ce|C11E4.2 -2.6
0 Ce|T12A2.6 -2.6
0 Ce|F37B12.1 -2.6
0 Ce|T11F8.2 -2.6
0 Ce|hlh-13 -2.6
0 Ce|Y76B12C.2 -2.6
0 Ce|Y116A8C.33 -2.6
0 Hs|KRTCAP2 -2.6
0 Dm|CG6592 -2.6
0 Ce|D1053.2 -2.6
0 Hs|ENSG00000197898 -2.6
0 Hs|DBN1 -2.6
0 Hs|BRAF -2.6
0 Hs|ENSG00000183325 -2.6
0 Hs|SLC7A5 -2.6
0 Hs|NP_689762 -2.6
0 Hs|CYP19A1 -2.6
1 Ce|C54F6.8 -2.6
0 Ce|ZK909.1 -2.6
0 Ce|C32C4.1 -2.6
1 Hs|RBM10 -2.6
0 Dm|CG2941 -2.6
0 Ce|tsp-1 -2.6
0 Ce|Y46H3C.1 -2.6
0 Ce|C09G5.8 -2.6
0 Ce|str-129 -2.6
0 Hs|HM13 -2.6
0 Dm|CG33229 -2.6
0 Dm|esn -2.6
0 Ce|Y41D4B.16 -2.6
0 Ce|Y50D4B.3 -2.6
0 Ce|T23F1.5 -2.6
0 Ce|gei-1 -2.6
0 Hs|ENSG00000176896 -2.6
0 Hs|CACNA1H -2.6
0 Hs|CACNA1G -2.6
0 Dm|armi -2.6
0 Ce|F01D4.1 -2.6
0 Hs|GPR55 -2.6
0 Dm|CG14410 -2.6
0 Dm|CG7497 -2.6
0 Ce|F56H1.1 -2.6
0 Ce|Y57A10C.7 -2.6
0 Ce|T16A9.4 -2.6
1 Ce|nhr-88 -2.6
0 Ce|DH11.2 -2.6
0 Ce|B0507.7 -2.6
0 Hs|C12orf22 -2.6
0 Hs|CPA5 -2.6
0 Hs|SLC39A14 -2.6
0 Dm|5-HT7 -2.6
0 Ce|C43F9.4 -2.6
0 Hs|SEC14L4 -2.6
0 Ce|srg-11 -2.6
0 Ce|cyp-32A1 -2.6
0 Ce|F35E12.5 -2.6
0 Dm|CG10793 -2.6
0 Ce|F17C11.2 -2.6
0 Ce|F23C8.9 -2.6
0 Ce|T13F2.7 -2.6
0 Hs|RAPGEF5 -2.6
0 Dm|CG9642 -2.6
1 Hs|FOXJ3 -2.6
0 Hs|NP_940949 -2.6
0 Hs|SYT4 -2.6
0 Ce|B0432.8 -2.6
0 Hs|KLHL17 -2.6
0 Ce|srxa-7 -2.6
0 Ce|Y2C2A.1 -2.6
0 Ce|F13E9.10 -2.6
0 Hs|NP_775896 -2.6
0 Dm|CG10730 -2.6
0 Dm|Obp99a -2.6
0 Ce|tag-126 -2.6
1 Hs|NP_940896 -2.6
0 Hs|OAH5_HUMAN -2.6
0 Hs|OR10H1 -2.6
0 Hs|FHL5 -2.6
0 Hs|KIAA0020 -2.6
0 Dm|Rh4 -2.6
0 Dm|Rh3 -2.6
0 Dm|CG2093 -2.6
0 Ce|C43C3.1 -2.6
0 Hs|SFMBT2 -2.6
0 Hs|MTMR2 -2.6
1 Hs|ZNF431 -2.6
0 Ce|M02B7.4 -2.6
0 Ce|acr-12 -2.6
0 Ce|unc-7 -2.6
0 Ce|F48B9.3 -2.6
0 Dm|CG1961 -2.6
0 Ce|srbc-61 -2.6
0 Ce|Y55D9A.1 -2.6
0 Ce|F55C12.5 -2.6
0 Hs|IPO13 -2.6
0 Dm|CG18281 -2.6
0 Dm|CG17637 -2.6
0 Dm|CG9581 -2.6
0 Dm|CG8908 -2.6
0 Ce|R119.2 -2.6
0 Ce|F08F8.6 -2.6
0 Ce|F15E6.2 -2.6
0 Hs|ABCA4 -2.6
0 Ce|F32B6.9 -2.6
0 Ce|F08C6.3 -2.6
0 Hs|NP_005759 -2.6
0 Hs|SCLY -2.6
0 Dm|CG5494 -2.6
0 Ce|hsp-16.48 -2.6
0 Ce|hsp-16.49 -2.6
0 Hs|GRIN3B -2.6
0 Hs|LGALS4 -2.6
0 Hs|ZPBP -2.6
0 Dm|CG6576 -2.6
0 Ce|C30A5.6 -2.6
0 Hs|KIAA1598 -2.6
0 Ce|toh-2 -2.6
0 Hs|ACTN1 -2.6
0 Hs|AXOT -2.6
0 Hs|ENSG00000185467 -2.6
0 Dm|l(2)NC136 -2.6
0 Ce|C34E10.8 -2.6
0 Ce|Y73B3A.5 -2.6
0 Ce|F26A10.1 -2.6
0 Hs|TNIP2 -2.6
0 Dm|botv -2.6
0 Ce|uev-1 -2.6
0 Hs|RPP38 -2.6
0 Dm|CG9430 -2.6
0 Hs|SASH1 -2.6
1 Hs|ELK4 -2.6
0 Ce|Y54F10AL.2 -2.6
0 Ce|VC27A7L.1 -2.6
0 Hs|PRICKLE1 -2.6
0 Dm|CG5385 -2.6
0 Hs|SIN3A -2.6
0 Hs|ACAS2L -2.6
0 Hs|AMMECR1 -2.6
0 Ce|M04D8.8 -2.6
0 Dm|CG9053 -2.6
0 Ce|srv-24 -2.6
0 Ce|C27D8.2 -2.6
0 Dm|CG3105 -2.6
1 Hs|ENSG00000187069 -2.6
0 Dm|CG12424 -2.6
0 Ce|F20G4.1 -2.6
0 Dm|Leucokinin -2.6
0 Ce|hum-5 -2.6
0 Ce|W03B1.8 -2.6
0 Dm|Bruce -2.6
0 Ce|Y104H12D.1 -2.6
0 Ce|W07A8.2 -2.6
0 Ce|nep-1 -2.6
0 Hs|KCNK13 -2.6
0 Hs|KCNK12 -2.6
1 Hs|ZNF406 -2.6
0 Ce|C31H2.4 -2.6
0 Hs|ENSG00000165935 -2.6
0 Hs|MYO1E -2.6
0 Hs|CCR4 -2.6
0 Hs|PDE4D -2.6
0 Hs|ENSG00000187783 -2.6
0 Hs|NP_060367 -2.6
0 Dm|CG3515 -2.6
0 Ce|Y45F10A.7 -2.6
0 Ce|ZK973.2 -2.6
1 Ce|F59E11.10 -2.6
0 Hs|NCOA7 -2.6
0 Ce|W09G10.6 -2.6
0 Ce|T03D3.3 -2.6
0 Hs|NEURL -2.6
0 Hs|MYO7A -2.6
0 Dm|CG12370 -2.6
0 Dm|CG14408 -2.6
0 Ce|sre-20 -2.6
0 Ce|F59A6.3 -2.6
0 Ce|clh-1 -2.6
0 Ce|H23L24.3 -2.6
0 Hs|MC3R -2.6
0 Ce|ser-3 -2.6
0 Ce|Y37A1C.1 -2.6
0 Dm|can -2.6
0 Ce|F23B2.4 -2.6
0 Dm|CG4685 -2.6
0 Dm|CG40130 -2.6
0 Ce|F58E1.2 -2.6
0 Ce|cyp-34A4 -2.6
0 Ce|T19C4.7 -2.6
0 Hs|DNAH11 -2.6
0 Hs|ARID4A -2.6
0 Dm|CG9455 -2.6
0 Hs|CCKBR -2.6
0 Dm|smid -2.6
0 Ce|F01D4.8 -2.6
0 Ce|R04B5.7 -2.6
0 Ce|K11D9.3 -2.6
0 Hs|NP_060504 -2.6
0 Dm|CG6749 -2.6
0 Dm|CG9411 -2.6
0 Ce|T13H5.3 -2.6
0 Hs|EPC2 -2.6
0 Ce|srz-101 -2.6
0 Hs|OSBPL5 -2.6
0 Ce|C17G10.7 -2.6
0 Ce|str-265 -2.6
0 Ce|str-76 -2.6
0 Dm|CG31304 -2.6
0 Ce|F46F2.4 -2.6
0 Hs|TYRP1 -2.6
0 Ce|Y57G7A.4 -2.6
0 Ce|abl-1 -2.6
0 Hs|NP_064549 -2.6
0 Ce|F52B5.2 -2.6
0 Dm|Shab -2.6
0 Dm|Or49b -2.6
0 Dm|CG31102 -2.6
0 Hs|PTER -2.6
0 Ce|C13D9.5 -2.6
0 Ce|smf-2 -2.6
0 Dm|CG9227 -2.6
0 Hs|NP_997238 -2.6
0 Hs|ENSG00000188219 -2.6
0 Hs|ANKRD21 -2.6
0 Hs|ERVK2 -2.6
0 Dm|bib -2.6
0 Ce|R10E11.6 -2.6
0 Ce|F42E11.2 -2.6
0 Hs|DCHS1 -2.6
0 Dm|CG33038 -2.6
0 Ce|Y45F10B.13 -2.6
0 Ce|T04H1.2 -2.6
0 Hs|FLRT2 -2.6
0 Hs|C9orf43 -2.6
0 Ce|srg-14 -2.6
0 Ce|T26A5.2 -2.6
0 Ce|pgp-9 -2.6
0 Hs|ENSG00000197120 -2.6
0 Ce|C16C4.13 -2.6
0 Ce|W04H10.2 -2.6
0 Ce|F35E12.7 -2.6
0 Dm|Hmgcr -2.6
0 Dm|Marf -2.6
0 Ce|tir-1 -2.6
0 Ce|B0395.3 -2.6
0 Dm|l(2)tid -2.6
0 Ce|T23D8.9 -2.6
0 Ce|Y76A2B.2 -2.6
0 Ce|F29B9.8 -2.6
1 Hs|ZFP36L1 -2.6
1 Hs|EIF4A2 -2.6
0 Hs|TLN1 -2.6
0 Dm|CG5978 -2.7
0 Ce|F28B3.5 -2.7
1 Ce|M88.5 -2.7
1 Ce|nhr-99 -2.7
0 Hs|PGM3 -2.7
0 Dm|CG7245 -2.7
0 Ce|lin-53 -2.7
0 Ce|srz-6 -2.7
0 Hs|ENSG00000072444 -2.7
0 Hs|ASAH2 -2.7
0 Hs|GCKR -2.7
1 Hs|ZNF540 -2.7
0 Hs|MAGEA9 -2.7
0 Dm|Trp1 -2.7
0 Ce|H17B01.4 -2.7
0 Hs|CCR9 -2.7
0 Ce|T05B9.1 -2.7
0 Ce|F49H12.3 -2.7
0 Ce|E02H4.6 -2.7
0 Hs|GGTLA1 -2.7
0 Hs|PPM1L -2.7
0 Ce|C25A1.5 -2.7
0 Hs|USP52 -2.7
0 Ce|ppk-3 -2.7
0 Ce|EEED8.6 -2.7
0 Ce|M03A8.2 -2.7
0 Dm|nemy -2.7
0 Ce|daf-19 -2.7
0 Dm|CG32383 -2.7
0 Dm|Sac1 -2.7
0 Dm|Smc5 -2.7
0 Hs|LIA4_HUMAN -2.7
0 Hs|LILRA2 -2.7
0 Hs|LILRA1 -2.7
0 Ce|gcy-2 -2.7
0 Ce|gcy-1 -2.7
0 Hs|SDCCAG8 -2.7
0 Hs|PCDH17 -2.7
0 Dm|Idh -2.7
0 Ce|sbp-1 -2.7
0 Ce|F59B8.2 -2.7
0 Ce|C34F6.8 -2.7
0 Hs|IDH2 -2.7
0 Hs|IDH1 -2.7
0 Hs|OR6B2P -2.7
0 Hs|OR6B3 -2.7
0 Ce|F55C5.4 -2.7
0 Hs|HDC -2.7
0 Hs|NP_653275 -2.7
0 Hs|SCTR -2.7
0 Hs|NP_995329 -2.7
0 Dm|CG5976 -2.7
0 Ce|W05G11.6 -2.7
0 Hs|BACH1 -2.7
0 Ce|ced-5 -2.7
0 Dm|Klp61F -2.7
0 Hs|ENSG00000198882 -2.7
0 Dm|SuUR -2.7
0 Ce|srsx-34 -2.7
0 Hs|DAAM1 -2.7
0 Dm|inx3 -2.7
0 Hs|C13orf23 -2.7
0 Hs|ENSG00000187811 -2.7
0 Hs|ENSG00000157884 -2.7
0 Hs|SENP6 -2.7
0 Ce|T02G6.2 -2.7
0 Hs|O94915 -2.7
0 Ce|M01E11.3 -2.7
0 Ce|mod-1 -2.7
0 Ce|str-97 -2.7
0 Dm|CG17177 -2.7
0 Hs|CCND2 -2.7
0 Hs|C7orf30 -2.7
0 Ce|K05F1.6 -2.7
0 Ce|K02C4.5 -2.7
0 Hs|C13orf6 -2.7
1 Hs|ZNF133 -2.7
1 Ce|nhr-136 -2.7
0 Dm|CG18605 -2.7
0 Ce|lag-2 -2.7
0 Dm|l(3)04053 -2.7
0 Ce|lem-3 -2.7
0 Hs|PDE6A -2.7
0 Dm|Elongin-B -2.7
0 Hs|THAP9 -2.7
0 Dm|CG3983 -2.7
0 Ce|C17G1.5 -2.7
0 Ce|T11F1.8 -2.7
0 Hs|Q7Z2U8 -2.7
0 Hs|C18orf43 -2.7
0 Dm|CG14955 -2.7
0 Hs|ENSG00000184954 -2.7
0 Ce|ZK337.1 -2.7
0 Hs|LPHN3 -2.7
0 Ce|B0564.6 -2.7
0 Ce|B0564.9 -2.7
0 Ce|ced-3 -2.7
1 Hs|ZNF221 -2.7
0 Hs|NP_473373 -2.7
0 Ce|ZK354.9 -2.7
0 Ce|F25B3.4 -2.7
0 Dm|CG5150 -2.7
0 Ce|C27A12.9 -2.7
0 Ce|aco-1 -2.7
1 Hs|ZBTB1 -2.7
0 Hs|LITAF -2.7
0 Hs|PPIL1 -2.7
0 Hs|C13orf11 -2.7
0 Hs|Q9UFF6 -2.7
0 Hs|ENSG00000185791 -2.7
0 Dm|CG5302 -2.7
0 Dm|CG11851 -2.7
0 Hs|C10orf104 -2.7
0 Hs|PFAS -2.7
0 Ce|Y71F9AM.4 -2.7
1 Hs|ZNF45 -2.7
0 Hs|PPP1R3A -2.7
0 Hs|Q9NXN1 -2.7
0 Dm|CG15909 -2.7
0 Hs|KIAA1468 -2.7
0 Dm|Nmdar2 -2.7
0 Ce|Y42G9A.1 -2.7
0 Ce|snn-1 -2.7
0 Ce|F08D12.6 -2.7
0 Ce|C47E12.7 -2.7
0 Ce|sir-2.3 -2.7
0 Ce|srj-15 -2.7
0 Hs|KIAA0240 -2.7
1 Hs|SFRS14 -2.7
0 Hs|SNTG1 -2.7
0 Dm|l(3)j2D3 -2.7
0 Dm|CG11727 -2.7
0 Dm|CG12820 -2.7
0 Ce|F59C6.8 -2.7
0 Hs|ODC8_HUMAN -2.7
0 Ce|tag-205 -2.7
0 Dm|CG4573 -2.7
0 Ce|ZK507.4 -2.7
0 Hs|ADAMTS19 -2.7
0 Dm|CG31637 -2.7
0 Dm|CG15473 -2.7
0 Ce|W06H3.3 -2.7
0 Ce|grk-1 -2.7
0 Hs|FA2H -2.7
0 Dm|CG2100 -2.7
0 Dm|CG30469 -2.7
1 Hs|NP_078956 -2.7
0 Dm|CG6443 -2.7
0 Dm|CG13359 -2.7
0 Ce|C10A4.2 -2.7
1 Hs|NP_055642 -2.7
1 Hs|ENSG00000198705 -2.7
0 Hs|ENSG00000174560 -2.7
0 Ce|C38C3.7 -2.7
0 Hs|PLOD -2.7
0 Ce|R05C11.1 -2.7
0 Ce|pcp-4 -2.7
0 Hs|Q8NH68 -2.7
0 Hs|MARS -2.7
0 Hs|ANKRD13 -2.7
0 Dm|Cyp313a2 -2.7
0 Ce|Y54E10BR.1 -2.7
0 Hs|SDBCAG84 -2.7
0 Dm|CG32856 -2.7
0 Ce|F25H8.6 -2.7
0 Hs|DHCR24 -2.7
0 Ce|F12A10.4 -2.7
0 Ce|C18E9.6 -2.7
0 Ce|W07G1.3 -2.7
0 Hs|SLC9A5 -2.7
0 Ce|W02A11.2 -2.7
0 Ce|F10F2.1 -2.7
0 Ce|T19C4.2 -2.7
0 Hs|DNAJB4 -2.7
0 Hs|CARD15 -2.7
0 Ce|srg-62 -2.7
0 Dm|lwr -2.7
0 Dm|CG13500 -2.7
0 Ce|T24F1.3 -2.7
0 Hs|MPHOSPH9 -2.7
0 Hs|Q9P181 -2.7
0 Dm|CG9452 -2.7
0 Dm|Grip84 -2.7
0 Dm|Bx42 -2.7
0 Ce|F54C8.1 -2.7
0 Ce|R09B5.6 -2.7
0 Hs|NP_056062 -2.7
0 Hs|C20orf152 -2.7
1 Ce|nhr-135 -2.7
1 Ce|F49E10.5 -2.7
0 Ce|T26A5.1 -2.7
0 Dm|CG11967 -2.7
0 Ce|F28C6.4 -2.7
0 Hs|KSR -2.7
0 Dm|Cyp12c1 -2.7
0 Dm|CG11126 -2.7
0 Ce|srh-68 -2.7
0 Ce|T16A1.7 -2.7
0 Hs|CKM -2.7
0 Ce|ZK1236.3 -2.7
0 Hs|SIGLECL1 -2.7
0 Hs|AKNA -2.7
0 Dm|CG14023 -2.7
0 Dm|CG31111 -2.7
0 Dm|antdh -2.7
0 Hs|GPM6A -2.7
0 Ce|srbc-10 -2.7
0 Hs|OAT2_HUMAN -2.7
0 Dm|CG30387 -2.7
0 Hs|PASD1 -2.7
0 Hs|ADCY5 -2.7
0 Hs|ENPP5 -2.7
0 Ce|F35H12.5 -2.7
0 Dm|CG33116 -2.7
0 Dm|CG17034 -2.7
0 Ce|K08D12.2 -2.7
0 Hs|PLEKHK1 -2.7
0 Hs|BET1L -2.7
0 Ce|Y119C1B.4 -2.7
0 Ce|B0001.1 -2.7
0 Dm|CG33310 -2.7
0 Hs|NP_004806 -2.7
0 Ce|Y57A10A.15 -2.7
0 Hs|C1orf6 -2.7
0 Ce|R02F2.2 -2.7
0 Ce|C18H2.3 -2.7
0 Dm|CG1640 -2.7
0 Ce|T13H10.2 -2.7
0 Dm|Sir2 -2.7
1 Ce|nhr-120 -2.7
0 Dm|CG32318 -2.7
0 Ce|C54F6.11 -2.7
0 Ce|4R79.2 -2.7
0 Hs|NP_940931 -2.7
0 Dm|CG5871 -2.7
0 Dm|CG5756 -2.7
0 Hs|SERPINA9 -2.7
0 Hs|GCP4_HUMAN -2.7
0 Hs|NP_055867 -2.7
0 Hs|DUSP12 -2.7
0 Dm|Trap100 -2.7
0 Hs|Q9C0I5 -2.7
0 Ce|T14G12.5 -2.7
0 Ce|F35C8.8 -2.7
0 Hs|YB45_HUMAN -2.7
0 Dm|CG14215 -2.7
0 Ce|srh-186 -2.7
0 Hs|KIAA0998 -2.7
0 Ce|K09F6.9 -2.7
0 Ce|F26A3.4 -2.7
0 Dm|CG13775 -2.7
0 Hs|Q9BY89 -2.7
1 Ce|BE0003N10.1 -2.8
0 Hs|SLC19A2 -2.8
0 Hs|DNMBP -2.8
0 Hs|SSH2 -2.8
0 Hs|MGAT5 -2.8
0 Dm|CG3907 -2.8
0 Ce|Y42A5A.2 -2.8
1 Dm|CG11902 -2.8
0 Ce|ech-9 -2.8
0 Ce|ech-8 -2.8
0 Hs|BTNL2 -2.8
1 Ce|fkh-2 -2.8
0 Hs|Q9H342 -2.8
0 Hs|SLC34A2 -2.8
0 Hs|SLC34A1 -2.8
0 Dm|emc -2.8
0 Dm|CG9393 -2.8
0 Dm|CG30375 -2.8
0 Hs|SLCO4A1 -2.8
0 Dm|CG10522 -2.8
0 Dm|Sec61alpha -2.8
0 Dm|CG1841 -2.8
0 Dm|RSG7 -2.8
0 Ce|F59E11.1 -2.8
0 Hs|MUC1 -2.8
0 Ce|Y55F3AM.5 -2.8
0 Dm|CG9541 -2.8
0 Ce|F44F4.2 -2.8
0 Hs|ITIH4 -2.8
0 Ce|cyd-1 -2.8
0 Hs|XRCC1 -2.8
0 Dm|CG5642 -2.8
0 Hs|NP_060880 -2.8
0 Ce|R08D7.7 -2.8
0 Dm|CG4835 -2.8
1 Dm|CG9715 -2.8
0 Dm|S6kII -2.8
0 Dm|Prx2540-2 -2.8
0 Dm|Prx2540-1 -2.8
0 Dm|CG12896 -2.8
0 Ce|Y54G2A.38 -2.8
0 Hs|MAN2B1 -2.8
1 Hs|ZNF572 -2.8
0 Dm|CG17506 -2.8
0 Dm|CG30125 -2.8
0 Ce|K02D3.1 -2.8
0 Hs|GLB1L -2.8
1 Hs|ENSG00000189249 -2.8
0 Ce|ZK430.8 -2.8
0 Hs|NP_955806 -2.8
0 Dm|CG5919 -2.8
0 Dm|CG8545 -2.8
0 Ce|C24H12.5 -2.8
0 Ce|srbc-8 -2.8
0 Hs|PTPN14 -2.8
1 Ce|C16A3.1 -2.8
0 Ce|B0361.7 -2.8
0 Dm|CG15661 -2.8
0 Hs|USP5 -2.8
0 Dm|CG3371 -2.8
0 Ce|F59E12.9 -2.8
0 Ce|ZK112.5 -2.8
0 Hs|CABC1 -2.8
0 Hs|LIPC -2.8
0 Dm|CG11068 -2.8
0 Hs|CYSLTR2 -2.8
0 Ce|C32D5.6 -2.8
0 Dm|CG7971 -2.8
0 Dm|CG12340 -2.8
0 Ce|F23H11.4 -2.8
0 Dm|l(3)70Da -2.8
0 Dm|CG4951 -2.8
0 Ce|T26E4.3 -2.8
0 Hs|BAT5 -2.8
0 Hs|ENSG00000196282 -2.8
0 Dm|CG10470 -2.8
0 Ce|F45E4.11 -2.8
0 Ce|srz-96 -2.8
0 Hs|ATF4 -2.8
0 Dm|CG4836 -2.8
0 Dm|CG5611 -2.8
0 Ce|glt-1 -2.8
0 Dm|nAcRalpha-96Ab -2.8
0 Ce|ZC412.1 -2.8
0 Dm|mthl10 -2.8
0 Dm|desert -2.8
0 Ce|K09F6.6 -2.8
0 Hs|ENSG00000198653 -2.8
0 Hs|Q9UPP3 -2.8
0 Ce|M01G12.5 -2.8
0 Ce|M01G12.2 -2.8
0 Hs|TREX1 -2.8
0 Hs|ENSG00000188867 -2.8
0 Ce|C39B5.5 -2.8
0 Hs|ATP2C1 -2.8
0 Ce|F56F4.3 -2.8
0 Ce|sra-8 -2.8
0 Ce|ncx-3 -2.8
0 Dm|jar -2.8
0 Hs|TTC10 -2.8
1 Hs|ENSG00000198633 -2.8
0 Hs|BAL_HUMAN -2.8
0 Dm|CG16996 -2.8
0 Dm|CG3363 -2.8
0 Hs|CHRND -2.8
0 Ce|K07H8.8 -2.8
0 Dm|CG8858 -2.8
0 Ce|Y51A2D.7 -2.8
1 Hs|DDX23 -2.8
1 Hs|NFKB1 -2.8
0 Hs|C7orf2 -2.8
0 Hs|ENSG00000171060 -2.8
0 Ce|F36D4.4 -2.8
0 Dm|sns -2.8
1 Ce|taf-6.1 -2.8
0 Hs|OR52J3 -2.8
0 Hs|OYE5_HUMAN -2.8
0 Hs|Q96SS4 -2.8
0 Dm|CG16838 -2.8
0 Ce|pad-1 -2.8
0 Ce|Y20F4.3 -2.8
0 Ce|dcap-1 -2.8
0 Hs|O6B1_HUMAN -2.8
0 Dm|spag -2.8
0 Ce|B0564.7 -2.8
0 Dm|CG10908 -2.8
0 Ce|Y82E9BL.2 -2.8
0 Hs|RIN3 -2.8
0 Hs|PARP6 -2.8
0 Hs|PIGT -2.8
0 Dm|CG7589 -2.8
1 Dm|eIF-4a -2.8
0 Hs|CGC6_HUMAN -2.8
0 Dm|CG11593 -2.8
0 Hs|SCN3A -2.8
0 Hs|NP_055856 -2.8
0 Hs|PTDSS1 -2.8
1 Hs|ZNF189 -2.8
0 Ce|F18C12.4 -2.8
0 Ce|F11D5.7 -2.8
0 Hs|JAG2 -2.8
0 Dm|CG11864 -2.8
0 Dm|CG6401 -2.8
0 Ce|F56A11.4 -2.8
0 Hs|ENSG00000196868 -2.8
0 Ce|F52E4.7 -2.8
0 Hs|IL18BP -2.8
0 Dm|fdl -2.8
0 Hs|MYH14 -2.8
1 Ce|Y105C5A.14 -2.8
0 Hs|ENSG00000188984 -2.8
0 Hs|NP_079187 -2.8
0 Ce|srh-275 -2.8
0 Hs|SLC39A12 -2.8
0 Hs|COPB -2.8
0 Dm|CG7543 -2.8
0 Dm|Ten-m -2.8
0 Hs|ENO1P -2.8
0 Ce|egl-8 -2.8
0 Ce|Y19D10A.5 -2.8
0 Ce|C01B4.8 -2.8
0 Hs|VPS18 -2.8
0 Hs|CCR7 -2.8
0 Dm|Nup154 -2.8
0 Hs|NP_660305 -2.8
0 Ce|C15C7.7 -2.8
0 Ce|E04A4.6 -2.8
0 Dm|cul-4 -2.8
0 Hs|ENSG00000186714 -2.8
0 Hs|ZNF294 -2.8
0 Dm|kisir -2.8
0 Dm|CG7995 -2.8
0 Ce|C39D10.3 -2.8
0 Hs|NP_060108 -2.8
0 Ce|imp-2 -2.8
0 Dm|CG14692 -2.8
0 Dm|CG8603 -2.8
0 Ce|chs-1 -2.8
0 Dm|RpL21 -2.8
0 Dm|CG2967 -2.8
0 Ce|ZC204.9 -2.8
0 Hs|FCAR -2.8
0 Dm|CG33092 -2.8
0 Dm|CG3669 -2.8
0 Ce|ZK380.4 -2.8
0 Dm|CG4351 -2.8
1 Ce|M03D4.4 -2.8
0 Dm|CG10738 -2.8
0 Dm|CG6114 -2.8
0 Ce|srd-16 -2.8
0 Dm|CG14464 -2.8
0 Ce|snf-6 -2.8
0 Hs|C20orf155 -2.8
0 Dm|CG9114 -2.8
0 Hs|PPM1G -2.8
0 Dm|CG1888 -2.8
0 Ce|B0303.11 -2.8
0 Hs|TTPA -2.8
0 Dm|CG32026 -2.8
0 Ce|ver-2 -2.8
0 Hs|ANGPTL5 -2.8
0 Hs|MTMR3 -2.8
0 Hs|SHC3 -2.8
0 Ce|acr-18 -2.8
0 Ce|glr-6 -2.8
0 Ce|nhx-5 -2.8
0 Hs|CBL -2.8
1 Ce|nhr-83 -2.8
0 Ce|F48E3.8 -2.8
0 Hs|EGFL4 -2.8
0 Dm|mud -2.8
0 Ce|Y73F8A.2 -2.8
0 Ce|W02D7.4 -2.8
0 Ce|W02D7.5 -2.8
0 Ce|ptr-24 -2.8
0 Ce|F46G11.2 -2.8
0 Hs|ARRDC3 -2.8
0 Hs|MYPN -2.8
0 Dm|CG10493 -2.8
0 Hs|MCF2 -2.8
0 Ce|srz-3 -2.8
0 Ce|str-57 -2.8
0 Hs|HTR1A -2.8
0 Dm|CG31851 -2.8
0 Dm|spo -2.8
0 Dm|CG5292 -2.8
0 Hs|NP_078836 -2.8
0 Ce|srt-11 -2.8
0 Ce|C01A2.2 -2.8
0 Ce|srv-27 -2.8
1 Hs|ZNF30 -2.8
0 Hs|ENSG00000185448 -2.8
0 Dm|CG3790 -2.8
0 Ce|C27B7.9 -2.8
0 Hs|NCOR1 -2.8
1 Hs|ZNF307 -2.8
1 Hs|ZNF306 -2.8
0 Ce|F44G4.1 -2.8
0 Dm|Fen1 -2.8
0 Ce|str-223 -2.8
0 Ce|T21C12.8 -2.8
0 Hs|NP_997237 -2.8
0 Hs|NP -2.8
0 Hs|NP_689558 -2.8
0 Hs|TCEB1 -2.8
0 Ce|aex-3 -2.8
0 Ce|dpy-23 -2.8
1 Hs|NP_060195 -2.8
0 Hs|SERTAD3 -2.8
0 Hs|NP_055893 -2.8
0 Dm|CG11912 -2.8
0 Dm|CG9754 -2.8
0 Ce|Y71G12B.6 -2.8
0 Hs|ENTPD7 -2.8
0 Hs|CKLFSF2 -2.8
0 Hs|NP_955376 -2.8
0 Ce|K10D6.1 -2.8
1 Dm|Meics -2.8
0 Ce|Y47D7A.7 -2.8
0 Ce|Y47D7A.11 -2.8
0 Hs|NP_997248 -2.8
0 Hs|C14orf25 -2.8
0 Ce|let-363 -2.8
0 Dm|CG33157 -2.9
0 Ce|F32G8.2 -2.9
0 Ce|C09G9.5 -2.9
0 Ce|egl-9 -2.9
0 Ce|C38D9.8 -2.9
0 Hs|NP_775889 -2.9
0 Ce|T03D8.6 -2.9
0 Hs|ZCWCC2 -2.9
0 Dm|CG31002 -2.9
0 Ce|Y45F10D.15 -2.9
0 Dm|CG10144 -2.9
0 Dm|CG14216 -2.9
0 Ce|egl-19 -2.9
0 Dm|phm -2.9
0 Ce|F08G2.8 -2.9
0 Hs|GRIA3 -2.9
0 Ce|C25F6.4 -2.9
1 Ce|Y67D2.6 -2.9
0 Ce|C39H7.1 -2.9
0 Ce|sre-15 -2.9
0 Ce|Y38H8A.3 -2.9
0 Ce|T07C12.9 -2.9
1 Hs|ENSG00000198296 -2.9
0 Ce|ulp-4 -2.9
0 Ce|ZK1037.9 -2.9
0 Hs|DGAT2 -2.9
0 Hs|KIAA1411 -2.9
0 Hs|BVES -2.9
0 Ce|C34D4.2 -2.9
0 Ce|F33D11.2 -2.9
0 Dm|Glu-RIB -2.9
0 Hs|NP_001004715 -2.9
0 Hs|Q8N203 -2.9
0 Dm|CG31116 -2.9
0 Ce|C30F12.3 -2.9
0 Hs|OAS1 -2.9
0 Hs|Q9H3M9 -2.9
1 Ce|nhr-4 -2.9
0 Ce|F47E1.2 -2.9
0 Dm|CG8526 -2.9
0 Dm|CG15824 -2.9
0 Ce|tag-160 -2.9
0 Ce|F49C12.14 -2.9
0 Ce|F31B9.1 -2.9
0 Ce|F56H11.2 -2.9
0 Hs|ITM2B -2.9
0 Hs|C14orf21 -2.9
0 Ce|E02C12.6 -2.9
0 Hs|GGH -2.9
0 Dm|CG32310 -2.9
0 Dm|w -2.9
0 Hs|EHMT1 -2.9
0 Dm|bves -2.9
0 Ce|ZC376.7 -2.9
1 Dm|grn -2.9
0 Dm|beat-IIa -2.9
0 Dm|CG4320 -2.9
0 Dm|CG33087 -2.9
0 Ce|F46C5.10 -2.9
0 Hs|HARSL -2.9
1 Ce|C55C2.1 -2.9
0 Hs|OXL2_HUMAN -2.9
0 Ce|tre-5 -2.9
0 Hs|C1orf24 -2.9
0 Hs|Q8TF60 -2.9
0 Dm|CG32704 -2.9
0 Ce|pik-1 -2.9
0 Ce|F15B10.3 -2.9
0 Hs|CYP2C9 -2.9
1 Hs|CG96_HUMAN -2.9
0 Hs|PPP1R7 -2.9
0 Dm|CG31847 -2.9
0 Hs|NP_940849 -2.9
0 Hs|GALC -2.9
0 Hs|DUSP4 -2.9
0 Dm|CG33337 -2.9
0 Dm|MESK4 -2.9
0 Dm|CG31274 -2.9
0 Ce|Y2H9A.2 -2.9
0 Ce|col-130 -2.9
0 Dm|rod -2.9
0 Hs|TTBK2 -2.9
0 Ce|Y53F4B.21 -2.9
0 Ce|Y55F3BR.5 -2.9
0 Hs|SC5DL -2.9
0 Ce|ZC376.6 -2.9
0 Dm|CG2658 -2.9
0 Hs|LENEP -2.9
0 Ce|K02F6.9 -2.9
0 Hs|TPP2 -2.9
0 Dm|CG12084 -2.9
0 Dm|CG30077 -2.9
0 Ce|sra-14 -2.9
0 Ce|srb-11 -2.9
0 Hs|Q9BQT6 -2.9
0 Hs|RPS6KA6 -2.9
0 Dm|CG15534 -2.9
0 Ce|T07D10.2 -2.9
0 Ce|F17H10.2 -2.9
0 Hs|CYorf14 -2.9
0 Dm|CG3984 -2.9
1 Dm|CG4282 -2.9
0 Dm|hiw -2.9
0 Ce|C44B7.11 -2.9
0 Ce|C04E12.10 -2.9
0 Dm|CG32483 -2.9
0 Ce|F19H8.4 -2.9
0 Ce|F56A6.4 -2.9
0 Ce|C32H11.3 -2.9
0 Ce|dim-1 -2.9
1 Hs|O75290 -2.9
0 Hs|C13orf22 -2.9
0 Hs|LAT -2.9
0 Hs|NP_036231 -2.9
1 Ce|F09F3.10 -2.9
0 Dm|CG3532 -2.9
0 Ce|C32B5.8 -2.9
0 Hs|SLC36A1 -2.9
0 Hs|UBE2J2 -2.9
0 Hs|PLXNA3 -2.9
0 Ce|F31F4.1 -2.9
0 Hs|CRHR1 -2.9
0 Hs|CRHR2 -2.9
0 Hs|LGALS3 -2.9
0 Hs|WBSCR21 -2.9
0 Hs|ENSG00000189183 -2.9
0 Dm|CG11583 -2.9
0 Dm|CG10956 -2.9
0 Hs|BPIL2 -2.9
0 Dm|CG10531 -2.9
0 Ce|grd-3 -2.9
0 Ce|gcl-1 -2.9
0 Dm|CG31258 -2.9
0 Dm|CG6752 -2.9
0 Hs|HGD -2.9
0 Dm|Gbeta76C -2.9
0 Ce|sulp-3 -2.9
0 Ce|K08B5.1 -2.9
0 Dm|CG5075 -2.9
0 Ce|tsp-15 -2.9
0 Dm|HERC2 -2.9
0 Ce|ZC262.3 -2.9
0 Dm|CG9674 -2.9
0 Ce|par-1 -2.9
0 Hs|MRPS21 -2.9
0 Dm|CG6700 -2.9
0 Ce|srg-26 -2.9
0 Ce|F28C10.4 -2.9
0 Hs|SLC7A3 -2.9
0 Ce|F35B3.7 -2.9
0 Hs|Q9UF33 -2.9
0 Dm|CG32220 -2.9
1 Dm|CG32344 -2.9
0 Ce|glt-3 -2.9
0 Dm|CG16793 -2.9
0 Dm|CG11854 -2.9
0 Ce|T21E12.3 -2.9
0 Hs|NP_061333 -2.9
0 Dm|axo -2.9
0 Hs|PLOD2 -2.9
0 Dm|CG8958 -2.9
0 Ce|Y47D9A.1 -2.9
0 Ce|nrf-6 -2.9
1 Ce|tbx-2 -2.9
0 Hs|O15093 -2.9
0 Ce|F27C1.7 -2.9
0 Ce|F02E8.2 -2.9
0 Hs|VANGL1 -2.9
0 Hs|PPP3R2 -2.9
0 Ce|ttm-1 -2.9
0 Hs|NP_653264 -2.9
0 Hs|YC40_HUMAN -2.9
0 Hs|CDKAL1 -2.9
0 Ce|T28A8.2 -2.9
0 Hs|NP_612642 -2.9
0 Ce|W09C5.7 -2.9
0 Dm|TyrR -2.9
0 Dm|CG18375 -2.9
0 Ce|srh-170 -2.9
0 Ce|C33E10.2 -2.9
0 Hs|ENPEP -2.9
0 Hs|ABCE1 -2.9
0 Ce|M02B7.5 -2.9
0 Hs|OAH4_HUMAN -2.9
0 Ce|ftn-2 -2.9
0 Dm|Gr65a -2.9
0 Ce|F43C11.5 -2.9
0 Ce|F35H12.2 -2.9
0 Dm|CG32955 -2.9
0 Ce|C05C9.1 -2.9
0 Hs|UNR_HUMAN -2.9
0 Hs|NP_699185 -2.9
0 Dm|CG9149 -2.9
0 Dm|Itp-r83A -2.9
0 Ce|syg-1 -2.9
0 Ce|F46C8.7 -2.9
0 Ce|T01D1.5 -2.9
0 Hs|MLLT10 -2.9
0 Hs|ATP6V0D2 -2.9
0 Ce|C44C3.5 -2.9
0 Hs|HIF1AN -2.9
0 Hs|DHRS7 -2.9
0 Dm|CG15399 -2.9
0 Ce|R07E5.12 -2.9
0 Ce|C15C7.6 -2.9
0 Ce|Y71F9AL.3 -2.9
0 Ce|F54D7.1 -2.9
0 Ce|C08F1.9 -2.9
0 Ce|C06E8.4 -2.9
0 Ce|C24A3.7 -2.9
0 Hs|PARVG -2.9
0 Hs|GYPB -2.9
0 Ce|C18C4.5 -2.9
0 Ce|C55A1.1 -2.9
1 Hs|ENSG00000180631 -2.9
1 Hs|ENSG00000196217 -2.9
0 Ce|T24F1.5 -2.9
0 Ce|B0272.4 -2.9
0 Hs|Y286_HUMAN -2.9
0 Ce|T02G6.5 -2.9
0 Dm|Pde11 -2.9
0 Ce|F22B3.7 -2.9
0 Ce|ZC581.7 -2.9
0 Ce|srt-28 -2.9
0 Ce|F25G6.7 -2.9
0 Hs|Q9ULT4 -2.9
0 Dm|CG14180 -2.9
1 Hs|NFIA -2.9
0 Hs|MMP27 -2.9
0 Dm|pelo -2.9
0 Hs|MOV10L1 -2.9
0 Dm|Tusp -2.9
0 Dm|CG10859 -2.9
0 Dm|Cad74A -2.9
0 Ce|W09C3.3 -2.9
0 Ce|mus-101 -2.9
0 Hs|PHKG2 -2.9
0 Ce|B0496.4 -2.9
0 Dm|CG11801 -2.9
0 Dm|Atpalpha -2.9
0 Hs|MYO1F -2.9
0 Ce|K10C8.2 -2.9
0 Hs|CALCRL -2.9
0 Dm|mRNA-capping-enzyme -2.9
0 Ce|F56A8.1 -2.9
0 Hs|NP_055287 -2.9
0 Hs|MAG -2.9
0 Hs|BCOR -2.9
0 Dm|osm-1 -2.9
0 Dm|CG13308 -2.9
0 Ce|T04F8.6 -2.9
0 Hs|C9orf12 -2.9
0 Ce|dsl-5 -2.9
0 Hs|MAPK14 -2.9
0 Dm|CG18600 -2.9
0 Hs|ENSG00000188558 -2.9
0 Hs|TES -2.9
0 Dm|CG9587 -2.9
0 Hs|USP11 -2.9
0 Hs|KIAA1279 -2.9
0 Hs|ITPKA -2.9
0 Hs|ITPKC -2.9
0 Hs|OR13C3 -2.9
0 Hs|AAK1 -2.9
0 Hs|PARVB -2.9
0 Dm|Dip-B -2.9
0 Dm|CG18731 -2.9
0 Dm|CG1532 -2.9
0 Dm|CG15226 -2.9
0 Ce|C23F12.4 -2.9
0 Hs|ENSG00000182882 -2.9
0 Hs|OXTR -2.9
0 Hs|PRL -2.9
0 Dm|UbcD6 -2.9
0 Hs|Q8WVZ0 -2.9
0 Hs|OS94_HUMAN -2.9
0 Hs|OR8B8 -2.9
0 Hs|KIAA1423 -2.9
1 Dm|CG6791 -3.0
0 Ce|srb-13 -3.0
0 Dm|CG32110 -3.0
0 Ce|K03E5.5 -3.0
0 Ce|cyp-33C12 -3.0
0 Hs|TMEM14A -3.0
0 Hs|OR8K5 -3.0
0 Ce|F44D12.4 -3.0
1 Dm|Stat92E -3.0
0 Hs|MX1 -3.0
0 Dm|CG31609 -3.0
0 Dm|CG7332 -3.0
0 Ce|Y18D10A.3 -3.0
0 Ce|tag-67 -3.0
0 Ce|T11G6.4 -3.0
0 Hs|STK17A -3.0
0 Hs|FIBCD1 -3.0
0 Ce|srg-25 -3.0
0 Hs|GPR115 -3.0
0 Ce|F07G6.7 -3.0
0 Ce|rev-1 -3.0
0 Dm|CG12498 -3.0
0 Ce|ZK381.4 -3.0
0 Hs|RNF12 -3.0
0 Dm|CG2807 -3.0
0 Ce|R07C3.14 -3.0
0 Ce|T16A1.1 -3.0
0 Ce|C08A9.7 -3.0
0 Hs|SF3B1 -3.0
0 Hs|GHRHR -3.0
0 Ce|T28F3.3 -3.0
0 Hs|OR2A4 -3.0
0 Hs|OR2A7 -3.0
0 Ce|F10F2.3 -3.0
0 Dm|CG6847 -3.0
0 Ce|prp-8 -3.0
0 Hs|NP_060873 -3.0
0 Hs|ODC2_HUMAN -3.0
0 Dm|CG8400 -3.0
0 Ce|C33E10.8 -3.0
0 Ce|F21F3.2 -3.0
0 Dm|CG31436 -3.0
0 Hs|AGL -3.0
0 Hs|CUBN -3.0
0 Hs|ENSG00000146352 -3.0
0 Ce|Y38H6C.14 -3.0
0 Hs|ADSSL1 -3.0
0 Dm|lack -3.0
1 Ce|ntl-4 -3.0
0 Ce|H25K10.5 -3.0
0 Ce|R07B7.9 -3.0
0 Hs|ADAMTS10 -3.0
0 Ce|C18D1.4 -3.0
0 Hs|SKP2 -3.0
0 Dm|Nup358 -3.0
0 Hs|LAMC1 -3.0
0 Dm|Rst(1)JH -3.0
0 Hs|CD86 -3.0
0 Hs|NP_689485 -3.0
0 Ce|ent-3 -3.0
0 Hs|O43789 -3.0
0 Hs|NP_112185 -3.0
0 Ce|dpy-27 -3.0
0 Dm|CG9466 -3.0
0 Dm|CG14182 -3.0
0 Ce|C32D5.12 -3.0
0 Ce|C56C10.1 -3.0
0 Ce|F19H6.5 -3.0
0 Ce|F59A2.6 -3.0
0 Dm|CG9406 -3.0
0 Ce|str-94 -3.0
0 Hs|DEP5_HUMAN -3.0
0 Hs|NP_950252 -3.0
0 Ce|C18D1.2 -3.0
0 Ce|tag-152 -3.0
0 Ce|Y66D12A.24 -3.0
0 Ce|C24G6.3 -3.0
0 Hs|CREB3L3 -3.0
0 Dm|CG9990 -3.0
0 Ce|srh-145 -3.0
0 Ce|rig-4 -3.0
0 Dm|Gr59c -3.0
0 Dm|CG15764 -3.0
0 Hs|ENSG00000188682 -3.0
0 Hs|YLPM1 -3.0
0 Hs|TUFM -3.0
0 Dm|CG8945 -3.0
0 Ce|srbc-48 -3.0
0 Dm|CG10311 -3.0
0 Hs|SLC22A14 -3.0
0 Dm|nesprin -3.0
0 Dm|CG13330 -3.0
0 Ce|C03H5.3 -3.0
0 Hs|MAP4K3 -3.0
0 Ce|srz-85 -3.0
0 Ce|F47B8.7 -3.0
0 Hs|NP_612373 -3.0
0 Hs|PCDHB6 -3.0
0 Hs|KIAA1958 -3.0
1 Hs|YY2 -3.0
0 Dm|CG13071 -3.0
1 Dm|DDB1 -3.0
0 Dm|CG13957 -3.0
0 Hs|ENH1_HUMAN -3.0
0 Hs|Q9NVW1 -3.0
0 Dm|CG17490 -3.0
0 Ce|F28H7.4 -3.0
0 Hs|CRISP3 -3.0
0 Ce|srbc-71 -3.0
0 Hs|CHST9 -3.0
0 Ce|ZK54.3 -3.0
0 Hs|CXCR4 -3.0
0 Hs|SLC19A3 -3.0
0 Dm|CG32087 -3.0
0 Hs|PIGN -3.0
0 Ce|deg-1 -3.0
0 Hs|NP_065845 -3.0
0 Hs|MADD -3.0
0 Ce|K05F6.5 -3.0
0 Ce|ddp-1 -3.0
0 Ce|srg-13 -3.0
0 Ce|F37C4.3 -3.0
0 Ce|M03E7.5 -3.0
0 Hs|NP_036546 -3.0
0 Ce|C06C3.3 -3.0
0 Hs|SRM -3.0
0 Dm|CG12295 -3.0
0 Ce|H23N18.4 -3.0
0 Hs|MFTC_HUMAN -3.0
0 Ce|Y41D4B.14 -3.0
0 Ce|Y45F10A.6 -3.0
0 Hs|TOR2A -3.0
0 Dm|CG31731 -3.0
0 Dm|CG15646 -3.0
0 Dm|CG12708 -3.0
0 Hs|CASP8 -3.0
0 Hs|Q9H388 -3.0
0 Dm|GABA-B-R2 -3.0
0 Ce|B0393.6 -3.0
0 Hs|TUBAL3 -3.0
0 Hs|C16orf34 -3.0
0 Hs|GPR34 -3.0
0 Dm|CG14205 -3.0
0 Hs|PIK3R4 -3.0
0 Ce|K05F6.10 -3.0
0 Ce|F53G2.8 -3.0
0 Ce|frm-2 -3.0
0 Hs|USP35 -3.0
0 Ce|F08A10.1 -3.0
0 Hs|KIAA0179 -3.0
0 Dm|CG33519 -3.0
0 Ce|C24H12.1 -3.0
0 Hs|FZD3 -3.0
0 Dm|Plap -3.0
0 Ce|sre-1 -3.0
0 Hs|SLC4A1 -3.0
0 Dm|toc -3.0
0 Dm|CG11600 -3.0
0 Dm|CG5077 -3.0
0 Ce|ZK1251.9 -3.0
0 Ce|sec-24.2 -3.0
0 Ce|C14F11.3 -3.0
0 Dm|CG1418 -3.0
0 Ce|F10E7.4 -3.0
0 Ce|srw-30 -3.0
0 Ce|F39F10.3 -3.0
0 Hs|MYCPBP -3.0
0 Ce|C14C11.4 -3.0
0 Dm|ort -3.0
0 Ce|T22B3.2 -3.0
0 Dm|ACXD -3.0
0 Ce|T25D3.4 -3.0
0 Ce|C52E12.4 -3.0
0 Hs|DLAT -3.0
0 Hs|Q9BYA7 -3.0
0 Ce|F09F3.9 -3.0
0 Hs|CASP8AP2 -3.0
0 Dm|Rim -3.0
0 Dm|CG16918 -3.0
0 Ce|D1054.14 -3.0
0 Hs|NP_689996 -3.0
0 Hs|SLCO4C1 -3.0
0 Dm|CG5439 -3.0
0 Dm|Spp -3.0
0 Dm|CG30083 -3.0
0 Ce|T05B11.4 -3.0
0 Ce|W05H9.2 -3.0
0 Hs|NP_945347 -3.0
0 Hs|DPYSL3 -3.0
0 Hs|NP_115512 -3.0
0 Ce|Y57A10A.29 -3.0
0 Ce|K03H1.11 -3.0
0 Ce|srh-272 -3.0
0 Ce|slt-1 -3.0
0 Ce|tag-273 -3.0
0 Ce|Y34B4A.7 -3.0
0 Hs|PCDH20 -3.0
0 Hs|SMURF2 -3.0
0 Ce|W03F8.10 -3.0
0 Hs|NP_991330 -3.0
0 Hs|SH3BP1 -3.0
0 Hs|ACCN4 -3.0
0 Hs|CLK3 -3.0
0 Hs|ITGB1BP1 -3.0
0 Hs|NP_060220 -3.0
0 Hs|MRPS2 -3.0
0 Ce|F44E2.4 -3.0
0 Ce|tag-222 -3.0
0 Hs|NP_060939 -3.0
0 Dm|CG3238 -3.0
0 Ce|T14D7.2 -3.0
0 Ce|T16G12.5 -3.0
0 Dm|bip1 -3.0
0 Dm|Fsh -3.0
0 Ce|D1081.5 -3.0
0 Hs|NP_079135 -3.0
0 Dm|bsf -3.0
0 Dm|CG13801 -3.0
0 Dm|CG2165 -3.0
0 Hs|ATP2B4 -3.0
0 Hs|ATP2B1 -3.0
0 Hs|PSMD1 -3.0
0 Hs|ATP2B2 -3.0
0 Hs|ATP2B3 -3.0
1 Dm|Rel -3.0
0 Hs|MCAM -3.0
0 Ce|alh-6 -3.0
0 Ce|F18E3.4 -3.0
0 Hs|IHPK2 -3.0
0 Hs|CTH -3.0
0 Hs|DLEC1 -3.0
0 Hs|NP_588609 -3.0
0 Ce|F58F6.6 -3.0
0 Ce|ZC196.9 -3.0
0 Hs|SEC14L3 -3.0
0 Dm|CG31462 -3.0
0 Hs|ENSG00000197963 -3.0
0 Hs|FZD6 -3.0
0 Dm|Ent3 -3.0
0 Hs|DST -3.0
0 Ce|C46H3.2 -3.0
0 Dm|CG31424 -3.0
0 Dm|CG17778 -3.0
0 Ce|tre-1 -3.0
0 Hs|ENSG00000188216 -3.0
0 Ce|C29G2.6 -3.0
0 Dm|CG8735 -3.0
1 Ce|Y67H2A.10 -3.0
0 Ce|H10E21.2 -3.0
1 Ce|F56D2.6 -3.0
0 Hs|AKAP5 -3.0
0 Ce|gak-1 -3.0
0 Hs|MCM3 -3.0
0 Hs|DACH2 -3.0
0 Ce|abt-2 -3.0
0 Dm|CG15865 -3.0
0 Ce|F10E7.9 -3.0
0 Ce|M01G5.3 -3.0
0 Dm|CG12263 -3.0
0 Ce|Y26D4A.11 -3.0
0 Hs|TWISTNB -3.0
0 Dm|CG2955 -3.0
0 Ce|zyg-11 -3.0
0 Hs|NP_065998 -3.0
0 Hs|PELO -3.0
0 Ce|F57G9.7 -3.0
0 Hs|BBS7 -3.0
0 Hs|RCBTB1 -3.0
0 Hs|SLC6A20 -3.0
1 Hs|ZNF647 -3.0
0 Ce|F25E5.3 -3.0
0 Ce|C07B5.4 -3.0
0 Hs|Q9P2J7 -3.0
1 Hs|ZNF528 -3.0
1 Hs|Q96LN7 -3.0
0 Hs|KCNV1 -3.0
0 Dm|CG18231 -3.0
0 Dm|CG10165 -3.0
0 Dm|CG2021 -3.0
0 Ce|sre-22 -3.0
0 Dm|FK506-bp1 -3.0
0 Hs|NP_112184 -3.0
0 Ce|K08E4.5 -3.0
1 Hs|FOXJ2 -3.0
0 Dm|Cha -3.0
0 Ce|Y18D10A.21 -3.0
0 Ce|K10G4.5 -3.0
1 Hs|CHD8 -3.0
1 Hs|CHD9 -3.0
0 Hs|CDH16 -3.0
1 Hs|CHDA_HUMAN -3.0
0 Hs|LAF4 -3.1
0 Hs|NP_060819 -3.1
0 Hs|ANTXR1 -3.1
0 Hs|PHLDB2 -3.1
0 Hs|KRT3 -3.1
0 Hs|SEC8L1 -3.1
0 Ce|Y71G12A.2 -3.1
0 Dm|CG3326 -3.1
0 Ce|K04F1.14 -3.1
0 Ce|eft-2 -3.1
0 Ce|H03G16.2 -3.1
0 Dm|Ent2 -3.1
0 Dm|CG7320 -3.1
0 Ce|C06A8.2 -3.1
1 Dm|CG3561 -3.1
0 Ce|npp-8 -3.1
0 Hs|SIDT2 -3.1
0 Hs|LGALS8 -3.1
0 Ce|wrs-2 -3.1
0 Ce|srg-45 -3.1
0 Ce|Y53F4B.16 -3.1
0 Ce|C41G6.7 -3.1
0 Hs|C9orf82 -3.1
0 Ce|oct-1 -3.1
0 Hs|GLTSCR2 -3.1
0 Dm|cora -3.1
0 Ce|srt-32 -3.1
0 Dm|CG15096 -3.1
0 Dm|CG9196 -3.1
0 Ce|F32D8.14 -3.1
0 Hs|NP_116243 -3.1
0 Hs|ANAPC1 -3.1
0 Dm|CG11048 -3.1
0 Ce|F59B2.6 -3.1
0 Ce|F36G9.13 -3.1
0 Ce|ssu-1 -3.1
0 Hs|NP_115987 -3.1
0 Ce|Y51F10.7 -3.1
0 Ce|C17F4.7 -3.1
0 Hs|O15073 -3.1
0 Dm|CG31730 -3.1
0 Dm|CG40300 -3.1
0 Ce|T12A7.5 -3.1
0 Ce|Y105E8A.8 -3.1
0 Ce|pcp-1 -3.1
0 Ce|F45F2.7 -3.1
0 Hs|NP_001001325 -3.1
0 Hs|ENSG00000196278 -3.1
0 Ce|F53H4.5 -3.1
0 Ce|K09D9.9 -3.1
1 Hs|TP73 -3.1
0 Ce|C24G7.1 -3.1
0 Ce|F19B10.2 -3.1
0 Ce|F44F4.1 -3.1
0 Ce|F54C9.7 -3.1
0 Hs|TTYH2 -3.1
0 Dm|CG4477 -3.1
0 Dm|CG11814 -3.1
0 Hs|ENSG00000197239 -3.1
0 Hs|ENSG00000197827 -3.1
0 Hs|Q96AN9 -3.1
0 Hs|Q8N845 -3.1
0 Ce|T03D3.5 -3.1
0 Dm|Ccp84Ab -3.1
0 Dm|Ccp84Aa -3.1
0 Ce|cgr-1 -3.1
1 Hs|RBM19 -3.1
0 Dm|CG7367 -3.1
0 Ce|R52.1 -3.1
0 Ce|C54E10.1 -3.1
0 Hs|ENSG00000198078 -3.1
0 Hs|Q9UG79 -3.1
0 Hs|ENSG00000152726 -3.1
0 Hs|ENSG00000198241 -3.1
0 Ce|C55C2.4 -3.1
0 Ce|Y106G6E.6 -3.1
0 Ce|str-48 -3.1
0 Dm|scra -3.1
0 Dm|CG11136 -3.1
0 Ce|Y53H1C.3 -3.1
0 Ce|T07F12.2 -3.1
0 Hs|RASGEF1A -3.1
0 Hs|SH2D3C -3.1
0 Hs|STYX -3.1
0 Ce|nrx-1 -3.1
0 Hs|O6J2_HUMAN -3.1
0 Ce|R06A4.9 -3.1
0 Hs|HTR2B -3.1
0 Hs|DEFB127 -3.1
1 Dm|CG14965 -3.1
0 Ce|srw-26 -3.1
0 Hs|KIF26A -3.1
0 Dm|ome -3.1
0 Dm|CG7910 -3.1
0 Ce|Y97E10AR.3 -3.1
0 Hs|ENSG00000187624 -3.1
0 Ce|B0365.7 -3.1
0 Ce|ZK822.2 -3.1
0 Ce|eft-3 -3.1
0 Ce|eft-4 -3.1
0 Hs|Y144_HUMAN -3.1
0 Hs|NLGN4X -3.1
0 Hs|NLGN4Y -3.1
0 Dm|Calx -3.1
0 Dm|CG30005 -3.1
0 Ce|F36H12.2 -3.1
0 Ce|F32D8.7 -3.1
0 Dm|arg -3.1
1 Dm|jing -3.1
0 Dm|CG18641 -3.1
0 Ce|pmr-1 -3.1
1 Ce|nhr-119 -3.1
0 Ce|F41H10.3 -3.1
0 Ce|F48G7.4 -3.1
0 Hs|AZU1 -3.1
0 Hs|PCNT2 -3.1
0 Hs|TUBG1 -3.1
0 Hs|TUBG2 -3.1
0 Dm|CG12338 -3.1
0 Hs|CDC42EP4 -3.1
1 Dm|Sry-delta -3.1
0 Ce|sma-1 -3.1
0 Hs|NP_689930 -3.1
0 Hs|Q96S00 -3.1
0 Ce|T21B6.1 -3.1
0 Hs|ENSG00000179978 -3.1
0 Hs|BIRC1 -3.1
0 Hs|ENSG00000196137 -3.1
0 Hs|FIBP -3.1
0 Ce|F46F5.2 -3.1
0 Ce|let-721 -3.1
0 Dm|CCKLR-17D3 -3.1
0 Ce|Y111B2A.24 -3.1
0 Hs|SLC2A4 -3.1
0 Dm|CG14394 -3.1
0 Hs|STK32B -3.1
0 Dm|CG7023 -3.1
0 Ce|arx-2 -3.1
0 Hs|Q8N5T9 -3.1
0 Dm|CG1314 -3.1
0 Ce|sra-20 -3.1
0 Dm|CG33322 -3.1
0 Ce|Y39F10A.1 -3.1
0 Ce|cdc-25.4 -3.1
0 Ce|W02B8.6 -3.1
0 Ce|Y82E9BL.15 -3.1
0 Hs|BTG4 -3.1
0 Ce|aap-1 -3.1
0 Ce|tag-323 -3.1
1 Ce|M01A10.1 -3.1
0 Ce|K09A11.5 -3.1
1 Hs|ASCC3 -3.1
0 Hs|ATP6AP2 -3.1
0 Ce|F56H6.5 -3.1
1 Dm|CG4787 -3.1
0 Dm|Or59b -3.1
0 Ce|Y48G8AL.7 -3.1
0 Dm|CG33316 -3.1
0 Ce|Y71A12B.7 -3.1
0 Ce|Y54G2A.21 -3.1
0 Ce|F57G4.2 -3.1
0 Dm|CG4822 -3.1
0 Dm|Sc2 -3.1
0 Ce|mod-5 -3.1
0 Ce|K05F6.2 -3.1
0 Ce|F35D11.4 -3.1
0 Ce|pqn-97 -3.1
0 Hs|ENSG00000196496 -3.1
0 Ce|Y59A8B.11 -3.1
0 Ce|F11D5.3 -3.1
0 Ce|srbc-39 -3.1
0 Ce|F07C4.4 -3.1
0 Ce|ZK1225.2 -3.1
0 Ce|Y82E9BL.17 -3.1
0 Hs|ZSWIM1 -3.1
0 Ce|amt-2 -3.1
0 Hs|RPP21 -3.1
0 Hs|PPP1R15B -3.1
0 Ce|srbc-21 -3.1
0 Ce|F41D9.2 -3.1
0 Hs|PADI6 -3.1
0 Dm|CG12753 -3.1
1 Dm|eIF4AIII -3.1
0 Dm|Nep1 -3.1
1 Ce|Y65B4A.6 -3.1
1 Ce|F33D11.10 -3.1
1 Hs|DDX48 -3.1
1 Hs|MYC -3.1
0 Dm|CG15286 -3.1
0 Dm|alpha-Est2 -3.1
0 Dm|CG18673 -3.1
0 Hs|PDE11A -3.1
0 Hs|NP_115551 -3.1
0 Hs|C6orf18 -3.1
1 Hs|ZNF126 -3.1
0 Dm|CG4408 -3.1
0 Ce|Y45F10B.14 -3.1
0 Hs|SLC27A3 -3.1
0 Hs|NP_001004745 -3.1
0 Hs|CIB2 -3.1
0 Hs|P285_HUMAN -3.1
0 Hs|ADH7 -3.1
0 Hs|ENSG00000189233 -3.1
0 Hs|ENSG00000184935 -3.1
0 Ce|W06G6.1 -3.1
0 Hs|SLC7A7 -3.1
0 Dm|CG32541 -3.1
0 Ce|C27A7.3 -3.1
0 Hs|RS1 -3.1
0 Dm|CG6197 -3.1
0 Ce|mcm-7 -3.1
0 Ce|C16A11.7 -3.1
0 Ce|C10H11.10 -3.1
0 Hs|SRMS -3.1
0 Dm|CG32452 -3.1
0 Dm|CG33181 -3.1
0 Hs|NP_078962 -3.1
0 Hs|Q9ULG3 -3.1
0 Ce|T13B5.6 -3.1
0 Hs|C1orf2 -3.1
0 Hs|TSPYL3 -3.1
0 Hs|TSPYL4 -3.1
0 Dm|Tom34 -3.1
0 Hs|CDY2 -3.1
0 Hs|CDY1B -3.1
0 Hs|CNTN5 -3.1
0 Dm|ppk -3.1
0 Ce|B0496.3 -3.1
0 Hs|MLL5 -3.1
0 Dm|CG4467 -3.1
0 Ce|unc-54 -3.1
1 Hs|ESR1 -3.1
0 Ce|F42H10.5 -3.1
0 Ce|cel-1 -3.1
0 Ce|T09A5.12 -3.1
0 Ce|F28F8.5 -3.1
0 Dm|gp210 -3.1
0 Ce|tag-13 -3.1
0 Ce|lec-5 -3.1
0 Ce|pas-6 -3.1
0 Hs|RNF138 -3.1
0 Dm|tam -3.1
0 Ce|C18H7.4 -3.1
0 Dm|CG32699 -3.1
0 Ce|C27D9.1 -3.1
0 Ce|hlh-15 -3.1
0 Dm|CG32790 -3.1
0 Ce|C04F5.6 -3.1
0 Hs|DOCK11 -3.1
0 Hs|Q14667 -3.1
0 Dm|Ugt86Di -3.1
0 Hs|ENSG00000186409 -3.1
0 Ce|C35D10.2 -3.1
0 Dm|CG40045 -3.1
0 Ce|ZK1193.3 -3.1
0 Dm|NPFR76F -3.1
0 Ce|F22B5.6 -3.1
0 Hs|C6orf55 -3.1
1 Hs|ZNF177 -3.1
0 Dm|CG12650 -3.1
1 Ce|ZK1037.4 -3.1
0 Hs|DNM3 -3.1
0 Hs|PC19_HUMAN -3.1
0 Ce|cav-2 -3.1
0 Hs|RHOBTB2 -3.1
0 Hs|C9orf52 -3.1
0 Dm|CG1749 -3.1
0 Dm|CG10933 -3.1
0 Dm|CG9018 -3.1
0 Hs|ENSG00000182291 -3.1
0 Hs|ENSG00000182694 -3.1
0 Hs|ENSG00000164236 -3.1
0 Hs|C5orf3 -3.1
0 Ce|tat-5 -3.1
0 Hs|MATN1 -3.1
1 Hs|IGHMBP2 -3.1
0 Hs|TUFT1 -3.1
0 Ce|Y42A5A.4 -3.1
0 Hs|Q7Z6W1 -3.1
0 Dm|Klp59C -3.2
0 Dm|CG6614 -3.2
1 Hs|NP_065883 -3.2
0 Ce|F33H2.5 -3.2
0 Hs|CDSN -3.2
0 Ce|smc-4 -3.2
0 Hs|CPAMD8 -3.2
0 Dm|Dro -3.2
0 Hs|NP_079178 -3.2
0 Hs|MVP -3.2
0 Dm|CG9945 -3.2
0 Hs|IQSEC1 -3.2
0 Ce|C49F8.2 -3.2
0 Hs|RFNG -3.2
0 Ce|ZK1248.5 -3.2
0 Hs|PANK4 -3.2
0 Hs|NP_060863 -3.2
0 Hs|EPX -3.2
0 Hs|STK39 -3.2
0 Hs|BCHE -3.2
0 Ce|rhr-2 -3.2
0 Dm|rogdi -3.2
0 Ce|sre-34 -3.2
0 Dm|CG18109 -3.2
0 Dm|CG31098 -3.2
0 Dm|CG32569 -3.2
1 Hs|KLF12 -3.2
0 Hs|C120_HUMAN -3.2
0 Hs|TRIM59 -3.2
0 Ce|sri-45 -3.2
0 Ce|F46F5.11 -3.2
0 Ce|T10H4.6 -3.2
1 Ce|C56E10.1 -3.2
0 Ce|F38E9.3 -3.2
1 Hs|NP_149973 -3.2
0 Ce|F54D5.12 -3.2
0 Ce|Y51A2D.15 -3.2
0 Dm|ninaC -3.2
0 Dm|CG17018 -3.2
0 Hs|PDE3B -3.2
0 Hs|PDK3 -3.2
0 Ce|C27D8.1 -3.2
0 Ce|sri-4 -3.2
1 Hs|ZNF135 -3.2
0 Hs|TRPM8 -3.2
0 Hs|ITPKB -3.2
0 Ce|pnk-1 -3.2
0 Ce|K11C4.2 -3.2
0 Dm|CG7728 -3.2
0 Ce|F58A6.1 -3.2
0 Hs|NP_054900 -3.2
0 Hs|RNF127 -3.2
0 Dm|Spn4 -3.2
0 Ce|K04F1.11 -3.2
0 Ce|mrp-5 -3.2
0 Hs|Y133_HUMAN -3.2
0 Ce|gst-37 -3.2
0 Ce|Y19D10A.10 -3.2
0 Ce|F56A4.11 -3.2
0 Ce|C54G6.1 -3.2
0 Ce|srh-79 -3.2
0 Hs|AUP1 -3.2
0 Hs|PAK7 -3.2
0 Ce|bre-4 -3.2
0 Ce|npp-2 -3.2
0 Hs|GPR103 -3.2
0 Dm|RpL3 -3.2
0 Hs|HERC3 -3.2
0 Hs|PAPD4 -3.2
0 Dm|CG7427 -3.2
0 Dm|CG4281 -3.2
0 Ce|F58F6.5 -3.2
0 Hs|Q9P2P4 -3.2
0 Hs|PON2 -3.2
0 Ce|K02F6.4 -3.2
0 Ce|F54C9.9 -3.2
0 Ce|C13B7.4 -3.2
0 Ce|Y45G12C.9 -3.2
0 Ce|T10B5.6 -3.2
0 Ce|acr-14 -3.2
0 Ce|D1007.10 -3.2
0 Hs|GMIP -3.2
0 Ce|T20B12.9 -3.2
0 Ce|Y116A8C.26 -3.2
0 Hs|GRIK1 -3.2
0 Hs|ARSD -3.2
0 Hs|NP_060583 -3.2
0 Hs|C5 -3.2
0 Dm|CG8386 -3.2
0 Ce|H32K21.1 -3.2
0 Ce|cut-6 -3.2
0 Hs|JMJD1A -3.2
1 Hs|PPARG -3.2
0 Hs|HTR3D -3.2
0 Dm|beat-IIb -3.2
0 Dm|CG13178 -3.2
0 Ce|K08E3.3 -3.2
0 Hs|C19orf35 -3.2
0 Ce|F44G3.5 -3.2
0 Hs|NP_659427 -3.2
0 Hs|TOP2A -3.2
0 Dm|CG31718 -3.2
0 Ce|W01G7.1 -3.2
0 Hs|NP_777583 -3.2
0 Hs|ENSG00000187527 -3.2
0 Dm|CG12065 -3.2
0 Ce|lis-1 -3.2
0 Ce|W03B1.7 -3.2
0 Ce|F58G6.6 -3.2
0 Ce|C08F11.13 -3.2
0 Hs|ZNF291 -3.2
0 Hs|PIAG_HUMAN -3.2
0 Dm|slam -3.2
0 Ce|F57B10.12 -3.2
0 Hs|SAH -3.2
0 Dm|CG13972 -3.2
0 Ce|W09B6.4 -3.2
0 Hs|TRIM16 -3.2
1 Hs|MKRN1 -3.2
1 Hs|MKRN4 -3.2
0 Dm|CG2478 -3.2
0 Dm|dlg1 -3.2
0 Hs|IQGAP3 -3.2
0 Hs|IQGAP1 -3.2
0 Hs|USP25 -3.2
0 Dm|CG30151 -3.2
0 Ce|D2024.1 -3.2
0 Ce|C05C12.1 -3.2
0 Ce|T19B10.5 -3.2
0 Hs|NP_056236 -3.2
0 Hs|Q9ULE3 -3.2
0 Dm|CG18586 -3.2
0 Dm|CG8419 -3.2
0 Dm|CG3511 -3.2
0 Ce|W03H9.1 -3.2
0 Ce|srh-287 -3.2
0 Hs|NP_079229 -3.2
0 Hs|ENSG00000178521 -3.2
0 Dm|CG14743 -3.2
0 Ce|T08B2.12 -3.2
0 Ce|C48E7.7 -3.2
0 Ce|C06E4.2 -3.2
0 Ce|F17H10.4 -3.2
0 Hs|OSGEPL1 -3.2
0 Dm|CG18177 -3.2
0 Ce|B0361.11 -3.2
0 Dm|CG12904 -3.2
0 Hs|NP_060766 -3.2
0 Dm|Gr43a -3.2
0 Hs|SERPINA3 -3.2
0 Hs|IL1RL2 -3.2
0 Dm|Nmdar1 -3.2
0 Dm|CG7461 -3.2
0 Ce|haf-1 -3.2
0 Ce|ZK945.6 -3.2
1 Hs|CHERP -3.2
0 Hs|IGF2R -3.2
0 Hs|ENSG00000184795 -3.2
0 Dm|Su(var)2-HP2 -3.2
0 Hs|FADS3 -3.2
0 Dm|CG16723 -3.2
0 Ce|E03H4.11 -3.2
0 Hs|ENSG00000182972 -3.2
0 Hs|SLC17A1 -3.2
0 Hs|EPHA3 -3.2
0 Hs|EPHA5 -3.2
0 Ce|T01C3.1 -3.2
0 Ce|H34C03.1 -3.2
0 Ce|T15D6.8 -3.2
0 Ce|C08E8.2 -3.2
0 Dm|CG9547 -3.2
0 Ce|R09D1.5 -3.2
0 Ce|Y39A1A.1 -3.2
0 Ce|ZC416.6 -3.2
0 Ce|K03D7.7 -3.2
0 Ce|ZK682.5 -3.2
0 Hs|NP_861448 -3.2
0 Hs|PPAP2C -3.2
0 Dm|l(2)k10201 -3.2
0 Hs|NP_060445 -3.2
0 Ce|D1081.4 -3.2
0 Ce|F47F6.5 -3.2
0 Hs|FUK -3.2
1 Dm|CG32530 -3.2
0 Ce|C35D10.12 -3.2
0 Ce|sri-69 -3.2
0 Hs|GAD2 -3.2
0 Hs|CUL2 -3.2
0 Hs|GAD1 -3.2
0 Dm|CG14478 -3.2
0 Ce|Y53F4B.9 -3.2
0 Dm|CG11176 -3.2
0 Dm|CG5937 -3.2
0 Hs|KRT17 -3.2
0 Ce|vit-6 -3.2
1 Ce|lir-3 -3.2
0 Hs|TNRC11 -3.2
0 Ce|ZK418.7 -3.2
0 Ce|ZK994.6 -3.2
0 Hs|ENSG00000197030 -3.2
0 Hs|CHML -3.2
0 Dm|CG32407 -3.2
0 Dm|mira -3.2
0 Dm|CG32786 -3.2
0 Dm|CG32783 -3.2
0 Dm|CG10219 -3.2
0 Hs|NP_079431 -3.2
0 Hs|TP53I3 -3.2
1 Hs|KLF7 -3.2
0 Hs|NP_940913 -3.2
0 Ce|srh-120 -3.2
0 Hs|SSTR5 -3.2
0 Ce|R11A5.7 -3.2
0 Ce|frm-1 -3.2
0 Ce|F30H5.3 -3.2
0 Ce|srh-36 -3.2
0 Ce|str-43 -3.2
0 Ce|F54G2.1 -3.2
0 Ce|K07E3.7 -3.2
0 Dm|CG33325 -3.2
0 Ce|T22D1.8 -3.2
0 Hs|PRKAA2 -3.2
0 Hs|PRKAA1 -3.2
1 Hs|DHX16 -3.2
0 Ce|Y97E10B.4 -3.2
0 Dm|CG32645 -3.2
0 Ce|B0432.4 -3.2
0 Hs|ENSG00000117262 -3.2
0 Hs|DNMT3A -3.2
1 Hs|NP_077301 -3.2
0 Dm|CG18213 -3.2
0 Ce|frs-2 -3.2
0 Ce|T05H4.10 -3.2
0 Ce|F13H6.5 -3.2
0 Ce|F58G11.4 -3.2
0 Hs|FY -3.2
0 Hs|CRYBB3 -3.2
0 Dm|NPC2 -3.2
0 Ce|F15B9.4 -3.2
0 Hs|STXBP3 -3.2
0 Ce|T19H5.2 -3.2
0 Hs|A4GNT -3.2
0 Ce|F57A8.7 -3.2
1 Ce|F55D12.3 -3.2
0 Ce|F36H5.11 -3.2
0 Ce|T23G7.5 -3.2
0 Ce|W02G9.2 -3.2
0 Hs|NP_079219 -3.2
0 Hs|STEAP -3.2
0 Hs|CCNE2 -3.2
0 Ce|F55G11.6 -3.2
0 Hs|FHOD1 -3.2
0 Dm|kek6 -3.2
0 Dm|rib -3.2
1 Ce|nhr-105 -3.2
0 Ce|C13C4.6 -3.2
0 Dm|CG31537 -3.2
0 Ce|K09C4.5 -3.2
0 Dm|CG2915 -3.2
0 Hs|NP_079209 -3.2
0 Ce|str-33 -3.2
0 Ce|cup-4 -3.2
0 Hs|T2AY_HUMAN -3.2
0 Hs|ENSG00000188331 -3.2
0 Hs|EYA2 -3.2
0 Dm|CG31530 -3.2
0 Dm|Axs -3.2
0 Ce|let-413 -3.2
0 Hs|KCNJ5 -3.2
0 Dm|CG7337 -3.2
0 Dm|CG18477 -3.2
0 Dm|CG31780 -3.2
0 Dm|CG13592 -3.2
0 Dm|CG1494 -3.2
0 Hs|NP_115970 -3.2
0 Ce|C33A11.1 -3.2
0 Hs|GPR23 -3.2
0 Hs|ENSG00000182077 -3.2
0 Ce|F15D4.5 -3.2
0 Hs|PTPRR -3.2
0 Hs|KPNA2 -3.2
0 Hs|RHOBTB1 -3.2
0 Hs|INSR -3.2
0 Dm|CG5620 -3.2
0 Hs|LETMD1 -3.2
0 Ce|F35C11.7 -3.2
0 Dm|CG12362 -3.2
0 Ce|K01G12.3 -3.2
0 Hs|SLITRK2 -3.2
0 Ce|C36C5.7 -3.2
0 Dm|CG7856 -3.2
1 Ce|tag-122 -3.2
0 Hs|PIK3CD -3.2
0 Dm|mys -3.2
0 Ce|B0250.8 -3.2
0 Dm|CG8007 -3.2
0 Ce|Y39E4B.2 -3.2
1 Hs|R3HDM -3.2
0 Hs|NALP7 -3.3
0 Ce|sri-31 -3.3
0 Hs|NOS2A -3.3
0 Ce|F09F9.1 -3.3
0 Ce|T20F7.5 -3.3
0 Dm|CG12496 -3.3
0 Ce|F55D12.2 -3.3
1 Hs|DHX40 -3.3
0 Ce|T23G11.6 -3.3
0 Hs|NP_699190 -3.3
0 Ce|K04G7.4 -3.3
0 Hs|NP_061141 -3.3
0 Ce|C23H3.2 -3.3
0 Ce|C45E5.2 -3.3
0 Ce|str-178 -3.3
0 Hs|CAPN2 -3.3
0 Ce|F30A10.2 -3.3
0 Ce|Y46G5A.17 -3.3
0 Ce|tsp-13 -3.3
0 Ce|kin-2 -3.3
0 Hs|CDH26 -3.3
0 Ce|T16G1.3 -3.3
0 Hs|CUL4A -3.3
0 Ce|che-3 -3.3
0 Dm|Cyp305a1 -3.3
0 Hs|ENSG00000173088 -3.3
0 Hs|SLC43A3 -3.3
0 Dm|CG4580 -3.3
0 Ce|duo-3 -3.3
0 Ce|VC5.1 -3.3
0 Ce|F47G9.6 -3.3
0 Hs|IL1F7 -3.3
0 Hs|TCEB3BP1 -3.3
0 Hs|NP_079479 -3.3
0 Ce|F43C11.10 -3.3
0 Ce|C09H10.1 -3.3
0 Hs|NP_149118 -3.3
1 Hs|NP_694563 -3.3
0 Dm|DNApol-epsilon -3.3
0 Dm|CG15332 -3.3
0 Dm|CG1021 -3.3
0 Dm|lkb1 -3.3
0 Ce|F52C6.9 -3.3
0 Hs|GALNT8 -3.3
0 Hs|ADAMTS6 -3.3
0 Ce|D2005.3 -3.3
0 Ce|B0310.1 -3.3
0 Dm|CG13211 -3.3
0 Hs|PICALM -3.3
0 Hs|SNAP91 -3.3
0 Dm|tankyrase -3.3
0 Ce|C05D11.7 -3.3
0 Ce|ubh-3 -3.3
0 Hs|CLK4 -3.3
0 Ce|C13F10.4 -3.3
0 Hs|PDZK3 -3.3
1 Hs|Y478_HUMAN -3.3
0 Hs|NP_689899 -3.3
0 Dm|CG2975 -3.3
0 Dm|CG32373 -3.3
0 Dm|CG32177 -3.3
0 Dm|CG8228 -3.3
0 Hs|ENSG00000165360 -3.3
0 Hs|BAI1 -3.3
0 Ce|F19C7.8 -3.3
0 Hs|C20orf186 -3.3
0 Ce|tag-301 -3.3
0 Ce|gst-5 -3.3
0 Dm|CG10823 -3.3
0 Ce|F01G12.2 -3.3
0 Dm|CG15128 -3.3
0 Hs|TTLL4 -3.3
0 Ce|tra-3 -3.3
0 Ce|sra-38 -3.3
0 Hs|HHIP -3.3
0 Hs|ENSG00000189079 -3.3
0 Hs|ADORA2B -3.3
0 Ce|C42C1.3 -3.3
0 Ce|T01H10.2 -3.3
0 Dm|SMSr -3.3
0 Ce|F08D12.9 -3.3
0 Ce|sir-2.1 -3.3
0 Ce|ret-1 -3.3
1 Hs|RAD54B -3.3
0 Hs|KCNG4 -3.3
0 Ce|rpb-2 -3.3
0 Hs|PTRF -3.3
0 Hs|CCT4 -3.3
0 Hs|SDPR -3.3
0 Ce|tbg-1 -3.3
0 Hs|NP_775917 -3.3
0 Ce|str-4 -3.3
1 Hs|NP_689818 -3.3
0 Dm|CG6053 -3.3
0 Ce|K12D12.1 -3.3
0 Hs|PGPEP1 -3.3
0 Hs|NUP214 -3.3
0 Dm|CG7979 -3.3
0 Ce|D2030.1 -3.3
0 Ce|T27C10.4 -3.3
0 Ce|T11B7.1 -3.3
0 Ce|F14F8.9 -3.3
0 Ce|aak-2 -3.3
0 Hs|NPHP3 -3.3
0 Hs|NP_004859 -3.3
0 Hs|Q8NHB3 -3.3
0 Dm|CG18869 -3.3
0 Ce|K11G9.1 -3.3
0 Ce|ZC190.5 -3.3
0 Dm|Akt1 -3.3
0 Ce|srz-45 -3.3
0 Ce|Y113G7B.12 -3.3
0 Dm|CG31351 -3.3
0 Dm|CG6989 -3.3
0 Ce|C01G6.5 -3.3
0 Hs|CPT2 -3.3
0 Dm|CG8665 -3.3
0 Hs|MYH6 -3.3
0 Hs|MYH7 -3.3
0 Hs|NP_689913 -3.3
0 Ce|Y45G5AM.5 -3.3
0 Ce|R09F10.3 -3.3
0 Hs|PDE2A -3.3
0 Dm|CG5288 -3.3
0 Dm|CG6045 -3.3
0 Dm|blp -3.3
0 Dm|CG1409 -3.3
0 Ce|C47F8.5 -3.3
0 Dm|CG4065 -3.3
0 Ce|srz-1 -3.3
1 Hs|ZNF322A -3.3
0 Dm|CG12120 -3.3
0 Hs|ZRANB1 -3.3
0 Hs|KIR2DL1 -3.3
1 Dm|CG10654 -3.3
0 Dm|mun -3.3
0 Hs|AVIL -3.3
0 Hs|ADORA2A -3.3
0 Hs|PRSS16 -3.3
0 Ce|Y57G11B.2 -3.3
0 Ce|jac-1 -3.3
0 Dm|CG32705 -3.3
0 Hs|NP_001005194 -3.3
0 Dm|CG13390 -3.3
0 Dm|CG11874 -3.3
0 Ce|srw-33 -3.3
0 Hs|KCNK6 -3.3
0 Dm|LpR2 -3.3
0 Dm|CG12531 -3.3
0 Ce|smg-1 -3.3
1 Ce|btf-1 -3.3
0 Ce|Y39A3CR.3 -3.3
0 Ce|T06C12.8 -3.3
0 Hs|Q8N402 -3.3
0 Hs|NP_542381 -3.3
0 Hs|NP_065978 -3.3
0 Dm|CG15142 -3.3
0 Hs|RUTBC3 -3.3
0 Dm|CG14879 -3.3
0 Dm|rg -3.3
0 Ce|erm-1 -3.3
1 Ce|gld-1 -3.3
0 Hs|RDX -3.3
0 Hs|VIL2 -3.3
0 Hs|MSN -3.3
0 Ce|R09D1.9 -3.3
0 Hs|NP_848620 -3.3
0 Hs|EYA4 -3.3
0 Hs|RNF19 -3.3
0 Ce|Y6E2A.1 -3.3
0 Ce|F49C5.9 -3.3
0 Hs|MIL2_HUMAN -3.3
0 Hs|MGA -3.3
0 Hs|MIL3_HUMAN -3.3
0 Hs|RANGAP1 -3.3
0 Dm|CG10347 -3.3
0 Ce|str-113 -3.3
0 Hs|VPS45A -3.3
0 Hs|O75183 -3.3
0 Dm|Cat -3.3
1 Dm|br -3.3
0 Ce|F22G12.5 -3.3
0 Ce|cyp-35D1 -3.3
1 Hs|CREB5 -3.3
0 Hs|GRIN3A -3.3
0 Hs|EIF4G1 -3.3
0 Ce|K02B12.8 -3.3
0 Ce|sra-6 -3.3
0 Ce|Y116F11B.2 -3.3
0 Ce|Y116A8C.5 -3.3
0 Hs|GIF -3.3
0 Dm|CG17840 -3.3
0 Ce|R06B10.5 -3.3
0 Ce|T02H6.1 -3.3
0 Dm|CG32246 -3.3
0 Hs|PADI1 -3.3
0 Ce|K03H1.12 -3.3
0 Ce|skr-20 -3.3
0 Hs|UNC84A -3.3
0 Dm|Rev1 -3.3
0 Hs|SMTN -3.3
0 Hs|ANAPC10 -3.3
0 Dm|Idgf1 -3.3
1 Ce|F21D12.5 -3.3
0 Ce|F01D5.7 -3.3
0 Ce|T08B1.4 -3.3
0 Ce|T04G9.1 -3.3
0 Hs|NP_079124 -3.3
0 Dm|CG12868 -3.3
0 Dm|l(1)G0331 -3.3
0 Dm|CG8613 -3.3
0 Hs|NP_776161 -3.3
0 Ce|K07C6.15 -3.3
0 Ce|F32H5.5 -3.3
0 Hs|RFP2 -3.3
0 Ce|F26A3.6 -3.3
0 Ce|vab-8 -3.3
0 Ce|B0511.4 -3.3
0 Ce|Y38H8A.4 -3.3
0 Hs|HIST1H1A -3.3
0 Ce|ZK673.3 -3.3
0 Dm|CG5897 -3.3
0 Hs|SNX7 -3.3
0 Dm|CG8199 -3.3
0 Ce|T20H9.1 -3.3
0 Ce|H08M01.2 -3.3
0 Hs|ALDH4A1 -3.3
0 Dm|Fas1 -3.3
1 Hs|ZNF225 -3.3
0 Dm|kal-1 -3.3
0 Dm|woc -3.3
0 Hs|ENSG00000198250 -3.3
0 Hs|SDHC -3.3
0 Hs|CABP7 -3.3
1 Ce|T09D3.4 -3.3
0 Dm|Cad87A -3.3
0 Dm|Tsp97E -3.3
0 Hs|NP_940965 -3.3
0 Dm|CG1572 -3.3
0 Dm|CG6452 -3.3
0 Dm|CG33203 -3.3
0 Hs|IL17 -3.3
0 Dm|Mvl -3.3
0 Hs|ATC4_HUMAN -3.3
0 Hs|ENSG00000187600 -3.3
0 Dm|CG9988 -3.3
0 Ce|tnt-3 -3.3
0 Ce|F21F3.4 -3.3
0 Hs|STK36 -3.3
0 Dm|CG2926 -3.3
0 Hs|ANKRD32 -3.3
0 Dm|nAcRalpha-96Aa -3.3
0 Dm|Klp3A -3.3
0 Dm|CG5198 -3.3
0 Ce|B0395.2 -3.3
0 Hs|NP_055518 -3.3
0 Hs|ITIH1 -3.3
0 Ce|wnk-1 -3.3
0 Hs|NP_115582 -3.3
0 Dm|mRpL32 -3.3
0 Hs|NISCH -3.3
1 Hs|DDX58 -3.3
0 Ce|F46A8.10 -3.3
0 Dm|Myo10A -3.3
0 Ce|C48G7.1 -3.3
0 Hs|UBN1 -3.3
0 Dm|CG11407 -3.3
0 Ce|srh-258 -3.3
0 Ce|sre-36 -3.3
0 Hs|PPM1A -3.3
0 Hs|VIAAT -3.3
0 Dm|CG10132 -3.3
0 Dm|CG33292 -3.3
0 Hs|NMU -3.3
0 Hs|PDE5A -3.3
0 Hs|ENSG00000185298 -3.3
0 Dm|Trap80 -3.3
0 Ce|C27A2.4 -3.3
0 Hs|ARMC8 -3.3
1 Hs|SCRT1 -3.3
0 Hs|CASK -3.3
0 Ce|C50H11.13 -3.3
0 Dm|Trap1 -3.3
1 Hs|ZFP29 -3.3
0 Dm|CG5708 -3.3
0 Dm|Arc70 -3.3
0 Ce|Y32B12B.2 -3.3
0 Ce|T21E12.2 -3.3
0 Dm|CG13209 -3.3
0 Ce|F25G6.9 -3.3
0 Hs|PRP19 -3.3
0 Hs|Y195_HUMAN -3.3
0 Ce|srg-3 -3.3
0 Dm|CG5568 -3.3
1 Hs|E4F1 -3.3
0 Hs|MASS1 -3.3
0 Dm|CG1801 -3.3
0 Ce|C35A11.1 -3.3
0 Hs|ENSG00000173827 -3.3
0 Hs|ENSG00000166007 -3.3
0 Ce|gcy-21 -3.3
0 Hs|CLCA3 -3.3
0 Hs|Q9H560 -3.3
0 Dm|pcm -3.3
0 Ce|K01B6.2 -3.3
0 Hs|NP_659802 -3.3
0 Dm|CG5941 -3.3
0 Ce|F35B3.1 -3.3
0 Hs|KCNH7 -3.3
0 Hs|SERPINB2 -3.3
0 Ce|Y59C2A.2 -3.4
0 Dm|CG6415 -3.4
0 Dm|faf -3.4
0 Hs|VEZA_HUMAN -3.4
0 Hs|NP_055529 -3.4
1 Dm|CG15710 -3.4
0 Ce|mek-1 -3.4
0 Hs|Q8N9D1 -3.4
0 Dm|Apc -3.4
1 Ce|F36F12.8 -3.4
0 Hs|NP_872409 -3.4
0 Ce|H17B01.3 -3.4
0 Ce|W02B8.3 -3.4
0 Ce|W02B8.4 -3.4
0 Ce|H14E04.2 -3.4
0 Ce|T23B5.1 -3.4
0 Dm|CG14625 -3.4
0 Dm|CG2698 -3.4
0 Dm|Mocs1 -3.4
0 Hs|HRPT2 -3.4
0 Dm|CG8840 -3.4
0 Dm|CG11245 -3.4
0 Hs|UBE2B -3.4
0 Hs|UBE2A -3.4
0 Dm|CG10589 -3.4
0 Hs|GTF2IRD1 -3.4
0 Ce|Y71D11A.1 -3.4
0 Dm|CG7219 -3.4
0 Dm|CG40460 -3.4
0 Ce|Y73F4A.1 -3.4
0 Dm|Cyp1 -3.4
0 Dm|CG14766 -3.4
0 Hs|YA04_HUMAN -3.4
0 Dm|alpha-Man-II -3.4
0 Ce|vit-2 -3.4
0 Ce|vit-1 -3.4
0 Hs|SH2D4A -3.4
0 Ce|Y105C5B.25 -3.4
0 Dm|b -3.4
0 Dm|CG31029 -3.4
0 Hs|NP_001005191 -3.4
0 Hs|Q8NH33 -3.4
0 Hs|Q9H4I0 -3.4
0 Dm|CG15216 -3.4
0 Hs|ENSG00000196509 -3.4
0 Ce|rme-8 -3.4
1 Hs|ZNF213 -3.4
0 Ce|F59A3.2 -3.4
0 Hs|AKAP11 -3.4
0 Dm|Pli -3.4
0 Ce|T07D10.6 -3.4
0 Dm|CG13842 -3.4
1 Hs|TRPS1 -3.4
0 Dm|GLaz -3.4
0 Ce|srw-35 -3.4
0 Hs|CA4 -3.4
0 Hs|ABT1 -3.4
0 Dm|CG8420 -3.4
0 Hs|C20orf172 -3.4
0 Ce|pmk-3 -3.4
0 Ce|spp-8 -3.4
0 Hs|UBTD1 -3.4
0 Dm|CG31636 -3.4
0 Dm|CG9997 -3.4
0 Ce|Y55F3BR.2 -3.4
0 Ce|F55D10.1 -3.4
0 Hs|IL16 -3.4
0 Ce|F01E11.5 -3.4
0 Dm|CG15161 -3.4
0 Dm|CG5196 -3.4
0 Hs|FARSLA -3.4
0 Hs|VN1R1 -3.4
0 Dm|CG14164 -3.4
0 Dm|CG15462 -3.4
0 Ce|Y119D3B.9 -3.4
0 Ce|F49E11.7 -3.4
0 Hs|NP_055530 -3.4
0 Hs|SCNN1G -3.4
0 Hs|IL22 -3.4
0 Dm|CG9338 -3.4
0 Ce|F47G3.2 -3.4
0 Hs|C20orf50 -3.4
0 Ce|Y71H2AR.2 -3.4
0 Ce|R02D3.1 -3.4
0 Hs|PITPNM2 -3.4
0 Dm|CG6602 -3.4
0 Dm|CG11977 -3.4
1 Hs|SMARCA3 -3.4
0 Hs|ACMSD -3.4
1 Hs|NP_079215 -3.4
1 Hs|NP_006538 -3.4
0 Ce|M7.12 -3.4
0 Hs|PRF1 -3.4
0 Ce|srg-8 -3.4
0 Ce|Y50C1A.1 -3.4
0 Hs|TYMS -3.4
0 Ce|cgo-2 -3.4
0 Hs|ENSG00000171320 -3.4
0 Dm|CG4323 -3.4
0 Ce|B0496.6 -3.4
0 Hs|EEF2 -3.4
0 Dm|Magi -3.4
0 Ce|F18A12.3 -3.4
0 Hs|PIGO -3.4
0 Dm|Nipped-B -3.4
0 Ce|atl-1 -3.4
0 Hs|MLLT6 -3.4
1 Hs|ZNF335 -3.4
0 Dm|Ranbp16 -3.4
0 Ce|F58E1.5 -3.4
0 Ce|ser-1 -3.4
0 Hs|NP_060793 -3.4
0 Hs|SLC2A10 -3.4
0 Ce|npr-3 -3.4
0 Ce|C17C3.2 -3.4
0 Ce|C17C3.13 -3.4
0 Hs|NP_066013 -3.4
0 Dm|lok -3.4
0 Ce|ncr-2 -3.4
0 Hs|VWF -3.4
0 Dm|Ubp64E -3.4
0 Dm|CG3339 -3.4
0 Hs|NP_077733 -3.4
0 Hs|ENSG00000187878 -3.4
0 Ce|T15H9.2 -3.4
0 Ce|ZC47.13 -3.4
0 Ce|tag-64 -3.4
0 Hs|YP01_HUMAN -3.4
0 Dm|CG9799 -3.4
0 Dm|CG32720 -3.4
0 Dm|CG1632 -3.4
1 Dm|MESR4 -3.4
1 Dm|CG18764 -3.4
0 Dm|Gr58c -3.4
0 Hs|RPL5 -3.4
0 Dm|CG8791 -3.4
0 Ce|W09H1.5 -3.4
0 Dm|CG7973 -3.4
0 Ce|K01A6.3 -3.4
0 Dm|CG13739 -3.4
0 Ce|C17A2.2 -3.4
0 Hs|NP_612410 -3.4
0 Hs|NP_689747 -3.4
0 Hs|NP_872354 -3.4
0 Hs|ANKFY1 -3.4
1 Dm|CG14655 -3.4
0 Dm|CG8172 -3.4
0 Hs|RBP7 -3.4
0 Dm|csw -3.4
0 Ce|C39E9.4 -3.4
0 Ce|F08D12.8 -3.4
0 Hs|EIF3S3 -3.4
0 Dm|zetaTry -3.4
0 Ce|F57C2.5 -3.4
0 Ce|C09G4.2 -3.4
0 Hs|SERPINB8 -3.4
0 Dm|CG6675 -3.4
0 Dm|CG32703 -3.4
0 Dm|ptr -3.4
0 Dm|Oatp58Da -3.4
0 Dm|Oatp58Db -3.4
0 Ce|K01D12.2 -3.4
0 Hs|SLC2A2 -3.4
0 Hs|TDO2 -3.4
0 Dm|CG3803 -3.4
0 Hs|Q9P2A8 -3.4
0 Ce|T05A8.4 -3.4
0 Dm|Osi18 -3.4
0 Ce|C39H7.6 -3.4
0 Hs|ZMPSTE24 -3.4
0 Hs|EIF2B4 -3.4
0 Hs|C21orf32 -3.4
0 Hs|SI -3.4
0 Ce|K07A1.16 -3.4
0 Ce|srh-40 -3.4
0 Hs|NP_077293 -3.4
0 Hs|PREP -3.4
0 Ce|BE10.3 -3.4
0 Dm|CG8219 -3.4
0 Dm|CG41087 -3.4
0 Hs|RAI16 -3.4
0 Dm|Ect3 -3.4
0 Ce|C34D4.14 -3.4
0 Dm|Tace -3.4
0 Dm|Moe -3.4
0 Ce|F55G1.15 -3.4
1 Ce|F53B3.1 -3.4
0 Hs|NP_061956 -3.4
0 Dm|CG4763 -3.4
0 Hs|Q8N9I1 -3.4
0 Hs|NP_056006 -3.4
0 Hs|JUP -3.4
0 Hs|Q96Q04 -3.4
0 Hs|ATY3_HUMAN -3.4
0 Dm|CG32104 -3.4
0 Dm|atl -3.4
0 Hs|LAMA2 -3.4
0 Ce|F11A5.8 -3.4
0 Ce|Y42H9B.3 -3.4
0 Dm|CG7840 -3.4
0 Ce|srz-12 -3.4
0 Hs|SLC3A2 -3.4
0 Dm|CG11281 -3.4
0 Dm|pck -3.4
0 Dm|l(1)G0168 -3.4
0 Ce|ZK430.5 -3.4
0 Ce|myo-2 -3.4
0 Dm|CG16726 -3.4
0 Hs|MCM3AP -3.4
0 Hs|SNX24 -3.4
0 Dm|CG15358 -3.4
0 Dm|CG7182 -3.4
0 Ce|C06C6.6 -3.4
0 Hs|ODG1_HUMAN -3.4
0 Ce|F08D12.10 -3.4
0 Hs|SH3KBP1 -3.4
0 Ce|itr-1 -3.4
0 Hs|GPR154 -3.4
0 Ce|C40A11.1 -3.4
0 Ce|Y75B12B.1 -3.4
0 Ce|mix-1 -3.4
0 Ce|sri-71 -3.4
0 Ce|R09D1.11 -3.4
0 Ce|F32D8.12 -3.4
0 Hs|SIAT8A -3.4
0 Dm|CG14186 -3.4
0 Dm|RhoBTB -3.4
0 Hs|EPB41L3 -3.4
0 Hs|NP_775835 -3.4
0 Ce|W05H5.3 -3.4
0 Ce|evl-14 -3.4
0 Ce|K07G5.5 -3.4
0 Ce|T23G4.4 -3.4
0 Hs|KIAA0913 -3.4
0 Dm|CG9525 -3.4
0 Hs|PDE1C -3.4
0 Dm|Hcf -3.4
0 Dm|CG2982 -3.4
0 Dm|CG12682 -3.4
0 Hs|GEMIN6 -3.4
0 Dm|CG13563 -3.4
0 Hs|NP_444279 -3.4
0 Ce|F45E10.1 -3.4
1 Dm|CG11107 -3.4
0 Ce|ZK484.4 -3.4
1 Ce|mog-4 -3.4
0 Ce|T21D11.1 -3.4
0 Ce|F13E9.11 -3.4
0 Ce|R11B5.1 -3.4
1 Hs|DHX15 -3.4
0 Dm|slo -3.4
0 Hs|KCNMA1 -3.4
0 Hs|SLC35D2 -3.4
0 Dm|CG32306 -3.4
0 Dm|CG12162 -3.4
0 Dm|TppII -3.4
0 Dm|CG14238 -3.4
0 Ce|kin-16 -3.4
0 Hs|SLC18A3 -3.4
0 Dm|CcapR -3.4
0 Hs|NP_073621 -3.4
0 Hs|SLC22A1 -3.4
0 Dm|312 -3.4
0 Ce|str-131 -3.4
0 Dm|CG31663 -3.4
1 Dm|cas -3.4
0 Ce|ZK637.1 -3.4
0 Ce|kin-4 -3.4
0 Hs|IFNA21 -3.4
0 Hs|ENSG00000183300 -3.4
0 Dm|CG32516 -3.4
0 Hs|DHRS2 -3.4
1 Ce|nhr-85 -3.4
0 Ce|C17F4.1 -3.4
0 Ce|K08F9.4 -3.4
0 Ce|mec-18 -3.4
0 Ce|F59H5.1 -3.4
0 Hs|CND1_HUMAN -3.4
0 Ce|C34E11.3 -3.4
0 Hs|UCRQ_HUMAN -3.4
0 Hs|WWP1 -3.4
0 Ce|F36H12.17 -3.4
0 Ce|lin-46 -3.4
0 Hs|SSTR1 -3.4
0 Ce|C03A3.1 -3.4
1 Hs|RNASEH1 -3.4
0 Dm|CycJ -3.4
0 Dm|Rgk2 -3.4
0 Dm|CG32092 -3.4
0 Dm|Obp83cd -3.4
1 Ce|D1007.7 -3.4
0 Ce|Y57A10A.2 -3.4
1 Ce|R07B7.14 -3.4
0 Hs|PKD1L1 -3.4
0 Ce|srw-54 -3.4
0 Ce|C49A1.5 -3.4
0 Dm|CG6907 -3.4
0 Dm|CG32698 -3.4
0 Dm|CG1824 -3.4
0 Dm|CG4382 -3.4
0 Dm|spi -3.4
0 Dm|CG9753 -3.5
0 Dm|CG7044 -3.5
0 Ce|emb-27 -3.5
0 Hs|DEFB118 -3.5
0 Ce|F43G6.6 -3.5
0 Ce|C05D11.1 -3.5
0 Ce|gst-6 -3.5
1 Hs|SRF -3.5
0 Hs|EIF3S1 -3.5
0 Dm|CG15497 -3.5
0 Ce|C05C10.1 -3.5
0 Ce|srh-63 -3.5
0 Dm|Osi20 -3.5
0 Dm|CG12379 -3.5
0 Ce|W06A11.1 -3.5
0 Dm|dan -3.5
0 Dm|Hex-t2 -3.5
0 Ce|Y57G11C.45 -3.5
0 Dm|CG3838 -3.5
1 Hs|POGZ -3.5
1 Hs|TIGD6 -3.5
0 Dm|CG31067 -3.5
0 Ce|Y57E12B.3 -3.5
0 Ce|rhi-1 -3.5
0 Ce|F13E6.4 -3.5
0 Hs|AGC1 -3.5
0 Hs|Q8NHB6 -3.5
0 Hs|O5H6_HUMAN -3.5
0 Dm|Tsp42Ec -3.5
0 Dm|CG1732 -3.5
1 Dm|CG16801 -3.5
0 Ce|W07G1.7 -3.5
0 Hs|NP_620169 -3.5
0 Hs|SAMD6 -3.5
1 Dm|lds -3.5
0 Ce|Y62E10A.13 -3.5
0 Dm|GstD6 -3.5
0 Hs|KIAA1432 -3.5
0 Hs|PGM5 -3.5
0 Dm|Ptp99A -3.5
0 Ce|F44D12.10 -3.5
0 Ce|F13D11.4 -3.5
0 Ce|C15B12.4 -3.5
0 Ce|Y40C7B.5 -3.5
0 Hs|ADAM33 -3.5
0 Hs|SNX16 -3.5
0 Ce|col-40 -3.5
0 Dm|CG15735 -3.5
0 Ce|R06C1.6 -3.5
0 Hs|ENSG00000188244 -3.5
0 Hs|SLC12A9 -3.5
0 Dm|CG8561 -3.5
0 Ce|C45E5.3 -3.5
0 Ce|srz-54 -3.5
0 Ce|C15H9.3 -3.5
0 Dm|CG30039 -3.5
0 Ce|tmd-1 -3.5
0 Dm|CG14346 -3.5
0 Ce|Y54G2A.36 -3.5
0 Dm|CG8646 -3.5
1 Ce|C44E4.4 -3.5
0 Ce|F36H2.2 -3.5
0 Ce|F35C11.3 -3.5
0 Ce|M05D6.1 -3.5
0 Hs|GSTM2 -3.5
0 Dm|CG2493 -3.5
0 Ce|lin-59 -3.5
0 Ce|E02A10.3 -3.5
0 Ce|K07H8.2 -3.5
1 Hs|Q8IVV5 -3.5
0 Hs|PTPN12 -3.5
0 Ce|F48C1.1 -3.5
0 Ce|twk-14 -3.5
0 Hs|Q9NQ15 -3.5
0 Hs|C9orf72 -3.5
0 Dm|CG5971 -3.5
0 Dm|CG15450 -3.5
0 Dm|CG3376 -3.5
0 Ce|T04F8.2 -3.5
0 Hs|HYDIN -3.5
0 Hs|PEX13 -3.5
0 Dm|CG13283 -3.5
0 Ce|C45G9.1 -3.5
0 Ce|C56G2.9 -3.5
0 Dm|aPKC -3.5
0 Dm|CG5018 -3.5
0 Dm|CG31100 -3.5
0 Dm|CG14061 -3.5
0 Ce|F22E5.7 -3.5
0 Ce|Y97E10B.3 -3.5
0 Ce|F48F5.1 -3.5
0 Ce|M04F3.5 -3.5
0 Hs|SMCR5 -3.5
0 Hs|CATSPER3 -3.5
0 Dm|CG6672 -3.5
0 Dm|CG18519 -3.5
0 Ce|srz-91 -3.5
0 Hs|Q8NCM6 -3.5
0 Dm|CG3999 -3.5
1 Dm|CG4424 -3.5
0 Ce|Y18D10A.23 -3.5
0 Ce|C33H5.2 -3.5
0 Ce|ZK829.4 -3.5
0 Ce|C25G4.7 -3.5
1 Hs|ENSG00000197128 -3.5
0 Dm|ade2 -3.5
0 Ce|F18G5.5 -3.5
0 Ce|tag-289 -3.5
0 Dm|CG14128 -3.5
0 Dm|CG33120 -3.5
0 Dm|CG11529 -3.5
0 Ce|F12B6.2 -3.5
0 Ce|F26A1.6 -3.5
0 Ce|F26A1.8 -3.5
1 Ce|C46E10.9 -3.5
0 Dm|Shal -3.5
0 Ce|C16C8.16 -3.5
0 Ce|F58G6.2 -3.5
0 Ce|T13H2.4 -3.5
0 Ce|sqv-1 -3.5
0 Hs|ENSG00000122872 -3.5
0 Hs|PKD2L1 -3.5
0 Hs|PHEMX -3.5
0 Dm|CG31190 -3.5
0 Hs|VGCNL1 -3.5
0 Ce|F55F10.1 -3.5
1 Hs|OR1K1 -3.5
0 Dm|CG16896 -3.5
0 Hs|Q9H377 -3.5
0 Hs|EPS8 -3.5
0 Hs|ENSG00000185074 -3.5
0 Dm|flfl -3.5
0 Hs|CATSPER1 -3.5
0 Hs|FVT1 -3.5
0 Dm|Roe1 -3.5
0 Hs|GRPEL2 -3.5
0 Ce|msh-2 -3.5
0 Ce|T05A1.4 -3.5
0 Ce|ZK899.2 -3.5
0 Dm|CG17255 -3.5
0 Ce|czw-1 -3.5
0 Hs|CLDN15 -3.5
0 Dm|CG17024 -3.5
0 Dm|CG10958 -3.5
0 Ce|pro-1 -3.5
0 Hs|AK2 -3.5
0 Hs|PMPCB -3.5
0 Hs|NP_079440 -3.5
0 Hs|GPBAR1 -3.5
0 Dm|swa -3.5
0 Ce|rnf-1 -3.5
0 Hs|AMY2A -3.5
0 Hs|AMY1A -3.5
0 Hs|NP_060539 -3.5
0 Hs|APG5L -3.5
0 Dm|CG7180 -3.5
0 Dm|CG9000 -3.5
0 Dm|l(2)08717 -3.5
0 Hs|DBH -3.5
0 Hs|MAGEC1 -3.5
0 Ce|Y79H2A.2 -3.5
0 Dm|Arp14D -3.5
0 Ce|T21B10.5 -3.5
0 Hs|EVER1 -3.5
0 Hs|ACTR2 -3.5
0 Hs|PMS2L3 -3.5
0 Hs|MAP2 -3.5
0 Dm|CG11037 -3.5
0 Ce|W10G11.11 -3.5
0 Ce|dnj-5 -3.5
0 Hs|DNAH7 -3.5
0 Dm|CG6688 -3.5
0 Ce|rps-14 -3.5
0 Ce|Y11D7A.3 -3.5
0 Ce|Y52B11A.1 -3.5
0 Hs|NP_932069 -3.5
0 Hs|RHAG -3.5
0 Ce|Y49F6B.2 -3.5
0 Dm|CG9386 -3.5
0 Dm|CG32382 -3.5
1 Dm|mus308 -3.5
0 Dm|kl-3 -3.5
0 Dm|CG11788 -3.5
0 Ce|F54D12.1 -3.5
0 Ce|T27E9.5 -3.5
0 Hs|ALG10 -3.5
0 Hs|ENSG00000175548 -3.5
0 Hs|NP_997320 -3.5
0 Hs|ABCB5 -3.5
0 Ce|Y41D4B.24 -3.5
0 Ce|F55C5.7 -3.5
0 Hs|NP_945185 -3.5
0 Hs|SOAT2 -3.5
0 Ce|Y67A10A.7 -3.5
0 Hs|CYBA -3.5
0 Ce|M01F1.4 -3.5
1 Hs|ENSG00000185233 -3.5
0 Hs|ENSG00000183524 -3.5
0 Hs|Q8NCT2 -3.5
0 Hs|CDC14B -3.5
0 Dm|Rgk3 -3.5
0 Hs|RASAL2 -3.5
0 Dm|CG32599 -3.5
0 Dm|l(2)k01209 -3.5
1 Hs|ZNF19 -3.5
0 Dm|da -3.5
0 Ce|C09B9.1 -3.5
0 Hs|NP_060496 -3.5
0 Ce|R06C7.2 -3.5
0 Ce|B0416.3 -3.5
0 Hs|Q9H7R1 -3.5
0 Hs|IMPG2 -3.5
0 Dm|CG3473 -3.5
0 Ce|ubc-13 -3.5
0 Ce|F19B6.1 -3.5
0 Hs|UBE2N -3.5
0 Ce|Y110A2AM.1 -3.5
0 Hs|GPR143 -3.5
0 Dm|CG8583 -3.5
0 Hs|MYCBPAP -3.5
0 Dm|CG32579 -3.5
0 Ce|C46E10.6 -3.5
0 Ce|C40H5.4 -3.5
0 Hs|HPSE -3.5
0 Hs|FGD3 -3.5
0 Hs|CTPS -3.5
0 Hs|UNC13A -3.5
0 Dm|CG31253 -3.5
0 Dm|CG31131 -3.5
0 Ce|F46F5.4 -3.5
0 Ce|C01G10.1 -3.5
0 Hs|DISP1 -3.5
0 Hs|Q8N231 -3.5
0 Dm|Or74a -3.5
0 Ce|EEED8.14 -3.5
0 Ce|frs-3 -3.5
0 Hs|DLGAP4 -3.5
0 Ce|Y38E10A.28 -3.5
1 Hs|ZNF46 -3.5
0 Hs|TCF20 -3.5
0 Hs|MOCS1 -3.5
0 Ce|F31C3.5 -3.5
0 Ce|F31F4.15 -3.5
0 Dm|CG40044 -3.5
0 Ce|C53A5.4 -3.5
0 Ce|F59B10.1 -3.5
0 Hs|C10orf67 -3.5
0 Ce|dyci-1 -3.5
0 Ce|K09H11.3 -3.5
0 Hs|GPR68 -3.5
0 Ce|K08D10.5 -3.5
0 Dm|CG31926 -3.5
0 Ce|Y92H12BR.3 -3.5
0 Hs|SLC16A14 -3.5
0 Hs|ADHFE1 -3.5
0 Hs|ENSG00000186883 -3.5
0 Ce|Y105E8A.24 -3.5
0 Ce|adt-1 -3.5
0 Hs|DACT1 -3.5
0 Hs|ENSG00000128422 -3.5
0 Hs|ENSG00000178843 -3.5
0 Dm|Yp1 -3.5
0 Hs|C21orf108 -3.5
0 Ce|Y48E1B.7 -3.5
0 Hs|NP_076933 -3.5
0 Dm|CG32855 -3.5
0 Ce|F54H12.6 -3.5
0 Ce|Y41E3.10 -3.5
0 Ce|ZC8.6 -3.5
0 Hs|ABCA8 -3.5
0 Hs|Q8TB58 -3.5
0 Hs|PLP1 -3.5
0 Dm|CG8405 -3.5
0 Ce|moc-1 -3.5
0 Hs|SERPINA5 -3.5
0 Dm|CG6717 -3.5
0 Ce|F59E12.8 -3.5
0 Ce|F54B11.9 -3.5
0 Dm|Or2a -3.5
0 Dm|CG11269 -3.5
0 Hs|MOXD1 -3.5
0 Dm|CG14339 -3.5
0 Dm|AlstR -3.5
0 Ce|F48C1.5 -3.5
0 Hs|PRPF39 -3.5
0 Ce|Y32H12A.8 -3.5
0 Hs|ILF2 -3.5
0 Hs|ADCY7 -3.5
0 Hs|AKAP10 -3.5
0 Hs|TBC1D5 -3.5
0 Ce|C14B9.8 -3.5
0 Hs|NP_976224 -3.5
0 Dm|CG7578 -3.5
0 Hs|ARFGEF2 -3.5
0 Hs|ARFGEF1 -3.5
0 Hs|GPR54 -3.5
0 Hs|FGFR1 -3.5
0 Ce|F29C12.5 -3.5
0 Ce|ZK430.1 -3.5
0 Ce|F44E7.6 -3.5
0 Ce|amt-4 -3.5
0 Ce|amt-1 -3.5
0 Dm|CG32956 -3.5
0 Hs|ITCH -3.5
0 Dm|CG33204 -3.5
0 Hs|VKORC1L1 -3.5
0 Dm|CG6156 -3.5
0 Ce|R07C3.5 -3.5
0 Ce|C06E4.6 -3.5
0 Ce|lin-2 -3.5
0 Dm|Cka -3.5
0 Hs|PLI3_HUMAN -3.5
0 Hs|PELI2 -3.5
0 Ce|grd-12 -3.5
0 Dm|Ada -3.5
0 Hs|GPR135 -3.5
0 Dm|Ugt86De -3.5
0 Dm|l(2)k07433 -3.5
0 Ce|F30B5.4 -3.5
0 Hs|MEFV -3.5
1 Ce|C12D5.2 -3.5
0 Hs|PCDHB5 -3.5
0 Hs|OR2K2 -3.5
0 Hs|KCNE2 -3.5
0 Dm|CG32944 -3.5
0 Ce|C47G2.5 -3.5
0 Ce|F32A11.4 -3.5
0 Hs|AP4B1 -3.5
0 Hs|TAS2R49 -3.5
0 Hs|TAS2R44 -3.5
0 Hs|TAS2R46 -3.5
0 Hs|TAS2R45 -3.5
0 Hs|ENSG00000178620 -3.5
0 Ce|ZK265.8 -3.5
1 Hs|AKAP1 -3.5
0 Hs|KIAA0685 -3.5
1 Hs|NP_055921 -3.5
0 Dm|CG12428 -3.5
0 Dm|nmo -3.5
0 Hs|KLHL10 -3.5
0 Hs|Q9C0D5 -3.5
0 Hs|PFKL -3.5
0 Dm|CG32355 -3.5
0 Dm|CG33187 -3.5
0 Dm|CG3226 -3.5
0 Hs|Q9P1K1 -3.5
0 Hs|APC2 -3.5
1 Hs|NOVA2 -3.5
0 Dm|CG31743 -3.6
0 Dm|CG12194 -3.6
0 Dm|CG16781 -3.6
0 Ce|sre-7 -3.6
1 Hs|NP_060681 -3.6
0 Hs|PFKFB2 -3.6
0 Hs|CFTR -3.6
1 Ce|T01G6.6 -3.6
1 Ce|nhr-34 -3.6
0 Hs|NP_872628 -3.6
1 Hs|ZNF383 -3.6
0 Hs|USP51 -3.6
0 Dm|CG33174 -3.6
0 Hs|BMP15 -3.6
0 Ce|eat-6 -3.6
1 Dm|ab -3.6
0 Ce|srh-97 -3.6
0 Hs|SLC38A2 -3.6
0 Ce|Y47G6A.19 -3.6
0 Ce|gei-9 -3.6
1 Hs|RREB1 -3.6
0 Ce|K09H9.5 -3.6
0 Ce|E04F6.4 -3.6
0 Hs|ENSG00000164845 -3.6
0 Ce|Y38E10A.22 -3.6
0 Ce|F42H10.2 -3.6
0 Ce|str-47 -3.6
0 Hs|C8orf1 -3.6
0 Dm|yip2 -3.6
0 Ce|srz-5 -3.6
0 Hs|SORL1 -3.6
0 Hs|NP_079425 -3.6
0 Ce|W07E6.3 -3.6
1 Ce|C10G6.1 -3.6
1 Ce|egl-44 -3.6
0 Hs|TTC6_HUMAN -3.6
0 Hs|XPNPEP1 -3.6
0 Hs|NP_689862 -3.6
0 Dm|CG5295 -3.6
0 Ce|F39B2.4 -3.6
0 Hs|PTPN13 -3.6
0 Dm|CG15712 -3.6
0 Hs|NP_001004477 -3.6
0 Hs|ENSG00000185735 -3.6
0 Hs|NP_694984 -3.6
0 Dm|CG30053 -3.6
0 Ce|T09E11.8 -3.6
0 Ce|C54D10.4 -3.6
0 Ce|K02E10.1 -3.6
0 Hs|NP_073607 -3.6
0 Dm|CG4925 -3.6
0 Ce|dnj-27 -3.6
0 Ce|puf-8 -3.6
0 Dm|CG9362 -3.6
0 Ce|M70.3 -3.6
0 Ce|skr-1 -3.6
1 Ce|eor-1 -3.6
0 Ce|R05G6.1 -3.6
0 Dm|CG5316 -3.6
0 Hs|MTPN -3.6
0 Ce|Y71G12B.25 -3.6
0 Ce|cng-1 -3.6
0 Dm|CG6299 -3.6
0 Ce|sqv-8 -3.6
0 Ce|T03E6.6 -3.6
0 Ce|tag-263 -3.6
0 Dm|CG8589 -3.6
0 Ce|T02G5.1 -3.6
0 Ce|tba-6 -3.6
0 Dm|mtTFB2 -3.6
0 Dm|CG12858 -3.6
0 Ce|C16C10.13 -3.6
1 Ce|lin-13 -3.6
0 Ce|srh-209 -3.6
0 Ce|srh-208 -3.6
0 Ce|rme-6 -3.6
0 Ce|F11C1.5 -3.6
0 Dm|CG10481 -3.6
0 Hs|TLN2 -3.6
0 Hs|ARNT -3.6
0 Hs|ENSG00000184682 -3.6
0 Ce|W05F2.5 -3.6
0 Dm|CG14585 -3.6
0 Dm|CG5902 -3.6
0 Ce|ZK1320.9 -3.6
0 Ce|unc-119 -3.6
0 Ce|Y75B8A.39 -3.6
0 Hs|OGFR -3.6
0 Dm|Uba2 -3.6
0 Dm|CG5984 -3.6
0 Ce|D2085.5 -3.6
0 Ce|cua-1 -3.6
0 Hs|O75141 -3.6
0 Ce|F10G7.5 -3.6
0 Ce|C06G1.1 -3.6
0 Hs|ENSG00000197156 -3.6
0 Hs|ENSG00000196259 -3.6
0 Hs|ENSG00000188887 -3.6
0 Hs|ENSG00000196854 -3.6
0 Hs|ENSG00000197178 -3.6
0 Hs|ENSG00000197351 -3.6
0 Hs|Q8N918 -3.6
0 Hs|ENSG00000197693 -3.6
0 Hs|ENSG00000189226 -3.6
0 Hs|ENSG00000197389 -3.6
0 Hs|ENSG00000198280 -3.6
0 Hs|ENSG00000197064 -3.6
0 Hs|ENSG00000196738 -3.6
0 Hs|ENSG00000198224 -3.6
0 Hs|ENSG00000196745 -3.6
0 Hs|ENSG00000197890 -3.6
0 Ce|str-125 -3.6
0 Hs|NP_056983 -3.6
0 Hs|PRC1 -3.6
0 Hs|NP_116028 -3.6
0 Ce|K10C8.1 -3.6
0 Hs|ACTBL1 -3.6
1 Dm|CG2116 -3.6
0 Dm|dome -3.6
0 Ce|R52.3 -3.6
0 Ce|W03F8.4 -3.6
0 Hs|TAC3 -3.6
0 Hs|AHSA2 -3.6
0 Dm|CG8795 -3.6
0 Dm|CG8784 -3.6
0 Dm|CG9918 -3.6
0 Hs|C10orf97 -3.6
0 Ce|Y57G11C.46 -3.6
1 Dm|CG6792 -3.6
0 Ce|kqt-2 -3.6
0 Hs|RFC2 -3.6
0 Hs|ARPC1A -3.6
0 Ce|W01A8.4 -3.6
0 Dm|CG3810 -3.6
0 Hs|MAPKAPK5 -3.6
0 Hs|MYH13 -3.6
0 Hs|MYH2 -3.6
0 Hs|MYH3 -3.6
0 Hs|C20orf54 -3.6
0 Ce|C36B1.3 -3.6
0 Ce|nmr-2 -3.6
0 Ce|mtk-1 -3.6
0 Hs|RASA2 -3.6
0 Dm|CG31262 -3.6
0 Hs|NEK7 -3.6
0 Hs|NAV1 -3.6
0 Dm|granny-smith -3.6
0 Dm|CG7992 -3.6
0 Ce|F10G7.10 -3.6
0 Ce|ZC376.3 -3.6
0 Hs|ARVCF -3.6
0 Ce|T12E12.3 -3.6
0 Ce|T27E7.6 -3.6
0 Ce|srt-25 -3.6
0 Dm|Aats-ile -3.6
0 Dm|l(3)82Fd -3.6
0 Dm|CG7705 -3.6
0 Ce|mcm-4 -3.6
0 Ce|ubc-22 -3.6
0 Hs|NP_775936 -3.6
0 Hs|MDC1 -3.6
0 Dm|disp -3.6
0 Hs|ENSG00000168803 -3.6
0 Hs|GCLC -3.6
0 Hs|CYP46A1 -3.6
0 Hs|ZBED4 -3.6
0 Dm|lap -3.6
0 Dm|CG6550 -3.6
0 Hs|AES -3.6
0 Hs|ALMS1 -3.6
0 Hs|SOX12 -3.6
0 Hs|UQCRB -3.6
0 Ce|tdc-1 -3.6
0 Hs|BDKRB2 -3.6
0 Dm|CG14615 -3.6
0 Ce|cyp-35B1 -3.6
0 Dm|CG14883 -3.6
0 Dm|CG9572 -3.6
0 Dm|Camta -3.6
0 Dm|CG33296 -3.6
0 Dm|CG4080 -3.6
0 Dm|CG11523 -3.6
0 Ce|srz-23 -3.6
0 Hs|ARHGEF18 -3.6
0 Hs|NP_001005209 -3.6
0 Hs|SEC31L1 -3.6
0 Dm|SMC2 -3.6
1 Dm|CG32006 -3.6
0 Hs|EPHB2 -3.6
0 Hs|DMD -3.6
0 Ce|M162.7 -3.6
0 Ce|T07C5.1 -3.6
0 Hs|Q8IUV1 -3.6
0 Ce|T18H9.7 -3.6
0 Ce|F17A9.4 -3.6
0 Hs|Q8WXQ3 -3.6
1 Hs|NP_060592 -3.6
0 Hs|ACAS2 -3.6
0 Dm|CG7402 -3.6
0 Ce|lpl-1 -3.6
0 Dm|CG7991 -3.6
0 Ce|Y48E1A.1 -3.6
0 Hs|GPR12 -3.6
1 Hs|MYCN -3.6
0 Ce|K02E11.7 -3.6
0 Hs|OTOA -3.6
0 Dm|bchs -3.6
0 Hs|TYRO3 -3.6
0 Hs|DPP6 -3.6
0 Hs|SLC39A7 -3.6
0 Ce|mcm-2 -3.6
0 Ce|Y37A1B.10 -3.6
0 Ce|hsp-6 -3.6
0 Hs|NP_085132 -3.6
0 Dm|CG5639 -3.6
0 Ce|Y105E8A.25 -3.6
0 Ce|R07E5.17 -3.6
0 Hs|PCFB_HUMAN -3.6
0 Hs|NP_060818 -3.6
0 Dm|CG9322 -3.6
0 Ce|F59H6.10 -3.6
0 Hs|NP_958928 -3.6
0 Ce|T25G12.11 -3.6
0 Hs|NP_872302 -3.6
0 Ce|ZK742.4 -3.6
0 Ce|Y54E10A.12 -3.6
0 Dm|msk -3.6
0 Hs|PROM2 -3.6
0 Hs|KCTD2 -3.6
0 Hs|VMD2 -3.6
0 Dm|CG5140 -3.6
0 Ce|F16F9.2 -3.6
0 Ce|T03F7.7 -3.6
0 Dm|r -3.6
0 Dm|CG30058 -3.6
0 Ce|sri-1 -3.6
0 Dm|sog -3.6
0 Hs|NP_653310 -3.6
0 Ce|C55B7.5 -3.6
0 Ce|ers-1 -3.6
0 Hs|NP_075384 -3.6
0 Dm|RhoGAP68F -3.6
0 Ce|ZC404.7 -3.6
0 Ce|C10B5.1 -3.6
0 Hs|ELOVL3 -3.6
0 Hs|O60336 -3.6
0 Hs|NP_036399 -3.6
0 Dm|CG14017 -3.6
0 Dm|Ptpmeg -3.6
0 Hs|SLC15A1 -3.6
0 Hs|C3orf4 -3.6
0 Hs|SREBF2 -3.6
0 Dm|CG31652 -3.6
1 Ce|nhr-8 -3.6
0 Ce|K11H3.7 -3.6
0 Ce|F27E11.1 -3.6
0 Ce|F57F4.1 -3.6
0 Dm|CG4598 -3.6
0 Hs|PNLIPRP1 -3.6
0 Ce|Y49F6C.5 -3.6
0 Ce|T08D2.2 -3.6
0 Hs|CYLN2 -3.6
0 Dm|CG12009 -3.6
0 Ce|unc-49 -3.6
0 Hs|KCNJ16 -3.6
0 Hs|NP_689895 -3.6
1 Hs|ENSG00000188278 -3.6
1 Hs|NP_689671 -3.6
0 Ce|C17B7.5 -3.6
0 Hs|SMURF1 -3.6
0 Ce|C28H8.7 -3.6
0 Hs|MS4A4A -3.6
0 Hs|HTR1D -3.6
0 Dm|CG8064 -3.6
0 Ce|dat-1 -3.6
0 Ce|F49E10.2 -3.6
0 Hs|ATOX1 -3.6
0 Dm|gammaTub23C -3.6
0 Dm|CG13624 -3.6
0 Hs|NP_997196 -3.6
0 Hs|CELSR1 -3.6
0 Ce|ZK622.3 -3.6
0 Dm|CG31678 -3.6
0 Ce|C56G2.4 -3.6
0 Ce|F44A2.2 -3.6
0 Ce|F22B8.3 -3.6
0 Ce|srh-98 -3.6
0 Ce|T05C12.4 -3.6
0 Ce|F44D12.9 -3.6
0 Ce|T27E7.4 -3.6
1 Hs|ZFP1 -3.6
0 Hs|ENSG00000173178 -3.6
0 Ce|C29E4.2 -3.6
0 Ce|Y105C5B.4 -3.6
0 Hs|NP_073611 -3.6
0 Dm|CG8232 -3.6
0 Ce|C47F8.1 -3.6
0 Hs|SUPT16H -3.6
0 Hs|SLC24A5 -3.6
0 Dm|CG6631 -3.6
0 Ce|Y75B8A.21 -3.6
0 Ce|stdh-2 -3.6
0 Dm|Rack1 -3.6
0 Dm|CG18669 -3.6
0 Dm|cactin -3.6
0 Ce|lat-1 -3.6
0 Ce|Y17G9B.7 -3.6
0 Dm|hyd -3.6
0 Dm|CG3536 -3.6
0 Ce|M05D6.5 -3.6
0 Ce|ZC53.4 -3.6
0 Dm|CG30432 -3.6
0 Ce|Y20F4.5 -3.6
0 Ce|hpl-2 -3.6
0 Ce|dhs-21 -3.6
0 Hs|NP_443196 -3.6
0 Dm|CG12547 -3.6
1 Hs|NP_112203 -3.6
0 Hs|DGKG -3.6
0 Ce|F42C5.2 -3.6
0 Hs|TDRD5 -3.6
0 Hs|C15orf16 -3.6
0 Hs|NP_857598 -3.6
0 Ce|F45C12.12 -3.6
0 Dm|CG4789 -3.6
0 Ce|Y69A2AR.31 -3.6
0 Hs|NP_775737 -3.6
0 Hs|USP19 -3.6
0 Dm|CG5098 -3.6
0 Hs|DVL3 -3.6
0 Ce|W08E12.9 -3.6
0 Ce|srg-38 -3.6
0 Hs|PSMD2 -3.6
0 Dm|gk -3.6
0 Hs|SGCZ -3.6
0 Dm|CG4267 -3.6
1 Ce|F30A10.7 -3.6
1 Ce|K02F6.1 -3.6
1 Hs|ZNF582 -3.6
0 Hs|SLC6A1 -3.6
0 Hs|BBX -3.6
0 Ce|T23G11.1 -3.6
0 Ce|F09C6.2 -3.6
0 Hs|ANKK1 -3.6
0 Hs|TRIM37 -3.6
0 Dm|fy -3.6
0 Hs|VANGL2 -3.6
0 Dm|aralar1 -3.6
0 Dm|CG8877 -3.6
0 Ce|pgp-7 -3.6
0 Ce|pgp-6 -3.6
0 Ce|C30E1.2 -3.6
0 Hs|PRPF8 -3.6
0 Hs|Q8IVG4 -3.6
0 Hs|NP_612351 -3.6
1 Ce|mog-5 -3.6
0 Ce|Y46C8AL.5 -3.6
0 Ce|srh-211 -3.6
0 Hs|CSMD1 -3.6
0 Hs|PGLYRP2 -3.6
0 Dm|CG6005 -3.6
0 Dm|CG4293 -3.6
0 Hs|C1orf26 -3.6
0 Dm|CG14153 -3.7
0 Hs|ACTN4 -3.7
0 Dm|inaC -3.7
0 Dm|CG3119 -3.7
0 Hs|ATY1_HUMAN -3.7
0 Hs|CDYL2 -3.7
0 Ce|C38D4.3 -3.7
1 Hs|ROXN_HUMAN -3.7
0 Ce|R05D3.11 -3.7
0 Hs|RAB6IP1 -3.7
0 Dm|hbs -3.7
0 Ce|C43H6.3 -3.7
0 Hs|ASB10 -3.7
0 Dm|rho -3.7
0 Hs|NP_060526 -3.7
0 Hs|EXO1 -3.7
0 Hs|NP_829882 -3.7
0 Hs|ENSG00000153165 -3.7
0 Hs|RANBP2L1 -3.7
0 Hs|MUC4 -3.7
0 Dm|CG5625 -3.7
0 Ce|F59E12.4 -3.7
0 Hs|NP_787057 -3.7
0 Ce|B0454.6 -3.7
0 Hs|O8D4_HUMAN -3.7
0 Hs|SIAT4B -3.7
0 Hs|ADAMTS5 -3.7
1 Dm|CG31601 -3.7
0 Ce|C18F10.2 -3.7
1 Ce|nhr-123 -3.7
0 Dm|CG33254 -3.7
0 Dm|CG10588 -3.7
1 Ce|F07C3.10 -3.7
0 Hs|NP_775887 -3.7
0 Ce|Y102A11A.7 -3.7
1 Hs|NP_694453 -3.7
0 Hs|SLC39A10 -3.7
0 Dm|CG8678 -3.7
0 Dm|CG31148 -3.7
0 Hs|O75229 -3.7
0 Dm|Sur -3.7
0 Ce|Y39B6A.23 -3.7
0 Ce|C13E3.1 -3.7
0 Hs|ULK1 -3.7
0 Dm|CG15086 -3.7
1 Hs|ZNF24 -3.7
0 Ce|C27D6.1 -3.7
0 Ce|M03E7.4 -3.7
0 Ce|F23D12.2 -3.7
0 Hs|NP_079071 -3.7
1 Hs|ZNF238 -3.7
1 Dm|Mi-2 -3.7
0 Ce|Y27F2A.6 -3.7
0 Ce|C08B6.5 -3.7
0 Hs|SLC24A6 -3.7
0 Hs|NP_077013 -3.7
0 Hs|MXD4 -3.7
0 Dm|CG11915 -3.7
0 Dm|alphaPS5 -3.7
0 Ce|fat-2 -3.7
0 Ce|F53B1.8 -3.7
0 Ce|C03A7.6 -3.7
0 Dm|Alp23B -3.7
0 Hs|NP_066969 -3.7
1 Hs|TBX2 -3.7
0 Ce|C16H3.1 -3.7
0 Ce|cho-1 -3.7
0 Ce|F59F5.2 -3.7
1 Dm|Chd1 -3.7
0 Hs|FEZ1 -3.7
0 Ce|ZK945.7 -3.7
0 Hs|TMEM8 -3.7
0 Hs|ALG8 -3.7
0 Dm|CG10195 -3.7
0 Dm|Rho1 -3.7
0 Ce|Y119C1B.5 -3.7
0 Hs|RHOB -3.7
0 Hs|RING1 -3.7
0 Dm|CG12272 -3.7
0 Dm|cnk -3.7
0 Ce|ZC581.1 -3.7
0 Ce|Y34B4A.2 -3.7
0 Hs|OR51B2 -3.7
0 Dm|CG5758 -3.7
0 Dm|CG13896 -3.7
0 Ce|C53B4.1 -3.7
0 Hs|SLC25A11 -3.7
0 Dm|CG3131 -3.7
0 Dm|CG12702 -3.7
0 Ce|C30C11.1 -3.7
0 Ce|R10E8.8 -3.7
0 Hs|SCN8A -3.7
0 Hs|NP_079066 -3.7
0 Hs|NP_073738 -3.7
0 Dm|CG11203 -3.7
0 Ce|sre-40 -3.7
1 Hs|NP_060335 -3.7
0 Hs|MLYCD -3.7
0 Ce|K01D12.12 -3.7
0 Ce|C10C5.3 -3.7
0 Ce|K06B4.3 -3.7
0 Hs|NP_057654 -3.7
1 Hs|ZNF557 -3.7
0 Dm|CG32816 -3.7
0 Ce|F38A1.4 -3.7
0 Hs|LETM2 -3.7
0 Ce|Y22D7AR.9 -3.7
0 Ce|F37A4.1 -3.7
0 Dm|CG11318 -3.7
0 Dm|Gr22c -3.7
0 Dm|Ugt86Dh -3.7
0 Dm|Gp93 -3.7
0 Ce|Y111B2A.17 -3.7
0 Hs|NP_955369 -3.7
1 Hs|EIF4A1 -3.7
0 Hs|PCDHB7 -3.7
1 Hs|ENSG00000173394 -3.7
0 Ce|C33H5.18 -3.7
0 Ce|F18G5.4 -3.7
0 Ce|C39B10.4 -3.7
0 Hs|BST2 -3.7
0 Ce|cyp-33C2 -3.7
0 Dm|CG31082 -3.7
0 Ce|npp-17 -3.7
0 Ce|srbc-34 -3.7
0 Hs|MAN1A2 -3.7
1 Hs|ZNF624 -3.7
0 Dm|CG13937 -3.7
0 Dm|cmp44E -3.7
0 Ce|R11F4.3 -3.7
0 Ce|F15H10.10 -3.7
0 Ce|Y49F6A.5 -3.7
0 Ce|C50E3.9 -3.7
0 Hs|BNIP1 -3.7
0 Dm|SytIV -3.7
0 Hs|SHC2_HUMAN -3.7
0 Hs|NP_056039 -3.7
1 Ce|C41D11.7 -3.7
0 Ce|H32C10.2 -3.7
0 Hs|SLC6A7 -3.7
0 Ce|F48B9.2 -3.7
0 Ce|epn-1 -3.7
0 Dm|trr -3.7
0 Ce|Y105E8A.23 -3.7
0 Ce|ZC477.5 -3.7
0 Dm|CYLD -3.7
0 Dm|CG2263 -3.7
0 Ce|str-267 -3.7
0 Ce|str-154 -3.7
0 Ce|F23A7.7 -3.7
0 Dm|CG13597 -3.7
0 Hs|NP_060129 -3.7
0 Dm|mRpL21 -3.7
0 Ce|Y108F1.1 -3.7
0 Ce|Y47C4A.1 -3.7
0 Hs|STARD3 -3.7
0 Hs|PLXNA4 -3.7
0 Dm|CG7220 -3.7
0 Dm|CG2519 -3.7
0 Ce|udr-1 -3.7
0 Hs|CRABP1 -3.7
0 Hs|ST7 -3.7
0 Dm|CG3149 -3.7
0 Dm|CG6175 -3.7
0 Dm|CG3592 -3.7
0 Ce|T27E9.6 -3.7
1 Dm|CG6808 -3.7
0 Ce|srh-195 -3.7
0 Ce|C06G3.9 -3.7
0 Hs|SLC38A1 -3.7
0 Hs|MORF4L1 -3.7
0 Ce|Y54F10AR.1 -3.7
0 Hs|RASGRP2 -3.7
0 Hs|MRPL38 -3.7
0 Ce|toc-1 -3.7
0 Dm|CG15283 -3.7
1 Dm|CG5205 -3.7
0 Dm|CG31357 -3.7
0 Hs|KY -3.7
0 Hs|TLR2 -3.7
0 Ce|ZK6.7 -3.7
0 Hs|MIPEP -3.7
0 Hs|TMPRSS3 -3.7
0 Ce|acy-2 -3.7
0 Dm|CG14087 -3.7
0 Dm|CG30269 -3.7
0 Ce|sul-3 -3.7
0 Ce|R12E2.1 -3.7
0 Ce|C36C5.5 -3.7
0 Ce|C24G6.1 -3.7
0 Dm|CG6962 -3.7
0 Ce|pqn-19 -3.7
0 Ce|Y106G6A.2 -3.7
0 Hs|RB1 -3.7
0 Hs|PEX6 -3.7
1 Dm|CG4887 -3.7
0 Dm|CG11299 -3.7
0 Ce|M88.2 -3.7
0 Ce|twk-8 -3.7
0 Hs|NP_078786 -3.7
0 Hs|Q9ULI1 -3.7
0 Hs|ENSG00000187926 -3.7
1 Dm|CG32611 -3.7
0 Dm|CG2846 -3.7
0 Ce|R05D7.4 -3.7
0 Ce|unc-10 -3.7
0 Hs|KIR2DL2 -3.7
0 Dm|nop5 -3.7
0 Hs|NP_006693 -3.7
0 Hs|ENSG00000177752 -3.7
0 Dm|CG9813 -3.7
0 Ce|srh-89 -3.7
0 Hs|SCARA3 -3.7
0 Hs|FBXL8 -3.7
0 Hs|PHF2 -3.7
0 Dm|CG5064 -3.7
0 Ce|srbc-13 -3.7
0 Ce|srbc-20 -3.7
0 Hs|GRIN1 -3.7
0 Dm|CG1307 -3.7
0 Ce|Y57A10A.24 -3.7
0 Ce|T08A11.1 -3.7
0 Hs|ARTN -3.7
0 Hs|Q9H669 -3.7
0 Dm|Argk -3.7
1 Hs|NP_060730 -3.7
0 Hs|NP_776187 -3.7
1 Dm|CG12477 -3.7
0 Dm|CG6231 -3.7
0 Dm|Synd -3.7
0 Ce|F26E4.7 -3.7
0 Ce|Y52B11A.4 -3.7
0 Ce|Y48A6B.8 -3.7
0 Dm|CG6204 -3.7
0 Hs|MRPL20 -3.7
1 Hs|NP_660149 -3.7
0 Dm|CG11807 -3.7
0 Dm|CG5742 -3.7
0 Ce|Y45F10D.7 -3.7
0 Ce|F16G10.2 -3.7
0 Hs|ENSG00000186843 -3.7
0 Dm|Grip128 -3.7
0 Hs|VMD2L3 -3.7
0 Hs|TBC1D15 -3.7
0 Hs|BCLAF1 -3.7
0 Hs|NP_775783 -3.7
0 Hs|ENSG00000197036 -3.7
0 Ce|sdf-9 -3.7
0 Dm|D -3.7
0 Dm|CG9590 -3.7
0 Ce|clec-3 -3.7
0 Ce|clec-2 -3.7
0 Ce|F26F2.6 -3.7
0 Hs|OR8D1 -3.7
0 Hs|ADCY6 -3.7
0 Hs|OR1A2 -3.7
0 Ce|K02B9.1 -3.7
0 Ce|Y48B6A.11 -3.7
0 Dm|ry -3.7
0 Dm|CG1504 -3.7
0 Ce|K11H12.9 -3.7
0 Ce|dhs-24 -3.7
0 Dm|Cyt-b5-r -3.7
0 Hs|OBH6_HUMAN -3.7
0 Hs|FBL -3.7
0 Ce|F44G3.10 -3.7
0 Ce|C35D10.1 -3.7
1 Hs|NP_789784 -3.7
0 Dm|Vps28 -3.7
0 Ce|F20A1.3 -3.7
0 Hs|C14orf37 -3.7
1 Hs|NP_997200 -3.7
0 Hs|CG16_HUMAN -3.7
0 Dm|CG30342 -3.7
0 Ce|Y39B6A.33 -3.7
0 Hs|MYO3A -3.7
0 Dm|CG31697 -3.7
0 Dm|CG14694 -3.7
0 Ce|C02E11.1 -3.7
0 Ce|ZC373.4 -3.7
0 Dm|CG6763 -3.7
0 Ce|F37H8.2 -3.7
0 Dm|CG13575 -3.7
0 Hs|YU20_HUMAN -3.7
0 Hs|LRCH1 -3.7
0 Dm|CG32394 -3.7
1 Ce|nhr-64 -3.7
0 Hs|CDH23 -3.7
0 Ce|F46F11.10 -3.7
0 Ce|C09G9.1 -3.7
0 Ce|cyp-31A3 -3.7
0 Ce|cyp-31A2 -3.7
0 Hs|NP_079189 -3.7
0 Dm|CG9783 -3.7
0 Ce|F07E5.8 -3.7
0 Ce|T16A1.2 -3.7
0 Ce|T22H9.3 -3.7
0 Ce|Y62H9A.11 -3.7
1 Hs|DDX28 -3.7
0 Hs|CDH19 -3.7
0 Hs|ARHGEF10 -3.7
0 Hs|TRPA1 -3.7
0 Ce|sre-16 -3.7
0 Ce|ZK721.1 -3.7
0 Hs|DGKZ -3.7
0 Hs|NP_060634 -3.7
0 Hs|ENSG00000189186 -3.7
0 Dm|bgcn -3.7
0 Dm|CG32377 -3.7
0 Dm|CG12623 -3.7
0 Ce|T02H6.5 -3.7
0 Ce|T05D4.3 -3.7
0 Ce|gst-22 -3.7
1 Dm|Chd3 -3.7
1 Hs|NP_699194 -3.7
0 Ce|aqp-5 -3.7
0 Hs|CELSR2 -3.7
0 Dm|CG9098 -3.7
0 Hs|POM121L2 -3.7
0 Dm|CG3558 -3.7
0 Dm|CG3104 -3.7
0 Ce|T22D1.1 -3.7
0 Hs|NP_060219 -3.7
0 Ce|F53G12.4 -3.7
0 Ce|srh-177 -3.7
0 Ce|F12D9.1 -3.7
0 Dm|CG3248 -3.7
0 Dm|sut1 -3.7
0 Hs|C18orf34 -3.7
0 Hs|XRN1 -3.7
0 Dm|CG40235 -3.7
0 Dm|lace -3.7
0 Ce|T02E1.1 -3.7
0 Hs|MTAC2D1 -3.7
0 Hs|ENSG00000189335 -3.7
0 Dm|Mkp3 -3.7
0 Dm|CG8141 -3.7
0 Dm|CG14907 -3.7
0 Ce|F54E7.8 -3.7
0 Ce|rnr-1 -3.7
0 Ce|ani-3 -3.7
0 Ce|C34F6.6 -3.7
0 Hs|ENSG00000144805 -3.7
0 Ce|K02A2.5 -3.7
1 Hs|NP_078967 -3.7
1 Hs|ENSG00000152439 -3.7
0 Ce|C46A5.2 -3.7
0 Dm|Tsp42Ed -3.7
0 Ce|Y47D3A.22 -3.7
0 Hs|CTBP2 -3.7
0 Hs|RAB11FIP4 -3.7
0 Hs|CNTNAP5 -3.7
0 Hs|NP_079143 -3.7
0 Dm|CG16873 -3.7
0 Ce|atg-1 -3.7
0 Hs|YD84_HUMAN -3.7
0 Hs|SYK -3.7
0 Ce|Y111B2A.4 -3.7
0 Ce|C44B12.7 -3.7
0 Dm|CG6460 -3.8
0 Dm|CG5471 -3.8
1 Ce|C26C6.1 -3.8
0 Ce|D1037.5 -3.8
0 Ce|R05D3.1 -3.8
0 Hs|KIAA0934 -3.8
0 Hs|SUFU -3.8
0 Hs|Q96IB4 -3.8
0 Hs|RRBP1 -3.8
0 Ce|F09G2.1 -3.8
0 Ce|T02B11.6 -3.8
0 Ce|str-119 -3.8
0 Ce|Y45G12C.10 -3.8
0 Hs|SLC15A3 -3.8
0 Dm|CG4428 -3.8
0 Dm|CG16771 -3.8
0 Dm|CG11786 -3.8
0 Ce|T07C12.11 -3.8
1 Hs|SP7 -3.8
0 Hs|GPAA1 -3.8
0 Dm|CG14947 -3.8
0 Ce|C45G9.2 -3.8
0 Hs|FEN1 -3.8
1 Hs|ENSG00000175176 -3.8
0 Dm|Mer -3.8
0 Ce|T01B11.2 -3.8
0 Ce|F25B3.5 -3.8
0 Dm|CG5660 -3.8
0 Ce|F56A3.3 -3.8
1 Hs|MYST2 -3.8
0 Hs|Q9P058 -3.8
0 Dm|fws -3.8
0 Ce|ZK218.4 -3.8
0 Dm|CG30494 -3.8
0 Ce|R09D1.7 -3.8
1 Ce|set-2 -3.8
0 Ce|D2013.9 -3.8
0 Ce|C42C1.16 -3.8
0 Dm|CG17698 -3.8
0 Ce|gtl-1 -3.8
0 Ce|gcy-20 -3.8
0 Ce|F40B5.3 -3.8
0 Hs|C14orf166B -3.8
0 Dm|CG32441 -3.8
0 Dm|CG7342 -3.8
0 Dm|stn -3.8
0 Ce|unc-13 -3.8
0 Ce|sre-30 -3.8
0 Ce|srh-229 -3.8
0 Hs|ENSG00000137766 -3.8
0 Hs|PSPN -3.8
0 Ce|tag-137 -3.8
0 Ce|srz-72 -3.8
0 Hs|DNAH9 -3.8
0 Dm|ash1 -3.8
0 Dm|CG17386 -3.8
0 Hs|Q9P281 -3.8
0 Hs|PARD6B -3.8
0 Dm|CSN4 -3.8
0 Dm|CG30376 -3.8
0 Hs|Q7RTX7 -3.8
0 Dm|gukh -3.8
0 Dm|CG32527 -3.8
1 Ce|C13C4.2 -3.8
0 Ce|atm-1 -3.8
0 Hs|HTR3A -3.8
0 Ce|F13H10.5 -3.8
0 Dm|tun -3.8
0 Ce|R08E5.1 -3.8
0 Ce|Y79H2A.3 -3.8
0 Ce|R05C11.3 -3.8
0 Hs|NP_443172 -3.8
0 Hs|ACAD9 -3.8
0 Ce|cul-4 -3.8
1 Ce|ZK6.4 -3.8
0 Ce|F21C10.7 -3.8
0 Hs|RECK -3.8
0 Dm|Cyp12e1 -3.8
0 Ce|Y71H2AM.14 -3.8
0 Hs|ENSG00000177359 -3.8
0 Hs|F11 -3.8
0 Dm|CG4341 -3.8
0 Dm|dpr17 -3.8
0 Hs|NP_073590 -3.8
0 Hs|LCN2 -3.8
1 Dm|Imp -3.8
0 Dm|CG10249 -3.8
0 Ce|F47D12.3 -3.8
0 Hs|MKL1 -3.8
0 Ce|F30A10.1 -3.8
0 Ce|C39D10.5 -3.8
0 Hs|NP_006027 -3.8
0 Dm|CG7188 -3.8
0 Dm|CG8408 -3.8
0 Ce|T28A8.3 -3.8
0 Ce|C30H6.7 -3.8
0 Ce|T01D3.1 -3.8
0 Ce|srp-7 -3.8
0 Hs|ENSG00000188167 -3.8
0 Dm|CG31303 -3.8
0 Dm|CG17189 -3.8
0 Ce|ZK105.2 -3.8
1 Hs|ENSG00000184052 -3.8
0 Hs|GLA -3.8
0 Dm|Lsp1gamma -3.8
0 Dm|CG5315 -3.8
0 Dm|CG30372 -3.8
0 Dm|CG3499 -3.8
0 Ce|M03C11.5 -3.8
0 Dm|wfs1 -3.8
0 Ce|F36H9.5 -3.8
0 Dm|CG31640 -3.8
0 Dm|Ugt37b1 -3.8
0 Dm|beat-IIIa -3.8
0 Hs|PSL4_HUMAN -3.8
1 Ce|R07B7.13 -3.8
0 Dm|CG8230 -3.8
0 Dm|CG9003 -3.8
0 Dm|CG7324 -3.8
0 Ce|Y87G2A.8 -3.8
0 Hs|OAD4_HUMAN -3.8
0 Dm|CG10272 -3.8
1 Hs|Q7Z7K7 -3.8
0 Hs|PELI1 -3.8
0 Hs|GPAM -3.8
0 Hs|RN37_HUMAN -3.8
0 Ce|Y26D4A.4 -3.8
0 Ce|C36A4.10 -3.8
1 Ce|B0310.2 -3.8
0 Hs|AGTR1 -3.8
0 Ce|srt-1 -3.8
0 Ce|srt-2 -3.8
1 Hs|TIZ2_HUMAN -3.8
0 Dm|RpII18 -3.8
0 Hs|NP_001005162 -3.8
0 Hs|NPC1 -3.8
0 Dm|CG17509 -3.8
0 Ce|T12A2.2 -3.8
0 Ce|Y51H7C.12 -3.8
0 Ce|R09B5.1 -3.8
1 Hs|SSX5 -3.8
0 Dm|CG18549 -3.8
0 Dm|CG18437 -3.8
0 Ce|T05A7.6 -3.8
0 Ce|ncx-10 -3.8
0 Hs|GSTA4 -3.8
0 Hs|NP_057472 -3.8
0 Hs|ENSG00000183919 -3.8
0 Ce|cyp-14A4 -3.8
0 Dm|CG4630 -3.8
0 Ce|F26E4.4 -3.8
0 Ce|K09F6.8 -3.8
0 Hs|BRIX_HUMAN -3.8
0 Dm|CG31077 -3.8
0 Ce|F16H6.8 -3.8
0 Ce|F16H6.9 -3.8
0 Hs|CHI3L1 -3.8
0 Hs|SENP1 -3.8
0 Dm|CG8370 -3.8
0 Ce|W03D2.9 -3.8
0 Hs|GPR155 -3.8
1 Hs|ZBTB12 -3.8
0 Dm|CG14882 -3.8
0 Dm|CG1514 -3.8
0 Ce|F54D7.3 -3.8
0 Ce|clp-4 -3.8
0 Dm|CG9624 -3.8
0 Hs|SLC7A2 -3.8
0 Ce|Y119D3A.2 -3.8
0 Ce|Y45G12B.3 -3.8
0 Ce|F22E12.1 -3.8
0 Ce|str-9 -3.8
1 Hs|RBMY1C -3.8
1 Hs|NP_689798 -3.8
0 Dm|CG13090 -3.8
0 Ce|C05E11.7 -3.8
0 Hs|ATP5L -3.8
0 Dm|CG13377 -3.8
0 Dm|Gr47b -3.8
0 Dm|Wnt10 -3.8
0 Dm|CG10107 -3.8
0 Dm|CG6978 -3.8
0 Dm|CG9806 -3.8
0 Ce|C30B5.1 -3.8
0 Ce|F58B6.2 -3.8
0 Hs|ARHGEF2 -3.8
0 Ce|rbr-2 -3.8
0 Ce|R07E4.5 -3.8
0 Hs|ANKRD15 -3.8
0 Hs|MYO9B -3.8
1 Hs|TIGD4 -3.8
0 Hs|RHOV -3.8
0 Dm|RpL10Aa -3.8
0 Ce|F49C5.2 -3.8
0 Ce|F35F10.8 -3.8
0 Hs|NP_057195 -3.8
0 Ce|T04G9.5 -3.8
0 Hs|GARNL4 -3.8
0 Hs|CPO -3.8
1 Dm|Dip2 -3.8
0 Dm|dj-1beta -3.8
0 Ce|R05D11.9 -3.8
0 Hs|NP_848622 -3.8
0 Hs|RCN2 -3.8
0 Hs|CDH5 -3.8
0 Dm|sdk -3.8
1 Dm|CG14641 -3.8
0 Ce|ZC449.5 -3.8
0 Hs|OR8D2 -3.8
0 Dm|CG8097 -3.8
0 Ce|F09G8.5 -3.8
0 Dm|blw -3.8
0 Ce|H28O16.1 -3.8
0 Hs|SLC16A5 -3.8
0 Hs|VIPR1 -3.8
0 Dm|Or10a -3.8
0 Dm|CG30383 -3.8
0 Dm|CG3173 -3.8
0 Ce|srg-16 -3.8
0 Ce|C45G9.12 -3.8
0 Ce|C49C8.1 -3.8
0 Ce|F56H11.6 -3.8
0 Hs|NUMA1 -3.8
0 Ce|T13C5.6 -3.8
1 Ce|Y54C5B.1 -3.8
1 Ce|Y38F2AR.4 -3.8
1 Ce|M116.3 -3.8
0 Ce|C53B4.7 -3.8
0 Hs|KCNH1 -3.8
0 Hs|KCNH5 -3.8
0 Hs|NP_115513 -3.8
0 Dm|Mmp1 -3.8
0 Ce|T13C2.2 -3.8
0 Hs|TNN -3.8
0 Dm|clumsy -3.8
0 Ce|ubc-9 -3.8
0 Ce|F09F3.2 -3.8
0 Hs|MAGI1 -3.8
0 Dm|kay -3.8
0 Dm|CG18217 -3.8
0 Hs|NP_940820 -3.8
0 Ce|R12E2.8 -3.8
0 Ce|F13G3.7 -3.8
0 Ce|Y38H6C.2 -3.8
0 Hs|BMP5 -3.8
0 Ce|F33D11.11 -3.8
0 Hs|CLCN1 -3.8
0 Hs|NP_056483 -3.8
0 Ce|sek-1 -3.8
0 Hs|PLEKHA3 -3.8
0 Hs|SLC26A11 -3.8
0 Dm|lilli -3.8
0 Dm|CG30111 -3.8
0 Ce|T20H9.4 -3.8
0 Hs|PPP1CC -3.8
0 Hs|NP_085054 -3.8
0 Hs|NP_056538 -3.8
0 Dm|st -3.8
0 Dm|l(2)k14710 -3.8
0 Ce|F37B4.8 -3.8
0 Dm|CG9300 -3.8
0 Hs|DEFB125 -3.8
0 Dm|Lkr -3.8
0 Ce|F25H2.3 -3.8
0 Ce|Y37E11AR.2 -3.8
0 Ce|ZC132.4 -3.8
0 Hs|MARK1 -3.8
1 Ce|nhr-133 -3.8
0 Dm|Zip3 -3.8
0 Dm|Gr85a -3.8
0 Ce|tag-49 -3.8
1 Hs|OVOL1 -3.8
0 Hs|NP_112200 -3.8
0 Hs|SIAT7A -3.8
0 Dm|CG4053 -3.8
0 Dm|inaF -3.8
0 Ce|Y82E9BL.10 -3.8
0 Dm|CG40224 -3.8
0 Ce|sre-23 -3.8
1 Hs|ZNF558 -3.8
1 Hs|Q86W11 -3.8
0 Ce|F21D9.8 -3.8
0 Hs|ENSG00000182786 -3.8
0 Dm|CG11550 -3.8
0 Hs|PCDH18 -3.8
0 Dm|CG6842 -3.8
0 Dm|CG10155 -3.8
0 Hs|NP_076942 -3.8
0 Hs|FBXO25 -3.8
0 Dm|CG10444 -3.8
0 Ce|unc-89 -3.8
1 Ce|C08F8.2 -3.8
0 Hs|CRYAB -3.8
0 Hs|APBB2 -3.8
0 Dm|Sap47 -3.8
0 Dm|CG33232 -3.8
0 Ce|K02F6.3 -3.8
0 Hs|CNTNAP2 -3.8
0 Dm|Nhe2 -3.8
0 Hs|GGTL3 -3.8
0 Dm|Start1 -3.8
0 Ce|Y53C10A.6 -3.8
0 Dm|kto -3.8
0 Dm|CG7144 -3.8
0 Dm|CG2747 -3.8
0 Dm|CG30343 -3.8
0 Dm|CG30114 -3.8
1 Ce|K06B4.5 -3.8
0 Dm|muskelin -3.8
0 Ce|F22B8.7 -3.8
0 Ce|F21D9.1 -3.8
0 Dm|CG10158 -3.8
0 Dm|RnrS -3.8
0 Dm|Rrp4 -3.8
1 Hs|ZNF208 -3.8
0 Hs|EFHC2 -3.8
0 Hs|NP_071400 -3.8
0 Ce|T10D4.1 -3.8
0 Ce|F09A5.1 -3.8
0 Ce|srt-15 -3.8
0 Ce|C04F5.1 -3.8
0 Hs|USP21 -3.8
0 Hs|Q8IV12 -3.8
0 Hs|FAP -3.8
0 Hs|MLL3 -3.8
0 Dm|CG14299 -3.8
0 Hs|NP_076990 -3.8
0 Ce|F53A2.2 -3.8
0 Hs|MITF -3.8
0 Hs|MTP -3.8
1 Dm|CG17328 -3.8
0 Ce|C31B8.8 -3.8
0 Dm|sut4 -3.8
0 Dm|CG4610 -3.8
0 Ce|F57C2.2 -3.8
0 Dm|CG8997 -3.8
0 Ce|C01B10.9 -3.8
0 Hs|ANKRD23 -3.8
0 Ce|W06E11.1 -3.8
0 Ce|F22B7.1 -3.8
1 Ce|C46F11.4 -3.8
0 Ce|R08A2.5 -3.8
0 Hs|ENSG00000186031 -3.8
0 Hs|ASTN2 -3.8
0 Ce|R02D3.4 -3.8
0 Ce|nlg-1 -3.8
0 Ce|R10H1.2 -3.8
0 Ce|F28G4.2 -3.8
0 Dm|CG9620 -3.8
0 Ce|eif-3.H -3.8
0 Ce|D2030.7 -3.8
0 Hs|TTYH1 -3.8
0 Hs|OPRS1 -3.8
0 Dm|CG4738 -3.8
0 Dm|CG13449 -3.8
0 Hs|Q96PX3 -3.8
1 Hs|KA02_HUMAN -3.8
0 Hs|TAS2R47 -3.8
0 Hs|KB15_HUMAN -3.8
0 Dm|CG15179 -3.9
0 Dm|dor -3.9
0 Ce|F02E11.2 -3.9
0 Hs|MAPK9 -3.9
0 Dm|CG14535 -3.9
0 Hs|TMEM33 -3.9
0 Dm|CG12161 -3.9
0 Hs|GBF1 -3.9
0 Hs|ABCA2 -3.9
0 Dm|NPC1 -3.9
0 Dm|att-ORFA -3.9
0 Dm|CG30000 -3.9
0 Hs|EPHB3 -3.9
0 Dm|CG5828 -3.9
0 Dm|CG32776 -3.9
0 Hs|USP15 -3.9
1 Hs|SEDL -3.9
1 Hs|ZNF510 -3.9
0 Ce|tag-324 -3.9
0 Hs|NP_060183 -3.9
0 Dm|CG31693 -3.9
0 Ce|D2005.4 -3.9
0 Ce|sra-22 -3.9
0 Hs|PLCG1 -3.9
0 Ce|F17B5.6 -3.9
0 Hs|ATP10D -3.9
0 Dm|Cct5 -3.9
0 Dm|CG10211 -3.9
0 Hs|NP_057385 -3.9
0 Ce|C55C3.1 -3.9
0 Hs|C6orf190 -3.9
0 Ce|F40F4.7 -3.9
1 Hs|TAF7L -3.9
0 Dm|CG10051 -3.9
0 Hs|BCL9 -3.9
0 Dm|CG5355 -3.9
0 Ce|T22C1.10 -3.9
0 Ce|F49C12.6 -3.9
0 Hs|ENSG00000185842 -3.9
0 Hs|ASTL -3.9
0 Hs|GSTK1 -3.9
1 Dm|CG9630 -3.9
1 Hs|ZNF75 -3.9
0 Dm|CG3868 -3.9
0 Ce|Y50C1A.2 -3.9
1 Ce|ZC328.2 -3.9
0 Ce|C50C3.8 -3.9
0 Ce|acs-17 -3.9
1 Dm|Aats-ala -3.9
0 Hs|BMS1L -3.9
0 Hs|ENSG00000189208 -3.9
0 Hs|IL6ST -3.9
0 Hs|PLAA -3.9
0 Hs|NP_839944 -3.9
0 Hs|CAD -3.9
0 Hs|SLC38A5 -3.9
0 Dm|larp -3.9
0 Dm|CG6067 -3.9
0 Ce|cct-4 -3.9
0 Dm|CG3163 -3.9
0 Ce|F34D10.6 -3.9
0 Ce|K08F8.7 -3.9
0 Ce|K07A3.3 -3.9
0 Ce|K08B4.2 -3.9
0 Ce|Y60A3A.14 -3.9
0 Ce|Y110A2AL.12 -3.9
0 Hs|SLC24A2 -3.9
0 Dm|CG10841 -3.9
0 Ce|skr-13 -3.9
0 Ce|skr-12 -3.9
0 Ce|skr-14 -3.9
0 Ce|Y51H7C.5 -3.9
0 Ce|F25B5.6 -3.9
0 Ce|K07C11.4 -3.9
0 Dm|CG32155 -3.9
0 Ce|C42C1.9 -3.9
0 Ce|C13A2.1 -3.9
0 Ce|T26C12.3 -3.9
0 Hs|C17orf27 -3.9
0 Dm|CG1553 -3.9
0 Hs|NP_078894 -3.9
0 Hs|PSMD8 -3.9
0 Ce|cat-2 -3.9
0 Ce|B0244.4 -3.9
0 Ce|F57G8.4 -3.9
0 Hs|FBXL5 -3.9
0 Hs|ARMC2 -3.9
0 Ce|src-1 -3.9
0 Ce|sra-11 -3.9
0 Ce|F58A4.2 -3.9
0 Hs|USP37 -3.9
0 Dm|CG41136 -3.9
0 Ce|ZK792.8 -3.9
0 Ce|pgp-8 -3.9
0 Hs|SLC22A6 -3.9
0 Dm|CG8060 -3.9
0 Hs|AMFR -3.9
0 Ce|tag-250 -3.9
0 Ce|DC2.3 -3.9
0 Hs|MRPS14 -3.9
0 Hs|CHEK2 -3.9
0 Ce|T14B4.5 -3.9
0 Ce|Y71H2B.2 -3.9
0 Ce|F59A1.8 -3.9
0 Dm|l(2)k05819 -3.9
0 Hs|LAMP2 -3.9
0 Ce|T25G3.4 -3.9
0 Hs|CTOG_HUMAN -3.9
0 Ce|Y92H12BL.1 -3.9
0 Ce|F54E2.1 -3.9
0 Ce|C15H11.5 -3.9
0 Ce|T03E6.2 -3.9
0 Ce|T10F2.2 -3.9
0 Hs|NP_113633 -3.9
0 Hs|GARS -3.9
0 Hs|DAPK1 -3.9
0 Dm|CG16940 -3.9
0 Dm|Nap1 -3.9
0 Ce|C27H5.2 -3.9
0 Dm|Pvr -3.9
0 Ce|C33H5.10 -3.9
0 Hs|CTHRC1 -3.9
0 Ce|pgp-3 -3.9
0 Dm|ms(2)35Ci -3.9
0 Hs|NP_653267 -3.9
0 Ce|F15A4.13 -3.9
0 Ce|Y59A8B.21 -3.9
0 Hs|TPX2 -3.9
0 Ce|srm-6 -3.9
0 Ce|Y73B3B.3 -3.9
0 Dm|wb -3.9
0 Ce|F36H12.16 -3.9
0 Hs|XYLT1 -3.9
0 Hs|C9orf36 -3.9
0 Ce|kqt-3 -3.9
0 Dm|Trim9 -3.9
0 Ce|F23F12.4 -3.9
0 Ce|T01E8.5 -3.9
0 Ce|Y53F4B.22 -3.9
0 Ce|F53C11.4 -3.9
0 Hs|O6X1_HUMAN -3.9
0 Hs|NP_653283 -3.9
0 Hs|ALAS2 -3.9
0 Dm|CG32331 -3.9
0 Hs|PPP4R1 -3.9
0 Hs|PPP4R1L -3.9
0 Hs|SSH1 -3.9
0 Hs|MAK3 -3.9
0 Dm|CG2919 -3.9
0 Hs|RNF139 -3.9
0 Dm|dy -3.9
0 Hs|AP1G1 -3.9
0 Ce|F45D11.10 -3.9
0 Ce|Y54G2A.4 -3.9
0 Hs|RFC1 -3.9
0 Hs|Q8N2L0 -3.9
0 Dm|CG14739 -3.9
0 Hs|XPR1 -3.9
0 Dm|CG7091 -3.9
0 Dm|cato -3.9
0 Hs|ADORA1 -3.9
0 Hs|RASGRP1 -3.9
0 Ce|K04G11.1 -3.9
1 Ce|nhr-73 -3.9
1 Ce|ZK1025.10 -3.9
0 Hs|PLXDC2 -3.9
0 Hs|C5orf6 -3.9
0 Hs|TDGF3 -3.9
0 Dm|CG5451 -3.9
0 Ce|rad-50 -3.9
0 Dm|CG8743 -3.9
0 Ce|F10G7.7 -3.9
0 Dm|CG7882 -3.9
0 Ce|T08E11.4 -3.9
0 Ce|T08E11.2 -3.9
0 Dm|CG9487 -3.9
0 Ce|srz-79 -3.9
0 Ce|F07C4.3 -3.9
0 Hs|C5orf15 -3.9
0 Ce|trp-4 -3.9
0 Dm|Nhe3 -3.9
0 Ce|grd-1 -3.9
0 Hs|PIK3R1 -3.9
0 Hs|PHIP -3.9
0 Hs|ENSG00000196351 -3.9
0 Ce|C33A12.12 -3.9
0 Dm|CG30447 -3.9
0 Dm|Or85a -3.9
0 Ce|Y110A7A.9 -3.9
1 Hs|ZNF499 -3.9
0 Hs|BPIL1 -3.9
0 Dm|CG32022 -3.9
0 Dm|Socs44A -3.9
0 Dm|CG17195 -3.9
0 Dm|CG6370 -3.9
0 Ce|F26A3.1 -3.9
0 Hs|MINPP1 -3.9
0 Ce|srh-51 -3.9
0 Ce|H02F09.3 -3.9
0 Ce|sra-9 -3.9
0 Dm|Topors -3.9
0 Ce|str-45 -3.9
0 Hs|TCIRG1 -3.9
0 Hs|KIAA1900 -3.9
0 Dm|CG12378 -3.9
0 Dm|Pde9 -3.9
0 Ce|C30F2.2 -3.9
0 Ce|ptr-9 -3.9
0 Ce|sulp-2 -3.9
0 Ce|Y53G8AM.8 -3.9
0 Hs|NP_775942 -3.9
0 Dm|CG12817 -3.9
0 Ce|F37A4.4 -3.9
0 Hs|RUFY2 -3.9
0 Hs|NP_055776 -3.9
0 Dm|CG7077 -3.9
0 Ce|F57B10.6 -3.9
0 Hs|PDE6B -3.9
1 Hs|NFIB -3.9
0 Ce|sri-70 -3.9
0 Hs|TM9SF1 -3.9
0 Hs|DSCAM -3.9
0 Dm|CG31921 -3.9
1 Dm|CG4133 -3.9
0 Dm|CG1142 -3.9
1 Dm|CG4374 -3.9
0 Ce|F28F9.2 -3.9
0 Dm|CG6280 -3.9
0 Ce|K10C2.3 -3.9
0 Hs|AUTS2 -3.9
0 Dm|CG6729 -3.9
0 Ce|srh-8 -3.9
0 Ce|srbc-57 -3.9
0 Ce|Y39G10AR.5 -3.9
0 Ce|C17E4.3 -3.9
0 Hs|SLC17A2 -3.9
0 Ce|C09D4.6 -3.9
0 Hs|Q8NH08 -3.9
0 Dm|Acph-1 -3.9
0 Hs|PCTK1 -3.9
0 Ce|F52C6.8 -3.9
0 Ce|Y44A6B.4 -3.9
0 Hs|ENSG00000151812 -3.9
0 Ce|srh-241 -3.9
0 Ce|W04A8.1 -3.9
0 Dm|CG15514 -3.9
1 Dm|kz -3.9
0 Hs|FAM45A -3.9
0 Hs|RUFY1 -3.9
0 Ce|srbc-1 -3.9
0 Ce|srbc-2 -3.9
0 Ce|srbc-9 -3.9
0 Ce|T07E3.1 -3.9
0 Ce|srh-298 -3.9
0 Hs|TXNRD3 -3.9
0 Hs|CCKAR -3.9
1 Ce|R06A4.3 -3.9
0 Ce|smc-3 -3.9
1 Ce|Y73B3A.6 -3.9
1 Hs|TIEG2 -3.9
0 Hs|TRIM23 -3.9
0 Hs|NP_054758 -3.9
0 Ce|C03F11.1 -3.9
0 Dm|CG9252 -3.9
0 Dm|CG4663 -3.9
0 Dm|CG9948 -3.9
0 Dm|CG8111 -3.9
0 Ce|F58D2.2 -3.9
0 Ce|F31C3.4 -3.9
0 Hs|SNX1 -3.9
0 Dm|Rpb7 -3.9
1 Ce|nhr-98 -3.9
0 Ce|T01C4.5 -3.9
0 Hs|EYA3 -3.9
0 Dm|CG13585 -3.9
0 Ce|H03A11.1 -3.9
0 Hs|MRPL14 -3.9
0 Hs|MAFA -3.9
0 Ce|Y52D3.1 -3.9
0 Ce|F52G2.3 -3.9
0 Hs|FMNL1 -3.9
0 Hs|CNGB3 -3.9
0 Ce|Y65B4A.3 -3.9
0 Hs|FAM44A -3.9
0 Hs|SH3GLB1 -3.9
0 Dm|CG6865 -3.9
1 Ce|nhr-12 -3.9
1 Hs|ZNF16 -3.9
0 Ce|T05G5.8 -3.9
0 Ce|Y45F3A.9 -3.9
0 Ce|Y77E11A.1 -3.9
0 Ce|C03G6.16 -3.9
0 Ce|K11E4.1 -3.9
0 Dm|CG15745 -3.9
0 Hs|DSPP -3.9
0 Dm|smg -3.9
0 Ce|D1007.8 -3.9
0 Hs|ST5 -3.9
0 Hs|O1J1_HUMAN -3.9
0 Dm|CG31019 -3.9
0 Ce|W04C9.5 -3.9
0 Ce|pps-1 -3.9
0 Hs|NP_079328 -3.9
0 Hs|MAPK10 -3.9
0 Ce|K06A5.8 -3.9
0 Ce|F54E7.1 -3.9
0 Ce|D2045.2 -3.9
0 Dm|CG3939 -3.9
0 Hs|SIGLEC10 -3.9
0 Ce|nhx-6 -3.9
0 Hs|Q9BVY2 -3.9
0 Hs|NP_689487 -3.9
0 Dm|san -3.9
0 Ce|wah-1 -3.9
0 Hs|ENSG00000136918 -3.9
0 Dm|vir -3.9
0 Ce|K03H6.1 -3.9
0 Ce|F20A1.4 -3.9
0 Hs|EGFL6 -3.9
0 Dm|CG11253 -3.9
0 Hs|GPR110 -3.9
0 Hs|TNKS -3.9
0 Ce|srv-29 -3.9
0 Hs|NP_064710 -3.9
0 Dm|cta -4.0
0 Dm|CG40005 -4.0
0 Ce|Y106G6H.13 -4.0
0 Ce|Y73B6BL.14 -4.0
0 Ce|C30H6.9 -4.0
0 Dm|CG7371 -4.0
0 Dm|CG5237 -4.0
0 Ce|Y20F4.4 -4.0
0 Ce|srxa-10 -4.0
0 Hs|PLXNB3 -4.0
0 Hs|CTNNA1 -4.0
0 Dm|CG14670 -4.0
0 Dm|CG3995 -4.0
0 Hs|NP_064541 -4.0
0 Dm|CG4629 -4.0
0 Ce|C17G1.1 -4.0
1 Ce|mep-1 -4.0
0 Ce|F40F4.1 -4.0
0 Dm|CG17259 -4.0
0 Dm|CG32512 -4.0
0 Ce|B0285.7 -4.0
0 Ce|F28G4.3 -4.0
0 Hs|EIF2C1 -4.0
0 Dm|Nup170 -4.0
0 Ce|C40D2.3 -4.0
0 Ce|F14F8.4 -4.0
0 Dm|CG5404 -4.0
0 Ce|T05C7.1 -4.0
0 Ce|col-146 -4.0
0 Ce|col-147 -4.0
0 Ce|gei-8 -4.0
0 Hs|NP_291025 -4.0
1 Hs|DDX49 -4.0
0 Ce|snf-10 -4.0
0 Ce|ver-4 -4.0
0 Hs|Q8NH77 -4.0
0 Hs|ALOXE3 -4.0
0 Dm|CG4465 -4.0
0 Hs|Q8NAG9 -4.0
0 Hs|LDB2 -4.0
0 Dm|Arp66B -4.0
0 Ce|W06H8.4 -4.0
0 Hs|SKIP_HUMAN -4.0
0 Ce|Y54F10BM.4 -4.0
0 Ce|vav-1 -4.0
0 Dm|CG12546 -4.0
0 Dm|CG14452 -4.0
0 Ce|ZK1010.2 -4.0
0 Ce|C14C6.7 -4.0
0 Hs|NP_078993 -4.0
0 Dm|CG16868 -4.0
0 Dm|CG17816 -4.0
0 Dm|CG13610 -4.0
0 Dm|Orct -4.0
0 Dm|CG31103 -4.0
0 Hs|H6PD -4.0
0 Hs|SLC18A1 -4.0
0 Hs|NP_777571 -4.0
0 Hs|C6orf80 -4.0
0 Dm|CG31819 -4.0
1 Dm|CG4413 -4.0
0 Hs|RNF10 -4.0
1 Dm|CG1647 -4.0
0 Ce|tag-66 -4.0
0 Hs|ENSG00000197883 -4.0
0 Hs|GALNTL1 -4.0
0 Hs|ENSG00000198853 -4.0
0 Hs|NP_653284 -4.0
0 Ce|F56D1.2 -4.0
0 Ce|C52E2.7 -4.0
0 Hs|ABCC10 -4.0
0 Hs|MAP3K7IP2 -4.0
0 Ce|H37N21.1 -4.0
0 Ce|str-248 -4.0
1 Hs|ENSG00000198606 -4.0
0 Hs|UBE2I -4.0
0 Hs|ENSG00000102069 -4.0
0 Hs|PCSK1 -4.0
1 Dm|shn -4.0
0 Ce|F58F9.1 -4.0
0 Ce|F19G12.2 -4.0
0 Dm|CG9505 -4.0
0 Ce|R03H4.2 -4.0
0 Hs|OAS2 -4.0
0 Dm|CG4950 -4.0
0 Ce|K02F6.2 -4.0
0 Hs|INSRR -4.0
0 Hs|SETBP1 -4.0
0 Hs|EPHB1 -4.0
0 Hs|NP_954584 -4.0
0 Hs|EPHA7 -4.0
0 Hs|EPHB4 -4.0
0 Hs|NP_981950 -4.0
0 Dm|bwa -4.0
0 Dm|CG17639 -4.0
0 Ce|C34B2.7 -4.0
0 Hs|PLEKHH2 -4.0
0 Hs|ADAMTS16 -4.0
0 Ce|F36H5.10 -4.0
0 Dm|Fer2 -4.0
0 Dm|CG11590 -4.0
0 Ce|E03H4.7 -4.0
0 Ce|Y59A8B.23 -4.0
0 Hs|SPATA5L1 -4.0
0 Hs|MGRN1 -4.0
0 Dm|CG4562 -4.0
0 Hs|Q8NCQ4 -4.0
0 Ce|M02D8.5 -4.0
0 Hs|ADRB1 -4.0
1 Hs|NP_077297 -4.0
1 Hs|ZNF55 -4.0
0 Ce|F10D7.2 -4.0
0 Hs|GBP5 -4.0
0 Hs|PCDHA3 -4.0
0 Dm|CG12004 -4.0
0 Ce|B0222.5 -4.0
0 Ce|F55C9.3 -4.0
0 Hs|ENSG00000182959 -4.0
0 Hs|TTTY13 -4.0
0 Dm|CG33121 -4.0
0 Dm|UGP -4.0
0 Dm|ppk28 -4.0
0 Ce|F15A8.7 -4.0
0 Hs|LHFPL2 -4.0
1 Dm|CG10445 -4.0
0 Dm|CG31999 -4.0
0 Dm|CG17494 -4.0
0 Dm|CG15642 -4.0
0 Ce|cct-1 -4.0
0 Dm|mRpS2 -4.0
0 Dm|Grd -4.0
0 Ce|F35E2.5 -4.0
0 Hs|SLC16A10 -4.0
0 Dm|CG10413 -4.0
0 Dm|CG5026 -4.0
1 Ce|blmp-1 -4.0
0 Hs|FNDC1 -4.0
0 Hs|ENSG00000184078 -4.0
0 Dm|CG3822 -4.0
0 Ce|F54C1.1 -4.0
0 Ce|sre-26 -4.0
0 Ce|M117.5 -4.0
0 Hs|TAF1A -4.0
0 Hs|NP_997286 -4.0
0 Hs|CKLFSF7 -4.0
0 Ce|Y95B8A.11 -4.0
0 Ce|H17B01.1 -4.0
0 Ce|gcy-23 -4.0
0 Ce|K02G10.3 -4.0
0 Dm|Or59c -4.0
1 Ce|C43E11.2 -4.0
1 Dm|chif -4.0
0 Dm|CG6310 -4.0
0 Ce|F46F11.1 -4.0
0 Ce|dhs-3 -4.0
0 Hs|C20orf114 -4.0
0 Hs|IDI1 -4.0
0 Dm|CG4400 -4.0
0 Ce|act-5 -4.0
0 Dm|CG3168 -4.0
0 Ce|F13E9.1 -4.0
0 Ce|Y57A10A.27 -4.0
0 Ce|pqn-28 -4.0
0 Ce|Y58A7A.6 -4.0
0 Ce|T15B7.2 -4.0
0 Dm|AP-50 -4.0
0 Ce|H04D03.3 -4.0
0 Ce|F53B7.2 -4.0
0 Hs|NP_872307 -4.0
0 Hs|C20orf32 -4.0
0 Hs|MASP1 -4.0
0 Hs|ABCG2 -4.0
0 Dm|CG31453 -4.0
0 Ce|Y65B4BR.8 -4.0
0 Ce|M162.1 -4.0
0 Hs|TOPBP1 -4.0
0 Hs|C6orf85 -4.0
0 Ce|H21P03.2 -4.0
0 Ce|R01H10.6 -4.0
0 Ce|T28A11.5 -4.0
0 Ce|C17B7.4 -4.0
0 Dm|CG6574 -4.0
0 Ce|F45G2.9 -4.0
0 Ce|Y77E11A.9 -4.0
0 Hs|ARF4 -4.0
1 Ce|Y76B12C.7 -4.0
0 Ce|srh-304 -4.0
0 Ce|Y69H2.9 -4.0
0 Hs|NP_940851 -4.0
0 Ce|lec-1 -4.0
0 Hs|SLC22A11 -4.0
0 Hs|ENSG00000196862 -4.0
0 Hs|PLP2 -4.0
1 Hs|ATRX -4.0
0 Dm|tai -4.0
0 Dm|p47 -4.0
0 Dm|Chit -4.0
0 Ce|ZK250.7 -4.0
0 Hs|NP_076996 -4.0
0 Dm|CG5790 -4.0
0 Ce|zyg-8 -4.0
0 Ce|lec-8 -4.0
0 Hs|C6orf167 -4.0
0 Dm|CG13196 -4.0
0 Dm|l(3)02640 -4.0
0 Dm|CG33474 -4.0
0 Ce|ZK1248.1 -4.0
0 Hs|NP_848590 -4.0
0 Ce|srg-5 -4.0
0 Ce|D2092.1 -4.0
0 Ce|H25P06.1 -4.0
0 Hs|BAI2 -4.0
0 Hs|TRPV6 -4.0
0 Dm|CG4907 -4.0
0 Dm|l(1)1Bi -4.0
0 Ce|F54C1.9 -4.0
0 Ce|T21B4.12 -4.0
0 Hs|SEC15L1 -4.0
0 Ce|tag-59 -4.0
0 Dm|CG11339 -4.0
0 Ce|M60.7 -4.0
0 Hs|SPTAN1 -4.0
0 Hs|PNCK -4.0
0 Dm|CG8233 -4.0
0 Ce|rgs-3 -4.0
0 Ce|npp-9 -4.0
0 Hs|RARRES3 -4.0
0 Ce|K12H6.9 -4.0
0 Ce|R03H4.1 -4.0
0 Dm|otu -4.0
0 Ce|Y102A5A.1 -4.0
1 Hs|ZNF560 -4.0
0 Dm|CG2095 -4.0
0 Dm|RpS5b -4.0
0 Hs|ODF3 -4.0
0 Hs|CPT1A -4.0
0 Dm|Arp11 -4.0
0 Ce|epi-1 -4.0
0 Ce|F44E5.2 -4.0
0 Hs|NP_060779 -4.0
0 Dm|CG14325 -4.0
0 Ce|C10C5.6 -4.0
1 Hs|CPEB3 -4.0
0 Hs|ORC4L -4.0
0 Ce|C48D1.1 -4.0
0 Ce|C09H6.3 -4.0
0 Ce|T24H7.2 -4.0
0 Ce|C16C10.5 -4.0
0 Ce|Y66A7A.4 -4.0
0 Dm|CG7309 -4.0
0 Dm|MstProx -4.0
0 Dm|Gr98b -4.0
0 Hs|GFRA1 -4.0
0 Hs|SYT13 -4.0
0 Hs|ALS2CR15 -4.0
1 Hs|ENSG00000185416 -4.0
0 Dm|Pax -4.0
1 Ce|C17A2.1 -4.0
1 Ce|C49D10.9 -4.0
0 Dm|CG14258 -4.0
0 Ce|M01D1.9 -4.0
0 Ce|F15D4.4 -4.0
0 Hs|LILRB3 -4.0
0 Hs|NP_871714 -4.0
0 Hs|TPR -4.0
0 Dm|Aats-leu -4.0
0 Hs|KIAA0427 -4.0
0 Hs|CASP10 -4.0
0 Ce|K06A5.1 -4.0
0 Hs|MSF -4.0
0 Hs|SYCP2 -4.0
0 Ce|K12C11.1 -4.0
0 Hs|GDF15 -4.0
0 Hs|Q7Z380 -4.0
0 Hs|NP_054783 -4.0
0 Hs|NP_078932 -4.0
0 Dm|CG9926 -4.0
0 Ce|W01A11.1 -4.0
0 Dm|Ast -4.0
0 Dm|CG18493 -4.0
0 Dm|CG2025 -4.0
0 Hs|KIAA0247 -4.0
0 Hs|Q8WZ33 -4.0
0 Hs|Q8NAE5 -4.0
0 Hs|C9orf55 -4.0
0 Ce|F33E11.6 -4.0
0 Hs|ACADVL -4.0
0 Hs|OAV1_HUMAN -4.0
0 Dm|CG13409 -4.0
0 Ce|C43E11.11 -4.0
0 Hs|NP_057181 -4.0
0 Ce|ZK563.2 -4.0
0 Hs|GNMT -4.0
0 Hs|MTMR9 -4.0
0 Ce|F32H2.11 -4.0
0 Ce|str-193 -4.0
0 Dm|CG13229 -4.0
0 Hs|OR10A5 -4.0
0 Hs|NP_620144 -4.0
0 Ce|F23F1.5 -4.0
0 Hs|PIGB -4.0
0 Ce|T27F6.6 -4.0
0 Ce|T23G5.3 -4.0
0 Ce|C48B4.7 -4.0
0 Ce|F52F10.5 -4.0
1 Ce|F59E11.11 -4.0
0 Dm|CG15287 -4.0
0 Dm|CG12714 -4.0
0 Ce|F55A12.6 -4.0
1 Dm|CG9425 -4.0
0 Dm|CG30035 -4.0
0 Dm|CG8234 -4.0
0 Hs|O94830 -4.0
0 Dm|CG5366 -4.0
0 Dm|nxf4 -4.0
0 Ce|cpi-1 -4.0
0 Dm|tho2 -4.0
0 Ce|C43C3.2 -4.0
0 Hs|GRIP2 -4.0
0 Hs|LRRN3 -4.0
0 Ce|npr-1 -4.0
0 Hs|ADCY4 -4.0
0 Hs|GNB1L -4.0
0 Ce|akt-2 -4.0
0 Hs|MXI1 -4.0
1 Hs|ZFP95 -4.0
0 Ce|F40E10.6 -4.0
0 Hs|NP_659415 -4.0
0 Hs|NP_689902 -4.0
0 Dm|CG31935 -4.0
0 Ce|str-114 -4.0
0 Hs|CST8 -4.0
0 Dm|CG5156 -4.0
0 Ce|C44E4.3 -4.0
1 Dm|CG11122 -4.0
0 Hs|NP_057725 -4.0
0 Ce|ZK829.7 -4.0
0 Ce|C13B4.1 -4.0
0 Ce|T09E11.5 -4.0
0 Ce|T09E11.4 -4.0
0 Hs|NUP160 -4.0
0 Hs|CASP3 -4.0
0 Hs|SLC1A1 -4.0
0 Ce|C06G3.6 -4.0
0 Hs|ENSG00000189076 -4.0
0 Ce|F28A10.1 -4.0
0 Ce|C02B10.6 -4.0
0 Ce|F36H12.10 -4.0
0 Hs|ENSG00000185927 -4.0
0 Hs|FADS2 -4.0
0 Ce|C53A5.8 -4.0
0 Dm|CG3961 -4.0
0 Ce|F09G2.6 -4.0
0 Hs|CACNG7 -4.0
0 Dm|CG5096 -4.0
0 Dm|not -4.0
0 Ce|M01H9.3 -4.0
0 Ce|sra-10 -4.0
0 Hs|ENSG00000180715 -4.0
0 Hs|NP_005876 -4.0
0 Hs|Q9C0B1 -4.0
0 Dm|CG13902 -4.0
0 Ce|M01E11.1 -4.0
0 Dm|rno -4.0
0 Ce|F25H2.8 -4.0
0 Ce|Y37D8A.11 -4.0
0 Hs|XPO6 -4.0
0 Hs|COCH -4.0
0 Dm|CG6600 -4.0
1 Ce|T10E9.7 -4.0
0 Ce|srg-44 -4.0
0 Hs|NP_653236 -4.0
0 Ce|Y71F9AR.2 -4.1
0 Ce|Y7A5A.3 -4.1
0 Dm|CG31600 -4.1
0 Dm|CG13895 -4.1
0 Dm|Cyp316a1 -4.1
0 Dm|CG6690 -4.1
0 Ce|E03H4.2 -4.1
0 Dm|CG32151 -4.1
0 Dm|puc -4.1
0 Dm|CG7333 -4.1
0 Hs|MCOLN3 -4.1
0 Hs|HS6ST2 -4.1
0 Hs|ENSG00000188165 -4.1
0 Ce|Y105C5A.17 -4.1
0 Hs|FARP1 -4.1
0 Hs|NP_114132 -4.1
0 Ce|Y17G9B.9 -4.1
0 Hs|ACAD8 -4.1
0 Hs|ENSG00000159712 -4.1
0 Hs|ANKRD18A -4.1
0 Dm|cnc -4.1
0 Hs|NF2 -4.1
0 Hs|CYP2D6 -4.1
0 Hs|SLC2A8 -4.1
0 Ce|F18C12.3 -4.1
0 Ce|B0399.1 -4.1
0 Dm|CG10473 -4.1
0 Ce|F29D10.3 -4.1
0 Ce|Y61A9LA.11 -4.1
0 Dm|Cyp6t3 -4.1
0 Ce|str-243 -4.1
0 Ce|R08H2.10 -4.1
0 Hs|RENT1 -4.1
0 Dm|CG32514 -4.1
1 Ce|R08H2.9 -4.1
0 Dm|CG31105 -4.1
0 Hs|PSEN2 -4.1
0 Dm|Cyp4aa1 -4.1
0 Ce|Y46E12BL.2 -4.1
0 Hs|O1K1_HUMAN -4.1
0 Ce|F11A10.4 -4.1
0 Ce|Y41G9A.6 -4.1
0 Hs|KIT -4.1
0 Ce|F46F11.3 -4.1
0 Ce|srx-88 -4.1
0 Dm|Nep5 -4.1
0 Dm|CG9447 -4.1
0 Dm|Or67b -4.1
0 Hs|NICA_HUMAN -4.1
0 Hs|ADRB3 -4.1
0 Hs|SF3B5 -4.1
0 Dm|beat-Ic -4.1
0 Dm|CG1868 -4.1
0 Dm|Bap55 -4.1
0 Ce|Y53G8AR.7 -4.1
0 Hs|NP_067045 -4.1
0 Dm|CG8451 -4.1
0 Dm|CG1702 -4.1
0 Dm|CG13350 -4.1
0 Hs|NP_056165 -4.1
0 Hs|NP_612423 -4.1
0 Hs|RNF40 -4.1
1 Hs|ZNF187 -4.1
0 Hs|RNF20 -4.1
0 Dm|CG4199 -4.1
0 Dm|sba -4.1
0 Ce|cul-2 -4.1
0 Ce|K03E6.4 -4.1
0 Dm|CG8023 -4.1
0 Dm|CG8550 -4.1
0 Ce|F53B3.3 -4.1
0 Hs|ATIC -4.1
0 Dm|CG12134 -4.1
0 Dm|Elongin-C -4.1
0 Ce|elc-1 -4.1
0 Hs|FASN -4.1
0 Hs|LENG4 -4.1
0 Hs|DLC1 -4.1
0 Dm|CG11963 -4.1
0 Dm|CG14231 -4.1
0 Dm|CG30070 -4.1
0 Ce|C29E4.10 -4.1
0 Hs|RPS6KC1 -4.1
0 Hs|FAM26B -4.1
0 Hs|ENSG00000183921 -4.1
0 Hs|NQO2 -4.1
0 Dm|CG7099 -4.1
0 Ce|H16D19.4 -4.1
0 Ce|srh-83 -4.1
0 Hs|CLDN18 -4.1
1 Ce|C27A12.2 -4.1
0 Hs|DHCR7 -4.1
0 Dm|TpnC4 -4.1
0 Ce|F42A6.1 -4.1
0 Ce|Y55H10A.2 -4.1
0 Ce|W05F2.7 -4.1
0 Ce|fut-1 -4.1
1 Ce|Y95B8A.7 -4.1
0 Dm|CdsA -4.1
0 Ce|T02D1.4 -4.1
0 Hs|PKP1 -4.1
0 Hs|NRXN3 -4.1
0 Ce|T01G9.1 -4.1
0 Hs|PDE3A -4.1
1 Hs|UNKL -4.1
0 Ce|hpr-17 -4.1
1 Ce|nhr-131 -4.1
0 Ce|T22G5.1 -4.1
0 Hs|RIT2 -4.1
0 Hs|PTHR1 -4.1
0 Dm|fs(1)Yb -4.1
0 Dm|CG1621 -4.1
0 Ce|alh-4 -4.1
0 Dm|CG32106 -4.1
0 Dm|Cyp4c3 -4.1
0 Dm|CG3649 -4.1
0 Dm|Mcm10 -4.1
0 Dm|CG5970 -4.1
0 Ce|T21E3.1 -4.1
0 Ce|R12E2.10 -4.1
0 Ce|C34F11.5 -4.1
0 Ce|Y48B6A.12 -4.1
0 Ce|K09B11.2 -4.1
0 Ce|C39F7.2 -4.1
0 Ce|sri-9 -4.1
1 Dm|CG18259 -4.1
1 Dm|CG6961 -4.1
0 Hs|NP_079029 -4.1
0 Ce|W04E12.1 -4.1
0 Ce|Y7A5A.8 -4.1
0 Dm|CG15398 -4.1
0 Ce|W06G6.6 -4.1
0 Hs|ALOX15B -4.1
0 Hs|ENSG00000196118 -4.1
0 Ce|M05D6.4 -4.1
0 Ce|W02A2.5 -4.1
0 Ce|lfi-1 -4.1
0 Dm|CG3883 -4.1
0 Ce|ZC204.8 -4.1
0 Ce|Y41D4A.4 -4.1
0 Hs|AHCYL1 -4.1
0 Hs|NP_689827 -4.1
0 Dm|deltaCOP -4.1
0 Dm|CG15478 -4.1
0 Dm|dare -4.1
0 Hs|MYO5B -4.1
0 Ce|nuo-1 -4.1
0 Ce|Y76B12C.8 -4.1
0 Ce|F20D1.10 -4.1
0 Hs|HUNK -4.1
0 Dm|hdc -4.1
0 Ce|T19D12.2 -4.1
0 Hs|UNC5D -4.1
0 Ce|D2024.4 -4.1
1 Hs|ZNF77 -4.1
0 Dm|Zw -4.1
0 Dm|auxillin -4.1
0 Hs|FMOD -4.1
0 Ce|W03A3.2 -4.1
0 Ce|tag-318 -4.1
0 Dm|CG15145 -4.1
0 Ce|Y17D7B.5 -4.1
0 Hs|NPL -4.1
0 Hs|OR13C9 -4.1
0 Dm|CG3285 -4.1
0 Hs|MUCDHL -4.1
0 Hs|KNSL7 -4.1
0 Ce|srh-67 -4.1
0 Ce|K04C2.2 -4.1
0 Hs|LRFN5 -4.1
0 Hs|PHF6 -4.1
0 Ce|K01D12.6 -4.1
0 Ce|tag-72 -4.1
0 Ce|unc-6 -4.1
0 Ce|F23F12.3 -4.1
0 Ce|C25D7.15 -4.1
0 Ce|str-231 -4.1
0 Dm|Best1 -4.1
0 Hs|RACGAP1 -4.1
0 Ce|C32E12.1 -4.1
0 Hs|NP_055099 -4.1
0 Dm|CG8188 -4.1
0 Ce|wwp-1 -4.1
0 Ce|R01B10.4 -4.1
0 Dm|CG31343 -4.1
0 Ce|col-151 -4.1
0 Hs|PPP1R12B -4.1
0 Dm|CG13952 -4.1
0 Ce|Y54G2A.6 -4.1
0 Hs|KCNJ11 -4.1
0 Dm|CG8679 -4.1
0 Dm|trio -4.1
0 Hs|GPR74 -4.1
0 Dm|CG2330 -4.1
0 Dm|CG13204 -4.1
0 Ce|sos-1 -4.1
0 Dm|CG31140 -4.1
0 Dm|Buffy -4.1
0 Ce|Y48E1B.3 -4.1
0 Hs|Q8NAW1 -4.1
0 Hs|NP_620590 -4.1
0 Dm|Aats-glupro -4.1
0 Dm|CG8502 -4.1
0 Dm|CG5126 -4.1
0 Dm|CG33467 -4.1
1 Ce|taf-11.2 -4.1
0 Ce|F17C8.6 -4.1
0 Ce|Y41E3.3 -4.1
0 Ce|C24A8.3 -4.1
0 Hs|ADAM20 -4.1
0 Hs|KCNG3 -4.1
0 Hs|ARHGDIG -4.1
0 Hs|C19orf28 -4.1
0 Dm|CG7453 -4.1
0 Dm|mei-S332 -4.1
0 Ce|C29F7.6 -4.1
0 Hs|SOS2 -4.1
0 Ce|T28F2.1 -4.1
0 Ce|F25C8.3 -4.1
0 Dm|CG4536 -4.1
0 Dm|CG14476 -4.1
0 Dm|Thiolase -4.1
0 Hs|TUBD1 -4.1
0 Dm|Alhambra -4.1
0 Ce|hot-3 -4.1
0 Ce|F25B4.1 -4.1
0 Hs|AMT -4.1
0 Hs|ENSG00000187704 -4.1
1 Hs|IRF6 -4.1
0 Dm|CG15003 -4.1
0 Ce|R02E12.2 -4.1
0 Dm|Gef26 -4.1
0 Dm|CAP-D2 -4.1
0 Dm|CG12231 -4.1
0 Hs|PIGW -4.1
0 Dm|CG32032 -4.1
0 Dm|fzo -4.1
1 Hs|ZBTB4 -4.1
0 Dm|CG11828 -4.1
0 Hs|NP_689963 -4.1
0 Hs|PTCH2 -4.1
0 Dm|Nek2 -4.1
0 Hs|Q9UPP2 -4.1
0 Hs|CFDP1 -4.1
0 Hs|ENSG00000189145 -4.1
0 Ce|C27A7.2 -4.1
0 Dm|CG32451 -4.1
0 Hs|NP_694960 -4.1
0 Ce|T07D3.9 -4.1
0 Dm|pen -4.1
0 Hs|LIPG -4.1
0 Hs|Q96L14 -4.1
0 Ce|C34C6.3 -4.1
0 Ce|F43C9.3 -4.1
0 Hs|Q8N7F4 -4.1
0 Hs|FAM49A -4.1
0 Hs|OSR1 -4.1
0 Hs|TRAPPC6B -4.1
0 Hs|RASA1 -4.1
0 Hs|Q9P1F5 -4.1
1 Hs|ANKRD17 -4.1
1 Ce|ars-2 -4.1
0 Hs|SLC9A7 -4.1
0 Hs|YI97_HUMAN -4.1
1 Dm|CG13287 -4.1
0 Ce|imb-4 -4.1
0 Hs|ATP8A2 -4.1
0 Hs|SERPINB10 -4.1
0 Dm|CG31010 -4.1
0 Dm|cdc2rk -4.1
0 Ce|Y43F4B.7 -4.1
0 Dm|peb -4.1
0 Ce|C16A3.3 -4.1
0 Hs|TNKS1BP1 -4.1
0 Hs|CORO2B -4.1
0 Hs|NP_689636 -4.1
0 Hs|ENSG00000198703 -4.1
0 Hs|WBP1 -4.1
0 Ce|Y52E8A.3 -4.1
0 Ce|irk-3 -4.1
0 Ce|C46E1.3 -4.1
0 Hs|HS3ST3A1 -4.1
0 Hs|HS3ST3B1 -4.1
0 Hs|ENSG00000197946 -4.1
0 Hs|Q8N9U9 -4.1
0 Dm|CG8485 -4.1
0 Ce|larp-1 -4.1
0 Dm|CG14991 -4.1
0 Ce|ins-28 -4.1
0 Ce|T13G4.4 -4.1
0 Dm|CG6879 -4.1
0 Dm|Myo95E -4.1
0 Ce|C13G3.2 -4.1
0 Dm|CG6190 -4.1
0 Hs|LOX -4.1
0 Ce|F58E1.3 -4.1
0 Hs|VN1R2 -4.1
0 Ce|F32H2.7 -4.1
0 Hs|NP_001004339 -4.1
0 Hs|GNAL -4.1
0 Hs|XDH -4.1
0 Dm|CG5841 -4.1
0 Dm|CG4038 -4.1
0 Ce|ZK652.8 -4.1
0 Ce|F49E8.2 -4.1
0 Ce|H27D07.3 -4.1
0 Ce|H05B21.4 -4.1
0 Hs|GPR26 -4.1
0 Dm|CG8002 -4.1
0 Dm|CG41122 -4.1
1 Ce|C27B7.5 -4.1
0 Ce|C36C5.11 -4.1
0 Dm|CG5527 -4.1
0 Hs|NP_060712 -4.1
0 Hs|PLCL1 -4.1
0 Ce|C56E6.3 -4.1
1 Dm|CG6654 -4.1
0 Ce|C32E12.4 -4.1
0 Ce|C03A3.2 -4.1
0 Dm|CG1894 -4.1
0 Dm|CG3107 -4.1
0 Ce|R11D1.7 -4.1
0 Ce|R08E3.1 -4.1
0 Hs|DNMT3B -4.1
0 Ce|T05A6.5 -4.1
0 Dm|CG8311 -4.1
0 Ce|Y39A3CL.1 -4.1
0 Dm|CG11984 -4.1
0 Dm|CG6052 -4.1
0 Dm|CG13195 -4.1
0 Ce|nhx-9 -4.1
0 Ce|ZK1225.5 -4.1
0 Ce|T04F8.1 -4.1
0 Hs|SCN7A -4.1
0 Hs|NP_060151 -4.1
0 Hs|ENSG00000188191 -4.1
0 Ce|F42A10.9 -4.1
0 Ce|tat-3 -4.1
0 Dm|CG1216 -4.1
0 Dm|CG18467 -4.1
0 Ce|T05G5.7 -4.1
0 Ce|kin-26 -4.1
0 Ce|F53F4.4 -4.1
0 Dm|Arc92 -4.1
0 Dm|ligase4 -4.1
0 Hs|NEU4 -4.1
0 Hs|C20orf13 -4.1
0 Hs|USP9Y -4.1
0 Dm|CG6841 -4.1
0 Ce|R09D1.3 -4.1
0 Ce|C35A11.3 -4.1
0 Hs|C8orf13 -4.1
0 Hs|SLC40A1 -4.1
0 Ce|nac-1 -4.1
0 Hs|JMJD2D -4.1
0 Hs|ENSG00000188140 -4.1
0 Hs|USP16 -4.1
0 Hs|PTCHD1 -4.1
0 Dm|l(2)05714 -4.1
0 Dm|CG9031 -4.1
0 Ce|wsp-1 -4.1
1 Ce|T07G12.7 -4.1
0 Ce|F47F6.4 -4.1
0 Hs|C2orf3 -4.1
0 Dm|CG31198 -4.1
0 Ce|Y47G6A.28 -4.1
0 Dm|Caf1 -4.2
0 Hs|CAPG -4.2
0 Hs|LIFR -4.2
0 Hs|GRIA1 -4.2
0 Hs|SERPINB9 -4.2
1 Dm|CG17612 -4.2
0 Ce|rsd-6 -4.2
0 Ce|str-93 -4.2
0 Ce|str-92 -4.2
0 Hs|STAC2 -4.2
0 Dm|CG18314 -4.2
0 Ce|srt-33 -4.2
0 Hs|DTC_HUMAN -4.2
0 Hs|SLCO3A1 -4.2
0 Dm|Klp67A -4.2
0 Dm|CG8057 -4.2
0 Ce|sra-13 -4.2
0 Ce|F55F3.1 -4.2
0 Hs|PRKAB2 -4.2
0 Hs|PRKAB1 -4.2
0 Dm|chb -4.2
0 Dm|CG13079 -4.2
0 Ce|C49C3.9 -4.2
0 Hs|SLC35A4 -4.2
0 Hs|O2AE_HUMAN -4.2
0 Ce|B0495.2 -4.2
0 Dm|nAcRalpha-18C -4.2
0 Hs|GSDML -4.2
0 Hs|O15050 -4.2
0 Dm|CG31235 -4.2
0 Ce|C12C8.2 -4.2
1 Ce|dcr-1 -4.2
0 Dm|JhI-1 -4.2
0 Hs|NP_001001850 -4.2
0 Hs|GPR116 -4.2
0 Dm|CG14085 -4.2
1 Dm|CG2712 -4.2
0 Ce|C44B7.12 -4.2
0 Ce|C26B2.6 -4.2
0 Hs|TIMP1 -4.2
1 Ce|ZK6.5 -4.2
0 Hs|SAE2_HUMAN -4.2
0 Hs|OR4D1 -4.2
0 Hs|EMR4 -4.2
0 Dm|CG31759 -4.2
0 Dm|CG32437 -4.2
0 Dm|CG40359 -4.2
0 Hs|STK19 -4.2
0 Hs|VGF -4.2
0 Hs|SELPLG -4.2
0 Ce|Y34B4A.4 -4.2
0 Hs|C19orf13 -4.2
0 Dm|CG11671 -4.2
0 Dm|yellow-f2 -4.2
0 Dm|CG31446 -4.2
0 Hs|CYBRD1 -4.2
1 Hs|ZNF138 -4.2
0 Dm|CG40260 -4.2
0 Hs|MPP6 -4.2
0 Dm|mura -4.2
0 Ce|C02E7.1 -4.2
0 Ce|F14D12.1 -4.2
0 Hs|NP_776183 -4.2
0 Ce|cic-1 -4.2
0 Ce|C41G6.2 -4.2
0 Hs|O2I2_HUMAN -4.2
1 Hs|ENSG00000180812 -4.2
0 Dm|CG3702 -4.2
0 Ce|C11D2.2 -4.2
0 Hs|ENSG00000178426 -4.2
0 Ce|gly-20 -4.2
0 Ce|T24D5.3 -4.2
0 Hs|NP_077021 -4.2
0 Dm|CG6723 -4.2
0 Ce|sre-19 -4.2
0 Hs|NP_060198 -4.2
1 Hs|ZNF174 -4.2
1 Hs|ZNF397 -4.2
0 Ce|F29C12.4 -4.2
0 Ce|F56D5.9 -4.2
0 Ce|dnj-22 -4.2
0 Ce|F25G6.1 -4.2
0 Ce|H12D21.8 -4.2
0 Hs|SPAG6 -4.2
0 Hs|Q15042 -4.2
0 Dm|CG33095 -4.2
0 Ce|C43E11.8 -4.2
0 Ce|F41C3.1 -4.2
0 Ce|F35G12.12 -4.2
0 Hs|NP_064618 -4.2
0 Hs|IF28_HUMAN -4.2
0 Dm|CG10670 -4.2
0 Dm|CG40032 -4.2
0 Ce|W09B6.3 -4.2
1 Ce|C27B7.4 -4.2
1 Hs|ZNF605 -4.2
0 Ce|F53C3.1 -4.2
0 Hs|SLC8A3 -4.2
0 Hs|G6PC2 -4.2
0 Ce|C50H2.2 -4.2
0 Ce|C44C10.3 -4.2
0 Hs|O5M9_HUMAN -4.2
0 Hs|Q8NDA5 -4.2
0 Dm|Hml -4.2
0 Dm|CG32243 -4.2
0 Dm|CG12785 -4.2
0 Dm|CG9906 -4.2
0 Ce|W03A5.1 -4.2
0 Ce|gcy-37 -4.2
0 Ce|mdf-2 -4.2
0 Hs|Q8NH62 -4.2
0 Hs|AFM -4.2
0 Ce|Y41C4A.9 -4.2
1 Hs|ZNF195 -4.2
0 Hs|GAL3ST4 -4.2
0 Ce|rom-5 -4.2
0 Ce|C40H1.2 -4.2
0 Ce|T10H4.9 -4.2
0 Hs|C10orf30 -4.2
0 Hs|CPM -4.2
1 Hs|BTBD4 -4.2
1 Hs|DARS -4.2
0 Ce|ZC47.6 -4.2
0 Dm|Gap1 -4.2
0 Dm|Toll-9 -4.2
1 Dm|CG8241 -4.2
0 Dm|Eip55E -4.2
0 Ce|ZK1127.10 -4.2
0 Ce|F22B8.6 -4.2
1 Dm|CG1845 -4.2
0 Ce|Y54E10BR.6 -4.2
0 Ce|T10H4.5 -4.2
0 Hs|NP_997335 -4.2
0 Hs|COQ3 -4.2
0 Dm|CG13127 -4.2
1 Ce|F35H8.3 -4.2
0 Hs|TFR2 -4.2
0 Hs|NP_653250 -4.2
0 Dm|CG8424 -4.2
0 Ce|apd-3 -4.2
0 Hs|PHF17 -4.2
1 Hs|NP_060167 -4.2
0 Dm|CG31700 -4.2
0 Dm|CG31702 -4.2
0 Dm|CG31703 -4.2
0 Dm|Myo28B1 -4.2
0 Dm|CG4827 -4.2
0 Ce|Y43B11AR.5 -4.2
0 Hs|MTR -4.2
0 Ce|taf-1 -4.2
0 Ce|Y69A2AR.2 -4.2
0 Hs|THTPA -4.2
0 Hs|NP_054906 -4.2
0 Hs|NP_066015 -4.2
0 Hs|PTGER4 -4.2
1 Hs|AARS -4.2
0 Hs|WDFY3 -4.2
0 Dm|CG12602 -4.2
0 Ce|T08G11.1 -4.2
0 Dm|CG6184 -4.2
0 Ce|Y22D7AL.11 -4.2
0 Ce|lam-1 -4.2
0 Hs|Q8N164 -4.2
0 Hs|CCRK -4.2
0 Dm|CG7202 -4.2
0 Dm|CG8507 -4.2
0 Dm|Asx -4.2
0 Ce|col-71 -4.2
0 Ce|twk-45 -4.2
0 Hs|CD44 -4.2
0 Ce|C01G12.8 -4.2
0 Ce|F42G9.6 -4.2
0 Ce|F58G6.7 -4.2
0 Ce|M01B2.6 -4.2
0 Hs|ENSG00000185469 -4.2
0 Hs|GALNT14 -4.2
0 Hs|KIR2DL4 -4.2
1 Hs|NP_776247 -4.2
0 Ce|M142.8 -4.2
0 Dm|Vha36 -4.2
0 Ce|B0212.3 -4.2
0 Ce|F29B9.1 -4.2
0 Ce|Y38F1A.2 -4.2
0 Dm|CG33482 -4.2
0 Hs|RFC3 -4.2
0 Ce|C01G6.3 -4.2
0 Dm|Ser7 -4.2
0 Hs|UBQLN1 -4.2
0 Hs|UBQLN2 -4.2
0 Dm|Cyt-b5 -4.2
0 Dm|yellow-d2 -4.2
0 Hs|LILRB4 -4.2
1 Hs|ZNF543 -4.2
0 Hs|C21orf106 -4.2
0 Hs|NP_775966 -4.2
0 Hs|ENSG00000188968 -4.2
0 Ce|F19C7.2 -4.2
0 Ce|F19C7.4 -4.2
0 Ce|C33A12.15 -4.2
0 Ce|EGAP9.3 -4.2
0 Ce|che-2 -4.2
0 Ce|F27D9.8 -4.2
0 Ce|srh-23 -4.2
0 Dm|CG9866 -4.2
0 Ce|Y48G9A.10 -4.2
0 Dm|Pgk -4.2
0 Ce|F52C6.7 -4.2
0 Ce|F40B1.1 -4.2
0 Ce|jkk-1 -4.2
0 Hs|ENSG00000198289 -4.2
0 Dm|CG15214 -4.2
0 Dm|CG7506 -4.2
1 Hs|ZCCHC5 -4.2
0 Ce|Y54E10BR.4 -4.2
0 Dm|CG5882 -4.2
0 Hs|NDRG1 -4.2
0 Ce|Y57A10A.8 -4.2
0 Hs|NP_115684 -4.2
0 Dm|DNApol-alpha180 -4.2
0 Ce|E02H1.8 -4.2
0 Ce|M03C11.1 -4.2
1 Ce|M18.5 -4.2
0 Hs|ENSG00000188576 -4.2
0 Hs|AOF1 -4.2
0 Ce|F33D11.12 -4.2
0 Ce|K07G5.1 -4.2
0 Ce|F28C12.6 -4.2
0 Ce|C08F1.6 -4.2
0 Ce|F22F7.1 -4.2
0 Hs|KRT23 -4.2
0 Hs|NHS -4.2
0 Dm|CG15249 -4.2
0 Ce|R05D8.6 -4.2
1 Hs|NP_997277 -4.2
0 Hs|EHBP1 -4.2
0 Hs|NP_872345 -4.2
0 Hs|ATP8B3 -4.2
0 Ce|Y54G2A.29 -4.2
0 Hs|AHCY -4.2
0 Ce|F43C11.6 -4.2
0 Hs|PROL1 -4.2
1 Dm|Rbp4 -4.2
0 Ce|ZC376.1 -4.2
0 Ce|pgp-4 -4.2
0 Dm|CG9940 -4.2
0 Ce|T05H10.7 -4.2
0 Hs|ENSG00000187604 -4.2
0 Dm|isopeptidase-T-3 -4.2
0 Ce|C32D5.11 -4.2
0 Ce|K11D12.1 -4.2
0 Ce|R193.2 -4.2
0 Ce|F14H8.2 -4.2
0 Ce|H22K11.2 -4.2
0 Hs|OR4S2 -4.2
0 Hs|C20orf42 -4.2
0 Hs|FARS1 -4.2
0 Ce|srbc-6 -4.2
0 Hs|MYH9 -4.2
0 Dm|CG5235 -4.2
0 Dm|CG8584 -4.2
0 Ce|W02D3.10 -4.2
0 Ce|gst-32 -4.2
0 Ce|srh-118 -4.2
0 Hs|CENPF -4.2
0 Dm|Grip163 -4.2
0 Ce|ZK632.5 -4.2
0 Hs|SPG21 -4.2
0 Hs|PMPCA -4.2
0 Ce|Y46E12A.3 -4.2
0 Ce|egl-20 -4.2
0 Ce|F21F8.4 -4.2
0 Ce|Y97E10B.1 -4.2
0 Hs|ECE1 -4.2
0 Hs|NP_065829 -4.2
0 Ce|F40G9.1 -4.2
0 Ce|C05B5.5 -4.2
0 Ce|Y66D12A.21 -4.2
0 Hs|MYOG -4.2
0 Ce|K04F1.6 -4.2
0 Ce|C17H12.3 -4.2
0 Hs|RG9MTD2 -4.2
0 Hs|ANKH -4.2
0 Dm|CG30373 -4.2
0 Ce|dhs-13 -4.2
0 Hs|MMP16 -4.2
0 Hs|TUBGCP5 -4.2
0 Dm|piwi -4.2
0 Dm|CG9426 -4.2
0 Ce|cdh-3 -4.2
0 Hs|RAB11FIP1 -4.2
0 Dm|CG3609 -4.2
0 Dm|nos -4.2
0 Dm|Mhc -4.2
0 Dm|CG10170 -4.2
0 Ce|F02D10.4 -4.2
0 Hs|Q9Y2K3 -4.2
0 Hs|NP_775785 -4.2
0 Hs|MYBPC1 -4.2
0 Dm|CG11399 -4.2
0 Dm|CG30496 -4.2
0 Dm|Ero1L -4.2
0 Dm|CG7112 -4.2
0 Hs|TM9SF4 -4.2
0 Dm|CG32036 -4.2
0 Dm|LpR1 -4.2
0 Ce|W09D6.1 -4.2
0 Ce|srz-70 -4.2
1 Hs|ENSG00000187959 -4.2
0 Hs|ENSG00000101680 -4.2
0 Hs|PARC_HUMAN -4.2
0 Hs|CORO2A -4.2
0 Hs|RPS5 -4.2
0 Hs|O9I1_HUMAN -4.2
0 Hs|PYGL -4.2
0 Hs|VAMP8 -4.2
1 Hs|ZC3HDC3 -4.2
0 Hs|LAG3 -4.2
0 Ce|F55F8.9 -4.2
0 Hs|NP_079136 -4.2
0 Hs|O95046 -4.2
0 Ce|F40A3.7 -4.2
0 Dm|CG30480 -4.2
0 Ce|C04E12.8 -4.2
0 Hs|DHRS4 -4.2
0 Hs|DHRS4L2 -4.2
0 Hs|SERPINB12 -4.2
0 Hs|C6orf107 -4.2
0 Hs|TEKT1 -4.2
0 Dm|CG15627 -4.2
0 Dm|p38c -4.2
1 Ce|rcq-5 -4.2
0 Hs|ENSG00000185392 -4.2
0 Dm|CG18233 -4.2
0 Ce|T28F2.4 -4.2
0 Ce|jip-1 -4.2
0 Ce|C34C12.8 -4.2
0 Ce|C49H3.6 -4.2
0 Ce|klc-1 -4.2
0 Hs|Q9P2H0 -4.2
0 Dm|Pk92B -4.2
0 Ce|C45B11.2 -4.2
0 Ce|C50B8.5 -4.2
1 Hs|NP_055894 -4.2
0 Dm|CG30285 -4.2
0 Dm|CG9289 -4.2
0 Hs|ENSG00000185006 -4.2
0 Dm|ex -4.2
0 Dm|CG2839 -4.2
0 Ce|F46C5.6 -4.2
0 Dm|CG32165 -4.2
0 Dm|CG32164 -4.2
0 Dm|CG4674 -4.2
0 Dm|Jheh3 -4.2
0 Ce|gana-1 -4.2
0 Ce|F17A2.11 -4.2
0 Hs|TRIP13 -4.2
1 Hs|STAT2 -4.2
0 Dm|CG31195 -4.2
0 Hs|Y182_HUMAN -4.2
0 Ce|F46B6.5 -4.2
0 Ce|Y6B3B.3 -4.2
0 Ce|Y39A3B.2 -4.2
0 Ce|rps-8 -4.2
0 Ce|R04E5.8 -4.2
0 Ce|K04F1.1 -4.2
0 Ce|Y45G5AM.8 -4.2
0 Ce|coh-3 -4.2
0 Ce|Y40H7A.8 -4.2
0 Dm|CG13042 -4.2
0 Dm|CG9522 -4.2
0 Hs|Q8N266 -4.2
0 Ce|pme-5 -4.2
0 Ce|srbc-29 -4.2
0 Hs|Q8NF27 -4.2
0 Ce|C53B4.6 -4.2
1 Hs|GATA4 -4.2
0 Hs|MOS -4.2
0 Dm|CG12106 -4.2
0 Hs|Y310_HUMAN -4.2
0 Dm|Ect4 -4.2
0 Dm|CG8768 -4.2
0 Hs|NALP5 -4.2
0 Ce|srr-3 -4.2
0 Ce|odr-1 -4.2
0 Dm|CG4074 -4.2
0 Dm|CG18584 -4.2
0 Ce|F37H8.5 -4.2
0 Hs|ENSG00000188019 -4.2
0 Dm|CG31675 -4.2
0 Dm|CG15236 -4.2
0 Hs|SH2D3A -4.2
0 Ce|T07G12.5 -4.2
0 Hs|SMO -4.2
0 Dm|Oatp30B -4.2
1 Hs|DDX52 -4.2
0 Hs|SLC7A6 -4.2
0 Hs|PKD2L2 -4.2
0 Dm|CG5127 -4.2
0 Ce|T28F4.4 -4.2
0 Ce|F58G1.4 -4.2
0 Hs|Q86W67 -4.2
0 Dm|CG7423 -4.2
0 Ce|elo-1 -4.2
0 Ce|C08D8.1 -4.2
0 Ce|C49F5.2 -4.2
0 Hs|NP_940905 -4.2
0 Hs|Q9C0F0 -4.2
0 Hs|SLC13A1 -4.2
0 Dm|Or65c -4.3
0 Dm|Trxr-2 -4.3
0 Ce|Y48G1A.1 -4.3
1 Hs|DHX35 -4.3
0 Ce|T05C12.1 -4.3
0 Ce|T10H4.8 -4.3
0 Ce|glr-1 -4.3
0 Dm|Rme-8 -4.3
0 Ce|F59E12.3 -4.3
0 Ce|C05D12.5 -4.3
0 Hs|C9orf39 -4.3
0 Ce|ZK678.1 -4.3
0 Dm|CG11426 -4.3
0 Ce|F56C9.10 -4.3
0 Hs|ARMC5 -4.3
0 Hs|GOLGA4 -4.3
0 Hs|CCNC -4.3
0 Dm|sced -4.3
0 Hs|TOP2B -4.3
0 Dm|CG9598 -4.3
0 Ce|ZK1290.9 -4.3
0 Hs|BRCA2 -4.3
0 Hs|ENSG00000179698 -4.3
0 Hs|SIGLEC5 -4.3
0 Dm|CG2861 -4.3
0 Hs|SUCLA2 -4.3
0 Hs|C9orf26 -4.3
0 Hs|AK1 -4.3
0 Ce|C15C7.1 -4.3
0 Hs|FZD9 -4.3
0 Ce|M01B12.4 -4.3
0 Hs|PDGFRA -4.3
0 Ce|F31E3.2 -4.3
0 Ce|Y42A5A.1 -4.3
0 Hs|PXMP2 -4.3
0 Ce|B0228.9 -4.3
0 Hs|NEU3 -4.3
0 Dm|CG13933 -4.3
0 Dm|Picot -4.3
0 Ce|Y57A10A.21 -4.3
0 Ce|Y43B11AR.2 -4.3
0 Hs|P2RY11 -4.3
0 Dm|CG13044 -4.3
0 Dm|Osi4 -4.3
0 Dm|CG31249 -4.3
0 Ce|F43G9.8 -4.3
0 Ce|F45H7.1 -4.3
0 Hs|Q8TEE6 -4.3
0 Hs|TCP1 -4.3
0 Dm|CG13288 -4.3
0 Ce|B0336.11 -4.3
0 Dm|CG4804 -4.3
0 Ce|srh-289 -4.3
0 Ce|F16D3.4 -4.3
0 Hs|ENSG00000186628 -4.3
0 Hs|Q9UGE0 -4.3
0 Hs|NP_061899 -4.3
0 Dm|CG32066 -4.3
0 Ce|Y45G5AM.3 -4.3
0 Hs|TTC13 -4.3
0 Hs|CMKOR1 -4.3
0 Dm|CG14356 -4.3
0 Hs|NP_689736 -4.3
0 Dm|CG31413 -4.3
0 Ce|F16B4.3 -4.3
1 Dm|CG4049 -4.3
0 Hs|NP_653327 -4.3
0 Ce|F39E9.1 -4.3
1 Ce|ZK1067.6 -4.3
0 Ce|F35H10.2 -4.3
0 Hs|Q9C0G8 -4.3
0 Hs|ECEL1 -4.3
0 Dm|CG11665 -4.3
0 Hs|NDUFV1 -4.3
0 Hs|CASP4 -4.3
0 Ce|ptr-15 -4.3
0 Ce|ZK643.1 -4.3
0 Ce|unc-31 -4.3
0 Hs|NP_848509 -4.3
0 Hs|NP_954589 -4.3
1 Hs|MTF1 -4.3
0 Dm|CG30427 -4.3
0 Ce|C01G8.1 -4.3
0 Ce|mig-13 -4.3
0 Hs|PEX1 -4.3
0 Dm|CG18343 -4.3
0 Ce|Y43F8C.13 -4.3
0 Dm|Nup214 -4.3
0 Dm|CG3773 -4.3
0 Ce|C08H9.6 -4.3
1 Ce|T27B7.2 -4.3
0 Dm|CG32542 -4.3
0 Ce|ZK697.1 -4.3
0 Ce|rsks-1 -4.3
0 Hs|NP_001111 -4.3
0 Dm|CG30365 -4.3
0 Dm|CG10924 -4.3
0 Dm|Pepck -4.3
0 Ce|R11A5.4 -4.3
0 Ce|tim-1 -4.3
0 Ce|srj-14 -4.3
0 Hs|PCK2 -4.3
0 Hs|NP_940873 -4.3
0 Hs|PCK1 -4.3
0 Dm|alphaTub67C -4.3
0 Ce|dhs-7 -4.3
0 Ce|C34D4.10 -4.3
0 Ce|gcy-18 -4.3
0 Ce|tag-204 -4.3
0 Dm|CG32921 -4.3
0 Ce|B0252.3 -4.3
0 Ce|C09B9.4 -4.3
0 Ce|srbc-56 -4.3
0 Hs|ENSG00000184498 -4.3
0 Hs|ENSG00000174346 -4.3
0 Hs|TKTL1 -4.3
0 Dm|Grip71 -4.3
0 Ce|C33D3.5 -4.3
0 Dm|CG8176 -4.3
1 Hs|EOMES -4.3
0 Ce|F46F11.8 -4.3
0 Dm|CG31915 -4.3
0 Dm|dream -4.3
0 Hs|WDR40A -4.3
0 Dm|CG12082 -4.3
0 Ce|Y37E11AR.5 -4.3
1 Hs|TDRD9 -4.3
0 Ce|F52C6.5 -4.3
0 Ce|T24F1.6 -4.3
0 Ce|B0334.5 -4.3
0 Ce|vps-16 -4.3
0 Ce|lev-8 -4.3
0 Hs|NALP8 -4.3
1 Hs|C9orf23 -4.3
0 Dm|CG12825 -4.3
0 Ce|T08A11.2 -4.3
0 Hs|ENSG00000172704 -4.3
0 Hs|FMNL2 -4.3
0 Hs|PLAT -4.3
0 Ce|Y82E9BR.17 -4.3
0 Hs|CASP6 -4.3
0 Ce|tag-329 -4.3
0 Ce|T05C3.7 -4.3
0 Ce|ocr-1 -4.3
0 Hs|CYP2A6 -4.3
0 Hs|CYP2A13 -4.3
0 Ce|T12A2.5 -4.3
0 Hs|C11orf11 -4.3
0 Dm|CG16912 -4.3
0 Ce|plc-2 -4.3
0 Ce|fre-1 -4.3
0 Hs|NOX1 -4.3
0 Dm|CG10175 -4.3
0 Ce|ZK938.2 -4.3
0 Hs|O94853 -4.3
1 Dm|CG13617 -4.3
0 Dm|CG17664 -4.3
0 Ce|cyp-33B1 -4.3
0 Ce|aqp-6 -4.3
0 Hs|Q9NXY9 -4.3
0 Hs|THOP1 -4.3
0 Dm|CG17836 -4.3
0 Dm|CG8291 -4.3
0 Ce|ZK1025.7 -4.3
0 Ce|T01B7.6 -4.3
0 Ce|cyp-25A6 -4.3
0 Hs|GFOD1 -4.3
0 Dm|CG4586 -4.3
0 Dm|Traf3 -4.3
0 Ce|F14D2.6 -4.3
0 Ce|brd-1 -4.3
0 Hs|ENSG00000152327 -4.3
0 Hs|CHRNB2 -4.3
0 Hs|CHRNB4 -4.3
0 Dm|CG9973 -4.3
0 Ce|F20G2.3 -4.3
0 Hs|FMT_HUMAN -4.3
0 Hs|CECR1 -4.3
0 Hs|FGF10 -4.3
0 Dm|CG16984 -4.3
0 Dm|CG1544 -4.3
0 Ce|F59B2.12 -4.3
0 Hs|SLC38A4 -4.3
0 Ce|str-236 -4.3
0 Hs|ENSG00000185028 -4.3
0 Hs|ECM2 -4.3
0 Dm|Ilp5 -4.3
0 Hs|GKP3 -4.3
0 Hs|LARS -4.3
0 Ce|B0432.11 -4.3
0 Ce|F13H8.6 -4.3
0 Ce|R06B9.2 -4.3
0 Ce|M151.5 -4.3
0 Ce|pyr-1 -4.3
1 Ce|nhr-134 -4.3
0 Dm|CG9977 -4.3
0 Dm|CG1347 -4.3
1 Dm|CG4730 -4.3
0 Dm|Cyp28c1 -4.3
0 Ce|C01F1.3 -4.3
0 Hs|ENSG00000188779 -4.3
0 Hs|IGSF10 -4.3
1 Ce|cdc-14 -4.3
0 Hs|TFG -4.3
0 Ce|K09E9.1 -4.3
0 Dm|CG33109 -4.3
0 Ce|C24G7.4 -4.3
0 Ce|F10A3.12 -4.3
0 Hs|GPR10 -4.3
0 Hs|DEND_HUMAN -4.3
0 Hs|NP_851320 -4.3
0 Dm|CG3887 -4.3
0 Dm|CG8966 -4.3
0 Ce|H04M03.1 -4.3
0 Hs|C6orf146 -4.3
0 Ce|nsf-1 -4.3
0 Ce|W03C9.6 -4.3
0 Ce|F25C8.1 -4.3
0 Hs|DIAPH3 -4.3
0 Hs|GPS2 -4.3
1 Hs|HDLBP -4.3
0 Ce|C06H5.1 -4.3
0 Ce|C06H5.2 -4.3
0 Hs|ENSG00000185932 -4.3
0 Hs|POLB -4.3
0 Dm|mael -4.3
0 Dm|CG3295 -4.3
0 Ce|F58A4.14 -4.3
1 Hs|RECQL -4.3
0 Hs|KIAA1618 -4.3
0 Hs|Q9P2P9 -4.3
0 Ce|cnx-1 -4.3
0 Ce|C26B9.6 -4.3
0 Hs|C14orf78 -4.3
0 Dm|CG9897 -4.3
1 Ce|K07H8.9 -4.3
1 Hs|ETS2 -4.3
0 Dm|CG12866 -4.3
0 Ce|csn-3 -4.3
0 Dm|Cyp4d14 -4.3
0 Ce|spl-1 -4.3
0 Hs|MLNR -4.3
0 Dm|S6k -4.3
0 Dm|CG17754 -4.3
0 Hs|CNTNAP1 -4.3
0 Hs|SLC30A6 -4.3
0 Hs|ZFYVE20 -4.3
0 Dm|CG9458 -4.3
0 Ce|B0207.1 -4.3
0 Ce|C29F4.2 -4.3
0 Ce|T11F9.1 -4.3
0 Hs|Q8NB46 -4.3
0 Ce|Y40H7A.4 -4.3
0 Hs|PDGFB -4.3
0 Dm|CG6214 -4.3
0 Dm|CG31531 -4.3
0 Ce|str-139 -4.3
0 Dm|CG14196 -4.3
0 Ce|lit-1 -4.3
0 Ce|srxa-1 -4.3
0 Hs|PDLIM1 -4.3
0 Dm|Sema-1a -4.3
0 Ce|C23G10.8 -4.3
0 Ce|M7.7 -4.3
0 Dm|CG5819 -4.3
0 Ce|F47G4.5 -4.3
0 Hs|KIAA1509 -4.3
0 Hs|KIF13B -4.3
0 Hs|SLC24A3 -4.3
0 Dm|CG7789 -4.3
0 Ce|W02B8.2 -4.3
0 Ce|F45G2.2 -4.3
0 Ce|F58G4.1 -4.3
0 Ce|ZC178.1 -4.3
0 Hs|ENSG00000188807 -4.3
0 Hs|KIF20A -4.3
0 Ce|F47D12.5 -4.3
0 Ce|C55A1.9 -4.3
0 Ce|srz-102 -4.3
0 Hs|ENSG00000188499 -4.3
1 Hs|ENSG00000184230 -4.3
0 Dm|CG11920 -4.3
0 Dm|CG8272 -4.3
0 Ce|dnj-8 -4.3
0 Hs|ENSG00000198450 -4.3
0 Dm|HBS1 -4.3
0 Dm|CG8191 -4.3
0 Ce|Y54F10BM.3 -4.3
0 Hs|NP_940864 -4.3
0 Hs|NP_612372 -4.3
0 Ce|rpl-17 -4.3
0 Hs|MYO1C -4.3
0 Dm|CG13671 -4.3
0 Ce|clp-2 -4.3
0 Hs|ENSG00000187213 -4.3
0 Dm|CG13531 -4.3
0 Ce|K07F5.6 -4.3
0 Dm|btv -4.3
0 Dm|Pdf -4.3
0 Dm|CG9454 -4.3
0 Hs|DAPK3 -4.3
0 Hs|AP2A1 -4.3
0 Hs|TRIM40 -4.3
1 Dm|CG14711 -4.3
0 Ce|C46H11.2 -4.3
1 Hs|NP_079080 -4.3
0 Hs|PTPRJ -4.3
0 Hs|GLRB -4.3
0 Ce|D2096.1 -4.3
0 Ce|F07H5.10 -4.3
0 Hs|PPIL2 -4.3
0 Ce|Y41C4A.2 -4.3
0 Hs|NAB1 -4.3
0 Ce|cnt-2 -4.3
0 Ce|R102.4 -4.3
0 Hs|ABCD4 -4.3
0 Dm|CG8170 -4.3
0 Ce|F25H2.6 -4.3
0 Ce|Y71A12B.10 -4.3
0 Ce|F21D5.7 -4.3
1 Ce|nhr-127 -4.3
0 Ce|W02B3.4 -4.3
0 Ce|asm-2 -4.3
0 Hs|NFKBIL2 -4.3
0 Hs|PLEKHM1 -4.3
1 Ce|nhr-102 -4.3
0 Ce|str-106 -4.3
0 Hs|NRP2 -4.3
0 Hs|Q8IZM0 -4.3
0 Hs|TRIM7 -4.3
0 Dm|CG4866 -4.3
0 Ce|F53B6.6 -4.3
0 Ce|F56H6.11 -4.3
0 Ce|R03A10.3 -4.3
0 Hs|Q8N1R0 -4.3
0 Dm|CG33256 -4.3
0 Hs|TM7SF3 -4.3
0 Ce|str-12 -4.3
0 Ce|Y57G11C.32 -4.3
0 Hs|MATN4 -4.3
1 Hs|ZNF212 -4.3
0 Dm|Lip1 -4.3
0 Dm|CG12783 -4.3
0 Ce|sru-6 -4.3
0 Hs|Q9H385 -4.3
0 Ce|ptr-12 -4.3
0 Ce|F41G3.5 -4.3
0 Ce|M28.2 -4.3
0 Hs|MOG -4.3
0 Dm|CG5160 -4.3
0 Ce|F36D4.2 -4.3
0 Dm|CG8641 -4.3
0 Dm|CG7156 -4.3
0 Dm|CG11159 -4.3
0 Ce|T11A5.5 -4.3
0 Ce|rde-1 -4.3
0 Ce|R10D12.14 -4.3
0 Ce|F13E6.2 -4.3
0 Ce|srh-222 -4.3
0 Hs|UCP1 -4.3
0 Ce|Y4C6B.4 -4.3
0 Hs|NT5C2 -4.3
0 Hs|Q92815 -4.3
0 Dm|Dgkepsilon -4.3
0 Ce|srj-5 -4.3
0 Hs|ENSG00000188327 -4.3
0 Hs|PTCH -4.3
1 Dm|chm -4.3
1 Dm|BicC -4.3
0 Ce|K02F3.1 -4.3
0 Ce|cyb-1 -4.3
0 Ce|acl-1 -4.3
0 Hs|O5T3_HUMAN -4.3
0 Hs|IL17RE -4.3
1 Ce|ZK1037.5 -4.3
0 Dm|CG9801 -4.3
0 Ce|mca-3 -4.3
0 Ce|C18G1.8 -4.3
0 Ce|srbc-84 -4.3
0 Hs|ENSG00000138892 -4.3
0 Hs|HATT_HUMAN -4.3
0 Hs|RFXDC1 -4.3
0 Dm|CG2930 -4.3
0 Hs|Q9H2C7 -4.3
0 Hs|COMMD5 -4.3
0 Hs|TXNDC4 -4.3
0 Dm|CG7075 -4.3
0 Hs|AP4E1 -4.3
1 Hs|Q96KW0 -4.3
0 Dm|CG7698 -4.3
0 Ce|hse-5 -4.3
0 Ce|Y67H2A.1 -4.3
1 Ce|nhr-124 -4.3
0 Ce|ZK856.5 -4.3
0 Hs|RAB7L1 -4.3
0 Hs|ELMOD1 -4.3
0 Hs|CPSF3 -4.3
0 Hs|DHRS8 -4.3
0 Hs|KIAA2026 -4.3
0 Hs|SMS -4.3
0 Ce|C30E1.4 -4.3
0 Dm|CG15376 -4.3
0 Dm|Tina-1 -4.3
0 Ce|nas-9 -4.3
0 Ce|R08B4.4 -4.3
0 Hs|OYN2_HUMAN -4.3
0 Hs|CDC27 -4.3
0 Hs|NP_940974 -4.3
0 Dm|CG10361 -4.3
0 Hs|GCAT -4.3
0 Dm|CG9855 -4.3
0 Hs|FAHD1 -4.3
0 Ce|C18E9.8 -4.3
0 Ce|Y50D4C.6 -4.3
0 Ce|C45G3.5 -4.3
0 Ce|F07F6.9 -4.3
0 Ce|C05C12.5 -4.3
0 Hs|PGLYRP4 -4.3
0 Hs|XPC -4.3
0 Dm|CG32107 -4.3
0 Ce|F40D4.12 -4.3
0 Hs|Q8N8I8 -4.3
0 Hs|NP_775915 -4.4
0 Ce|Y53H1B.4 -4.4
0 Hs|CIAS1 -4.4
0 Ce|F57B1.6 -4.4
0 Hs|ENSG00000186219 -4.4
0 Hs|ENSG00000186223 -4.4
0 Hs|ENSG00000186217 -4.4
0 Hs|ENSG00000186232 -4.4
0 Hs|ENSG00000186224 -4.4
0 Dm|CG2191 -4.4
0 Dm|CG33515 -4.4
0 Hs|SS18 -4.4
0 Hs|C5R1 -4.4
0 Dm|CG17322 -4.4
0 Ce|D2030.12 -4.4
0 Ce|T27E9.9 -4.4
0 Ce|srh-190 -4.4
0 Dm|tld -4.4
0 Ce|C46C2.2 -4.4
0 Ce|F19B2.7 -4.4
0 Hs|CMT4B2 -4.4
0 Hs|DISP2 -4.4
0 Hs|QSCN6L1 -4.4
0 Dm|CG10064 -4.4
1 Ce|Y23H5B.6 -4.4
0 Ce|W03B1.5 -4.4
0 Ce|W03B1.9 -4.4
0 Hs|WDR3 -4.4
0 Hs|ZNF207 -4.4
0 Hs|NP_054890 -4.4
0 Dm|sec6 -4.4
0 Hs|NP_064540 -4.4
0 Dm|yemalpha -4.4
1 Ce|let-418 -4.4
1 Ce|chd-3 -4.4
0 Dm|CG4332 -4.4
0 Ce|Y105E8A.17 -4.4
0 Ce|str-173 -4.4
0 Hs|ZSWIM6 -4.4
0 Dm|CG3589 -4.4
0 Ce|H05L14.2 -4.4
0 Hs|ENSG00000197596 -4.4
0 Dm|CG10038 -4.4
0 Ce|Y49F6C.2 -4.4
0 Ce|lrs-1 -4.4
0 Ce|T16G1.6 -4.4
0 Hs|NP_060385 -4.4
0 Dm|CG12636 -4.4
0 Hs|SLC16A9 -4.4
0 Dm|Or33a -4.4
0 Ce|F15A4.5 -4.4
0 Ce|T05C3.2 -4.4
0 Dm|Ucp4B -4.4
0 Dm|CG14168 -4.4
0 Dm|Tre -4.4
0 Dm|CG7881 -4.4
0 Hs|NP_001001520 -4.4
0 Hs|NP_443171 -4.4
0 Dm|CG8399 -4.4
0 Dm|CG9047 -4.4
0 Hs|MRPL44 -4.4
1 Hs|GATA2 -4.4
0 Hs|O6F1_HUMAN -4.4
0 Hs|NRF1 -4.4
0 Ce|Y51F10.4 -4.4
0 Dm|CG14219 -4.4
0 Ce|C16C4.2 -4.4
0 Ce|F32F2.1 -4.4
0 Hs|PEX11B -4.4
0 Hs|LDHB -4.4
0 Hs|ENSG00000188642 -4.4
0 Ce|C17H1.4 -4.4
0 Ce|R10E4.6 -4.4
0 Ce|M04G7.3 -4.4
0 Hs|NPHP1 -4.4
0 Dm|CG6896 -4.4
0 Dm|CG2993 -4.4
0 Ce|ptr-11 -4.4
0 Ce|C47E12.6 -4.4
0 Ce|sre-12 -4.4
0 Hs|GPRASP2 -4.4
0 Dm|CG5434 -4.4
0 Dm|CG40263 -4.4
0 Hs|USP22 -4.4
0 Ce|F58H7.1 -4.4
0 Hs|ZNF346 -4.4
0 Hs|UBE2J1 -4.4
0 Dm|vap -4.4
0 Ce|dhs-19 -4.4
0 Dm|Or65b -4.4
0 Dm|ORMDL -4.4
0 Ce|cki-2 -4.4
0 Ce|F45E1.7 -4.4
0 Dm|CG9236 -4.4
0 Hs|ICAM1 -4.4
0 Dm|IP3K1 -4.4
0 Dm|CG10990 -4.4
0 Dm|GM130 -4.4
0 Ce|Y63D3A.9 -4.4
0 Ce|R13H4.7 -4.4
1 Hs|ARID4B -4.4
0 Hs|SEMA3E -4.4
0 Ce|F09E5.5 -4.4
1 Hs|Z592_HUMAN -4.4
0 Hs|PRICKLE2 -4.4
0 Ce|Y19D10B.4 -4.4
1 Ce|F53H10.2 -4.4
0 Hs|PGBD2 -4.4
0 Hs|PDE6C -4.4
0 Hs|Q9P2F3 -4.4
0 Dm|zip -4.4
0 Ce|W03F11.3 -4.4
0 Ce|B0035.5 -4.4
1 Ce|F58G11.2 -4.4
0 Hs|ENSG00000185192 -4.4
0 Hs|MS4A8B -4.4
0 Hs|BDP1 -4.4
0 Ce|F58F9.3 -4.4
0 Ce|F32D8.1 -4.4
0 Hs|ENSG00000197799 -4.4
0 Hs|PSL2_HUMAN -4.4
0 Hs|MST1R -4.4
0 Dm|CG7341 -4.4
0 Ce|ZK1321.1 -4.4
0 Hs|GNAZ -4.4
0 Dm|Art7 -4.4
1 Ce|Y48G9A.11 -4.4
0 Ce|F34D10.4 -4.4
0 Ce|Y11D7A.8 -4.4
0 Hs|NP_071764 -4.4
0 Dm|CG7918 -4.4
0 Dm|CG2292 -4.4
0 Ce|T05A1.5 -4.4
1 Dm|CG12054 -4.4
0 Hs|NP_061895 -4.4
0 Hs|CBWD2 -4.4
0 Hs|RAET1E -4.4
0 Hs|NP_060961 -4.4
0 Hs|NP_958861 -4.4
0 Hs|OZA4_HUMAN -4.4
0 Hs|BBS2 -4.4
0 Dm|c12.1 -4.4
0 Hs|CCNB3 -4.4
0 Ce|R13.3 -4.4
0 Hs|C10orf61 -4.4
1 Hs|YF59_HUMAN -4.4
0 Hs|O15069 -4.4
0 Dm|CG13762 -4.4
0 Dm|CG12204 -4.4
0 Ce|sri-40 -4.4
0 Ce|W02G9.3 -4.4
0 Ce|ifa-4 -4.4
0 Ce|F09E5.3 -4.4
0 Ce|W03F9.4 -4.4
0 Ce|gcs-1 -4.4
0 Hs|SLC2A5 -4.4
0 Hs|DO -4.4
0 Hs|THEG -4.4
0 Dm|CG10834 -4.4
0 Dm|CG11409 -4.4
0 Ce|T24C4.6 -4.4
0 Ce|Y55F3AR.1 -4.4
0 Ce|F20C5.5 -4.4
0 Ce|C24G7.2 -4.4
0 Ce|ZK484.7 -4.4
1 Ce|B0511.6 -4.4
0 Ce|W09G12.9 -4.4
0 Ce|lst-3 -4.4
0 Ce|T05B11.1 -4.4
0 Ce|C25E10.5 -4.4
0 Hs|CDH10 -4.4
0 Dm|CG14989 -4.4
0 Dm|CG1315 -4.4
0 Dm|CG15766 -4.4
0 Hs|USP30 -4.4
0 Ce|C36C9.4 -4.4
0 Ce|T25D1.2 -4.4
0 Ce|Y56A3A.2 -4.4
0 Ce|ZC455.4 -4.4
0 Hs|NP_775772 -4.4
0 Dm|CG9934 -4.4
0 Ce|F44F1.4 -4.4
0 Dm|CG9125 -4.4
0 Hs|Q8TC68 -4.4
0 Hs|ENSG00000146677 -4.4
0 Ce|C31H5.1 -4.4
0 Ce|C45G9.10 -4.4
0 Dm|fz -4.4
0 Ce|F43G9.12 -4.4
0 Ce|dnc-1 -4.4
0 Hs|FBXO28 -4.4
0 Hs|SLC4A3 -4.4
0 Dm|CG31815 -4.4
0 Dm|nAcRalpha-7E -4.4
0 Dm|CG40485 -4.4
0 Hs|NP_056290 -4.4
1 Hs|ZNF639 -4.4
0 Hs|ENSG00000189061 -4.4
0 Ce|W09B7.2 -4.4
0 Ce|F07B7.2 -4.4
0 Hs|NP_078951 -4.4
0 Hs|TM7SF4 -4.4
0 Dm|CG6300 -4.4
0 Dm|CG11659 -4.4
0 Ce|Y82E9BL.7 -4.4
0 Hs|C9orf114 -4.4
0 Ce|T24D5.2 -4.4
0 Dm|CG1655 -4.4
0 Dm|CG8525 -4.4
0 Ce|srt-16 -4.4
0 Dm|CG14291 -4.4
0 Ce|D1065.3 -4.4
0 Ce|C26G2.2 -4.4
0 Hs|OYD1_HUMAN -4.4
0 Hs|NP_061031 -4.4
0 Hs|SNX10 -4.4
0 Dm|CG14973 -4.4
0 Dm|Gr94a -4.4
0 Hs|WWOX -4.4
0 Hs|FUT2 -4.4
0 Hs|NP_116182 -4.4
0 Dm|CG18128 -4.4
0 Ce|Y49E10.23 -4.4
0 Hs|GABRA5 -4.4
0 Dm|CG13220 -4.4
0 Dm|CG8359 -4.4
0 Ce|F28B3.1 -4.4
0 Ce|C17E4.1 -4.4
0 Ce|T09A12.1 -4.4
0 Hs|RNF14 -4.4
0 Hs|Q9H9N3 -4.4
1 Ce|C16A3.7 -4.4
0 Ce|snf-12 -4.4
0 Hs|NP_060541 -4.4
0 Dm|Nle -4.4
0 Dm|Or13a -4.4
0 Ce|W06D4.3 -4.4
0 Ce|asm-3 -4.4
0 Ce|pek-1 -4.4
0 Hs|HCN2 -4.4
0 Hs|RAB11FIP5 -4.4
0 Dm|CG8080 -4.4
0 Ce|vit-5 -4.4
0 Ce|vit-4 -4.4
0 Ce|vit-3 -4.4
0 Hs|PIAS2 -4.4
0 Ce|C48B6.4 -4.4
0 Ce|ZK265.9 -4.4
0 Ce|Y51H7C.6 -4.4
0 Ce|E_BE45912.2 -4.4
0 Ce|gop-3 -4.4
0 Ce|Y73F8A.12 -4.4
0 Ce|Y73F8A.14 -4.4
0 Ce|F46H5.8 -4.4
0 Hs|NP_659455 -4.4
0 Dm|CG4933 -4.4
0 Ce|C18D4.8 -4.4
0 Hs|ADAM18 -4.4
0 Ce|frm-8 -4.4
0 Hs|MRPL39 -4.4
0 Hs|KBTBD3 -4.4
0 Ce|mtm-5 -4.4
0 Dm|CG4611 -4.4
0 Ce|C54G4.5 -4.4
1 Hs|ZBTB8 -4.4
0 Hs|K3L1_HUMAN -4.4
0 Hs|C9orf67 -4.4
0 Ce|C39B5.10 -4.4
0 Ce|Y62H9A.2 -4.4
0 Dm|RhoGAPp190 -4.4
0 Dm|barr -4.4
0 Dm|ida -4.4
0 Ce|W06A11.4 -4.4
0 Hs|ENSG00000197274 -4.4
0 Hs|EBPL -4.4
0 Dm|Ugt58Fa -4.4
0 Ce|cyp-25A1 -4.4
0 Ce|W08G11.3 -4.4
0 Hs|Q99777 -4.4
0 Hs|ELP3 -4.4
0 Hs|ENSG00000188573 -4.4
0 Hs|SLITRK4 -4.4
0 Ce|ZC47.14 -4.4
0 Hs|C21orf56 -4.4
0 Hs|NP_113654 -4.4
0 Dm|CG10192 -4.4
0 Ce|prx-14 -4.4
0 Ce|C38D9.3 -4.4
0 Dm|CG9542 -4.4
0 Ce|dyb-1 -4.4
0 Hs|OBG2_HUMAN -4.4
0 Dm|CG15880 -4.4
0 Ce|Y38C1AA.5 -4.4
0 Ce|arf-3 -4.4
0 Hs|THAP7 -4.4
0 Hs|DOCK2 -4.4
0 Dm|CG8539 -4.4
0 Dm|CG33214 -4.4
0 Ce|F44E7.7 -4.4
0 Dm|CG11077 -4.4
0 Ce|sdn-1 -4.4
0 Hs|VAV3 -4.4
0 Hs|ENSG00000180922 -4.4
0 Dm|ApepP -4.4
0 Dm|CG10931 -4.4
0 Ce|T27E7.3 -4.4
0 Hs|NP_079137 -4.4
1 Hs|ZNF341 -4.4
0 Ce|F49C12.10 -4.4
0 Ce|F56F10.2 -4.4
0 Hs|C9orf99 -4.4
0 Ce|srx-74 -4.4
0 Hs|IMPA2 -4.4
0 Ce|F59F5.8 -4.4
1 Ce|T07C5.2 -4.4
0 Hs|PCSK1N -4.4
0 Dm|CG5805 -4.4
0 Dm|Inos -4.4
0 Ce|str-256 -4.4
0 Hs|CACNA2D1 -4.4
0 Dm|CG31823 -4.4
0 Dm|CG9056 -4.4
0 Ce|D1086.7 -4.4
0 Ce|F16B12.5 -4.4
1 Hs|FLI1 -4.4
0 Hs|NP_659419 -4.4
0 Hs|RAPGEF1 -4.4
0 Dm|mus304 -4.4
0 Dm|CG3044 -4.4
0 Ce|T05E7.1 -4.4
0 Ce|Y105C5B.1 -4.4
0 Ce|K08B12.1 -4.4
0 Ce|F28H7.3 -4.4
0 Hs|SH2BP1 -4.4
0 Dm|Pde8 -4.4
0 Ce|F08A8.2 -4.4
0 Ce|F08A8.3 -4.4
0 Ce|F08A8.4 -4.4
0 Ce|K06C4.9 -4.4
0 Ce|C13G3.1 -4.4
0 Hs|Q9UPS8 -4.4
0 Hs|BZRAP1 -4.4
0 Hs|CPN2 -4.4
0 Ce|F33G12.4 -4.4
0 Hs|SPRY3 -4.4
0 Dm|TpnC25D -4.4
0 Ce|F44B9.6 -4.4
0 Ce|F40F12.5 -4.4
0 Dm|CG32755 -4.4
0 Ce|gst-7 -4.4
0 Ce|cbp-1 -4.4
0 Hs|HIST1H2AH -4.4
0 Hs|H2AFJ -4.4
0 Hs|HIST2H2AB -4.4
0 Hs|HIST1H2AC -4.4
0 Hs|H2AFX -4.4
1 Hs|ZNF101 -4.4
0 Hs|HIST1H2AA -4.4
0 Hs|Q9H6L3 -4.4
0 Dm|CG8777 -4.4
0 Ce|F14B6.2 -4.4
0 Ce|F44B9.5 -4.4
0 Ce|ZK105.4 -4.4
0 Ce|C01G10.8 -4.4
0 Hs|LAMB2 -4.4
0 Hs|C9orf5 -4.4
0 Dm|CG8552 -4.4
0 Dm|Rdl -4.4
1 Dm|CG6254 -4.4
0 Dm|jdp -4.4
0 Ce|gex-2 -4.4
0 Hs|NP_057570 -4.4
0 Hs|ENSG00000172746 -4.4
1 Hs|Y628_HUMAN -4.4
0 Dm|CG16727 -4.4
0 Ce|sru-24 -4.4
1 Hs|ZNF542 -4.4
0 Ce|EEED8.11 -4.4
0 Ce|C14A6.6 -4.4
0 Hs|NP_775849 -4.4
0 Dm|CG14121 -4.4
0 Dm|eIF-2alpha -4.4
0 Ce|F54G8.1 -4.4
0 Ce|str-123 -4.4
1 Hs|NP_115285 -4.4
0 Ce|ZK180.1 -4.4
0 Ce|F40G12.3 -4.4
0 Hs|UGT2B10 -4.4
0 Hs|NP_060238 -4.4
0 Ce|ile-1 -4.4
0 Ce|C08H9.13 -4.4
0 Ce|R05H11.1 -4.4
0 Ce|Y49E10.4 -4.4
0 Ce|T11G6.2 -4.4
1 Dm|CG9932 -4.4
0 Dm|CG33119 -4.4
0 Ce|ZK1127.6 -4.4
0 Ce|srt-31 -4.4
0 Hs|HERC6 -4.4
0 Ce|F32A7.2 -4.4
0 Hs|APPBP2 -4.4
0 Dm|CG31852 -4.4
0 Ce|C37A5.1 -4.4
0 Dm|CG10633 -4.4
0 Ce|Y44E3A.6 -4.4
0 Ce|T23G4.1 -4.4
0 Hs|CHRNA3 -4.4
0 Dm|ade3 -4.4
0 Dm|cals -4.4
1 Ce|nhr-86 -4.4
0 Ce|srbc-77 -4.4
0 Ce|F21C10.10 -4.4
0 Dm|Rtc1 -4.4
0 Hs|FBXL11 -4.4
0 Ce|R11.3 -4.4
0 Ce|T24F1.2 -4.4
0 Ce|F41E7.3 -4.4
0 Ce|F07E5.6 -4.4
1 Ce|Y46G5A.4 -4.4
0 Ce|Y48B6A.10 -4.4
1 Hs|SCRT2 -4.4
0 Hs|PTK2 -4.4
0 Ce|Y110A7A.6 -4.4
0 Ce|snf-2 -4.4
0 Hs|PEX16 -4.4
0 Hs|GPR43 -4.4
0 Hs|NP_115702 -4.4
1 Hs|ZNF132 -4.4
0 Dm|l(3)00305 -4.4
0 Dm|CG10092 -4.4
0 Hs|NP_663622 -4.4
0 Hs|ENSG00000188691 -4.4
0 Hs|OAG2_HUMAN -4.4
0 Hs|NP_071349 -4.4
0 Hs|PHKB -4.5
0 Ce|T02G5.3 -4.5
0 Dm|Mbs -4.5
0 Ce|T24C4.1 -4.5
0 Hs|NEDD4 -4.5
0 Hs|CRYL1 -4.5
1 Dm|CG32533 -4.5
0 Ce|C36C5.10 -4.5
1 Ce|C50B6.8 -4.5
0 Ce|twk-21 -4.5
0 Hs|FETUB -4.5
0 Dm|CG6271 -4.5
0 Ce|M106.3 -4.5
0 Ce|srj-40 -4.5
1 Dm|CG5899 -4.5
0 Dm|CG31510 -4.5
0 Dm|Klp54D -4.5
0 Ce|oxi-1 -4.5
0 Ce|Y97E10AR.2 -4.5
0 Hs|NRXN2 -4.5
0 Hs|NP_995319 -4.5
0 Dm|CG11023 -4.5
0 Hs|MTIF2 -4.5
0 Dm|CG8568 -4.5
0 Dm|CG12309 -4.5
0 Hs|AHI1 -4.5
0 Hs|UTRN -4.5
0 Dm|CG40211 -4.5
0 Dm|Irk2 -4.5
0 Dm|lic -4.5
0 Ce|C50F7.4 -4.5
0 Hs|Q96DQ3 -4.5
0 Ce|col-140 -4.5
0 Hs|NP_056325 -4.5
0 Ce|R02E4.1 -4.5
1 Dm|Rrp6 -4.5
0 Dm|CG4404 -4.5
0 Ce|Y55B1BR.3 -4.5
0 Ce|C48A7.2 -4.5
0 Hs|NP_919278 -4.5
0 Dm|RhoGAP93B -4.5
0 Dm|CG14523 -4.5
0 Dm|SerT -4.5
0 Ce|C05D11.9 -4.5
0 Ce|T14G8.2 -4.5
0 Hs|ENSG00000197136 -4.5
0 Ce|Y57G11C.49 -4.5
0 Ce|gfi-1 -4.5
0 Ce|F57F4.4 -4.5
0 Hs|Q9P242 -4.5
0 Ce|F52F10.3 -4.5
1 Hs|RPA2 -4.5
0 Dm|CG13397 -4.5
0 Ce|klp-3 -4.5
0 Ce|R155.1 -4.5
0 Ce|ZC513.2 -4.5
0 Ce|cul-5 -4.5
0 Hs|Q86YV6 -4.5
0 Hs|HSD17B8 -4.5
0 Hs|FMNL3 -4.5
0 Dm|Nep2 -4.5
0 Dm|CG13872 -4.5
0 Ce|iri-1 -4.5
0 Hs|PDCD1LG1 -4.5
0 Ce|trp-2 -4.5
0 Hs|ENSG00000185776 -4.5
1 Ce|brf-1 -4.5
1 Hs|ZNF41 -4.5
0 Ce|C32H11.6 -4.5
0 Ce|C32H11.8 -4.5
0 Ce|C32H11.11 -4.5
0 Hs|NP_942153 -4.5
0 Hs|TNFSF8 -4.5
0 Ce|ZK1307.7 -4.5
0 Ce|Y55F3BR.8 -4.5
0 Hs|Q9Y2M0 -4.5
0 Hs|SLC9A2 -4.5
0 Hs|ENSG00000118887 -4.5
1 Hs|KIAA0082 -4.5
0 Dm|CG31149 -4.5
0 Hs|FSIP1 -4.5
0 Ce|nst-1 -4.5
0 Ce|sir-2.2 -4.5
0 Hs|Q8N4W1 -4.5
0 Hs|TCOF1 -4.5
0 Ce|rpt-5 -4.5
0 Ce|K08E7.5 -4.5
0 Ce|Y56A3A.7 -4.5
0 Dm|osa -4.5
0 Dm|CG15890 -4.5
0 Dm|CG40159 -4.5
0 Ce|Y51H7BR.1 -4.5
0 Dm|CG5410 -4.5
0 Dm|l(1)G0095 -4.5
0 Ce|emb-5 -4.5
0 Ce|Y19D10A.11 -4.5
0 Ce|F56A4.12 -4.5
1 Ce|Y80D3A.4 -4.5
0 Hs|C7orf3 -4.5
0 Dm|CG3016 -4.5
0 Dm|CG15385 -4.5
0 Dm|Arf84F -4.5
0 Dm|CG1578 -4.5
0 Dm|Tsp42Eh -4.5
0 Ce|Y11D7A.2 -4.5
0 Ce|C35A5.8 -4.5
0 Hs|AXUD1 -4.5
0 Ce|F57C2.6 -4.5
0 Ce|srbc-44 -4.5
1 Dm|pnt -4.5
0 Dm|CG18004 -4.5
0 Ce|W08A12.4 -4.5
0 Hs|CAMK4 -4.5
0 Ce|T28F3.1 -4.5
0 Hs|CMYA4 -4.5
0 Ce|C38D9.2 -4.5
0 Ce|F19C7.3 -4.5
0 Ce|ser-2 -4.5
0 Dm|pum -4.5
0 Hs|PUM1 -4.5
0 Hs|NP_997226 -4.5
0 Hs|PUM2 -4.5
0 Hs|COPA -4.5
0 Hs|RAB40B -4.5
0 Hs|PARP14 -4.5
0 Dm|CG9084 -4.5
0 Ce|srh-137 -4.5
0 Ce|F10F2.2 -4.5
0 Dm|Bsg25D -4.5
0 Dm|LanB1 -4.5
0 Ce|ZK896.3 -4.5
0 Ce|Y49C4A.5 -4.5
0 Hs|PCTP -4.5
0 Dm|CG9392 -4.5
0 Ce|F48E8.6 -4.5
0 Ce|R151.1 -4.5
1 Ce|nhr-11 -4.5
0 Ce|Y51A2A.7 -4.5
0 Dm|Ptp61F -4.5
0 Dm|CG32560 -4.5
0 Ce|M04D8.4 -4.5
0 Hs|NP_653319 -4.5
0 Hs|NP_872308 -4.5
1 Hs|CHD5 -4.5
1 Hs|CHD4 -4.5
1 Hs|CHD3 -4.5
0 Dm|CG2875 -4.5
1 Dm|Rnp4F -4.5
0 Ce|F07F6.7 -4.5
0 Ce|C14B1.5 -4.5
0 Hs|DUOX2 -4.5
0 Hs|DUOX1 -4.5
0 Ce|Y71H2AM.1 -4.5
0 Dm|wit -4.5
0 Hs|ABHD8 -4.5
0 Dm|Caf1-180 -4.5
0 Ce|gtl-2 -4.5
0 Dm|CG15580 -4.5
0 Dm|CG14636 -4.5
0 Dm|CG3099 -4.5
0 Dm|CG12698 -4.5
0 Ce|prx-13 -4.5
0 Ce|sra-2 -4.5
1 Ce|nhr-74 -4.5
0 Ce|ZK1025.6 -4.5
0 Hs|C14orf171 -4.5
0 Hs|RAD51L3 -4.5
0 Dm|CG8916 -4.5
1 Ce|ZK488.4 -4.5
0 Ce|Y80D3A.8 -4.5
0 Dm|CG18765 -4.5
0 Ce|ptr-14 -4.5
0 Ce|C44C3.1 -4.5
0 Hs|PLD2 -4.5
0 Hs|MAEA -4.5
0 Hs|LRRC1 -4.5
0 Hs|ENSG00000187485 -4.5
1 Ce|msi-1 -4.5
0 Hs|FAM48A -4.5
0 Hs|ZW10 -4.5
0 Hs|ITK -4.5
0 Ce|pme-2 -4.5
0 Hs|ITGA7 -4.5
0 Dm|CG9279 -4.5
0 Hs|CA5B -4.5
0 Dm|tkv -4.5
0 Ce|fzo-1 -4.5
0 Ce|F31F4.17 -4.5
0 Hs|NP_940987 -4.5
0 Ce|elp-1 -4.5
0 Hs|SUMF1 -4.5
0 Ce|sma-5 -4.5
0 Hs|DKK2 -4.5
0 Dm|CG16952 -4.5
0 Ce|T26H2.2 -4.5
0 Hs|GADL1 -4.5
0 Hs|CCRL1 -4.5
0 Ce|F35E2.2 -4.5
0 Ce|Y54E2A.5 -4.5
0 Ce|str-156 -4.5
0 Hs|COL6A1 -4.5
0 Ce|F25D1.2 -4.5
0 Ce|F17H10.1 -4.5
0 Hs|FBN3 -4.5
0 Hs|HADHB -4.5
0 Ce|ZK1128.1 -4.5
0 Dm|CG30354 -4.5
0 Hs|KIAA1919 -4.5
0 Dm|Oatp33Ea -4.5
0 Dm|CG7974 -4.5
0 Dm|CG15544 -4.5
0 Ce|T21H8.1 -4.5
0 Hs|MAP2K3 -4.5
0 Hs|MAP2K6 -4.5
0 Hs|PNUTL1 -4.5
0 Hs|NP_689825 -4.5
0 Hs|KIAA0372 -4.5
0 Ce|F37C4.5 -4.5
0 Dm|CG32682 -4.5
0 Ce|mec-14 -4.5
0 Ce|srz-24 -4.5
0 Hs|XRN2 -4.5
0 Ce|LLC1.3 -4.5
0 Ce|Y48G10A.4 -4.5
0 Ce|C33H5.19 -4.5
0 Hs|NICAL -4.5
0 Hs|AGTPBP1 -4.5
0 Hs|ENSG00000185682 -4.5
0 Dm|Mms19 -4.5
0 Hs|C2orf18 -4.5
0 Hs|NP_115701 -4.5
0 Hs|HLA-DRA -4.5
0 Hs|NP_060860 -4.5
0 Dm|CG13876 -4.5
0 Dm|Osi5 -4.5
0 Dm|CG8734 -4.5
0 Ce|pxf-2 -4.5
0 Hs|SLC1A7 -4.5
0 Hs|SLC13A2 -4.5
0 Dm|CG14857 -4.5
0 Dm|CG7457 -4.5
0 Dm|CG31012 -4.5
0 Ce|ZK858.7 -4.5
1 Ce|nhr-42 -4.5
0 Hs|OXH1_HUMAN -4.5
0 Ce|C15C6.1 -4.5
0 Ce|T16G12.3 -4.5
0 Ce|F09F3.4 -4.5
0 Ce|sre-21 -4.5
0 Ce|F20B4.2 -4.5
0 Dm|CG31949 -4.5
0 Dm|KaiRIA -4.5
0 Ce|dis-3 -4.5
0 Ce|F13B9.6 -4.5
0 Dm|CG11163 -4.5
0 Dm|eIF5B -4.5
0 Ce|smf-3 -4.5
0 Hs|NP_940884 -4.5
0 Ce|F19H8.2 -4.5
0 Dm|Trap150beta -4.5
0 Ce|C30F12.5 -4.5
0 Ce|Y4C6A.3 -4.5
0 Dm|CG11975 -4.5
0 Hs|NP_877498 -4.5
0 Dm|ld14 -4.5
0 Hs|ENSG00000187791 -4.5
0 Dm|CG10586 -4.5
0 Dm|unc-5 -4.5
0 Ce|gst-38 -4.5
0 Dm|CG16736 -4.5
0 Ce|C14B1.10 -4.5
0 Ce|C01G5.7 -4.5
1 Ce|nhr-65 -4.5
0 Dm|CG8046 -4.5
0 Ce|obr-3 -4.5
0 Hs|RHCG -4.5
0 Hs|CDK3 -4.5
0 Hs|WDR7 -4.5
0 Hs|NP_056410 -4.5
0 Ce|F13C5.3 -4.5
0 Hs|FCGRT -4.5
0 Hs|CDH12 -4.5
0 Ce|C06H2.3 -4.5
0 Hs|PAQR6 -4.5
0 Hs|SCAP_HUMAN -4.5
0 Ce|K07D4.4 -4.5
0 Ce|gln-3 -4.5
0 Hs|NP_689549 -4.5
1 Hs|CPSF1 -4.5
0 Ce|sre-28 -4.5
0 Ce|flr-1 -4.5
0 Ce|F48A11.4 -4.5
0 Ce|F43C1.5 -4.5
0 Ce|T06A4.3 -4.5
0 Ce|F59H6.11 -4.5
0 Ce|K09E2.1 -4.5
0 Hs|NDUFA9 -4.5
0 Hs|COL18A1 -4.5
0 Hs|HERC4 -4.5
0 Dm|Mrtf -4.5
0 Dm|CG30085 -4.5
0 Ce|ubc-15 -4.5
0 Ce|Y32F6A.5 -4.5
0 Dm|CG14712 -4.5
0 Ce|mdh-1 -4.5
1 Ce|nhr-51 -4.5
0 Hs|MOCS3 -4.5
0 Dm|CG9511 -4.5
0 Ce|F18A1.6 -4.5
0 Hs|HAX1_HUMAN -4.5
0 Hs|AQP10 -4.5
0 Hs|OXS1_HUMAN -4.5
0 Hs|NXN -4.5
0 Dm|CG18682 -4.5
0 Dm|CG31897 -4.5
0 Ce|hum-4 -4.5
0 Hs|C1orf22 -4.5
0 Hs|NUP107 -4.5
0 Ce|D1044.2 -4.5
0 Hs|NP_085139 -4.5
0 Dm|CG14529 -4.5
0 Ce|C03F11.3 -4.5
0 Ce|H03A11.2 -4.5
0 Dm|CG15603 -4.5
0 Dm|CG13160 -4.5
0 Ce|Y66A7A.8 -4.5
0 Ce|ZC410.3 -4.5
0 Hs|NAV2 -4.5
0 Hs|MYH4 -4.5
0 Hs|MYH1 -4.5
0 Dm|CG4704 -4.5
0 Ce|Y73E7A.2 -4.5
0 Ce|unc-73 -4.5
0 Hs|SEC14L2 -4.5
0 Dm|CG32301 -4.5
0 Dm|CG33525 -4.5
0 Ce|cof-2 -4.5
0 Ce|srbc-70 -4.5
0 Hs|KITLG -4.5
1 Hs|NP_071386 -4.5
0 Dm|CG18208 -4.5
0 Dm|CG12096 -4.5
0 Dm|lig -4.5
0 Ce|ZK617.3 -4.5
0 Hs|NP_689894 -4.5
0 Hs|FRAP1 -4.5
0 Hs|Q9NQ10 -4.5
0 Hs|DAB2IP -4.5
0 Dm|CG9296 -4.5
0 Dm|CG14212 -4.5
0 Hs|ACTR1A -4.5
1 Dm|CG17829 -4.5
0 Ce|C11E4.6 -4.5
1 Ce|C13C4.1 -4.5
0 Hs|PEX5 -4.5
0 Dm|CG13980 -4.5
1 Hs|REPIN1 -4.5
0 Dm|CG10365 -4.5
0 Ce|R02F2.7 -4.5
0 Ce|C43D7.4 -4.5
0 Ce|C41A3.2 -4.5
0 Dm|Best3 -4.5
0 Dm|Hexo2 -4.5
0 Ce|Y51A2D.5 -4.5
0 Ce|Y47G6A.3 -4.5
0 Ce|F10G8.8 -4.5
0 Ce|srj-25 -4.5
0 Ce|srj-24 -4.5
0 Hs|KCNQ1 -4.5
1 Hs|NR4A1 -4.5
0 Hs|SAH3_HUMAN -4.5
0 Ce|T12B5.3 -4.5
0 Ce|cyn-12 -4.5
0 Ce|ZK896.4 -4.5
0 Ce|C30H6.11 -4.5
0 Ce|F07G11.3 -4.5
0 Ce|B0228.1 -4.5
0 Ce|rsd-2 -4.5
0 Dm|dec-1 -4.5
0 Dm|CG15655 -4.5
0 Ce|C05E11.6 -4.5
0 Ce|Y57G11B.1 -4.5
0 Dm|Srp54k -4.5
0 Ce|F58B6.1 -4.5
0 Ce|unc-70 -4.5
0 Hs|ATP1A3 -4.5
0 Ce|F20H11.1 -4.5
0 Hs|MAPK12 -4.5
0 Hs|HYAL4 -4.5
0 Hs|PTCD2 -4.5
0 Ce|C17C3.11 -4.5
0 Ce|B0491.4 -4.5
0 Hs|KIAA2010 -4.5
0 Hs|CYP2F1 -4.5
0 Hs|FSTL1 -4.5
0 Hs|ELOVL5 -4.5
0 Dm|alien -4.5
0 Hs|CSN2_HUMAN -4.5
0 Dm|SIP1 -4.5
0 Dm|CG6181 -4.5
0 Dm|CG8605 -4.5
1 Ce|rnp-1 -4.5
0 Hs|FNBP2 -4.5
0 Hs|Q9BU31 -4.5
0 Hs|C9orf60 -4.5
0 Hs|PRNP -4.5
0 Ce|C24H12.6 -4.5
0 Ce|F58G1.8 -4.5
0 Ce|Y53F4B.10 -4.5
0 Ce|F28C10.1 -4.6
0 Dm|CG10086 -4.6
0 Hs|CCNE1 -4.6
0 Ce|Y81B9A.2 -4.6
0 Dm|vri -4.6
0 Dm|CG7384 -4.6
0 Dm|CG7757 -4.6
0 Dm|CG3842 -4.6
0 Dm|CG2064 -4.6
0 Ce|pcaf-1 -4.6
0 Ce|Y48C3A.8 -4.6
0 Ce|Y38F2AR.7 -4.6
0 Hs|RDH13 -4.6
0 Ce|F26G1.3 -4.6
0 Ce|T12D8.6 -4.6
0 Hs|Q8N0S6 -4.6
0 Dm|Mtr3 -4.6
0 Ce|ins-4 -4.6
0 Hs|C1orf34 -4.6
0 Hs|FN1 -4.6
0 Hs|C19orf21 -4.6
0 Ce|spc-1 -4.6
0 Dm|CG17691 -4.6
0 Ce|bub-1 -4.6
0 Dm|CG5706 -4.6
0 Dm|CG30120 -4.6
0 Dm|CG6404 -4.6
0 Ce|D2030.2 -4.6
0 Ce|grl-3 -4.6
0 Ce|sax-3 -4.6
0 Ce|srh-59 -4.6
0 Hs|VNN3 -4.6
0 Dm|CG9314 -4.6
1 Dm|CG9323 -4.6
0 Dm|CG10657 -4.6
0 Ce|Y71G10AL.1 -4.6
0 Hs|NP_689608 -4.6
0 Hs|ADAMTS13 -4.6
0 Ce|F40G9.7 -4.6
0 Hs|NP_115691 -4.6
0 Hs|ENSG00000123443 -4.6
0 Hs|IFRD2 -4.6
0 Ce|Y48C3A.18 -4.6
0 Hs|SNTA1 -4.6
0 Hs|NP_079202 -4.6
0 Hs|SNTB1 -4.6
0 Dm|CG11323 -4.6
0 Dm|mus312 -4.6
0 Ce|F56F4.1 -4.6
0 Ce|Y45F3A.1 -4.6
0 Dm|CG30034 -4.6
0 Ce|F59A1.10 -4.6
0 Hs|NLGN2 -4.6
0 Dm|Nrk -4.6
0 Ce|C49D10.4 -4.6
0 Ce|F20D6.8 -4.6
1 Hs|ZNF555 -4.6
0 Dm|CG3711 -4.6
0 Ce|C49F5.6 -4.6
0 Hs|C10orf6 -4.6
0 Hs|AVPR1A -4.6
0 Ce|R11E3.1 -4.6
0 Ce|F45E4.3 -4.6
0 Hs|TLE3 -4.6
0 Hs|LPIN1 -4.6
0 Ce|F55H2.5 -4.6
0 Ce|W07G4.3 -4.6
0 Dm|CG31342 -4.6
0 Hs|NP_861452 -4.6
0 Dm|CG31183 -4.6
0 Dm|CG8213 -4.6
0 Dm|CG32030 -4.6
0 Dm|CG15566 -4.6
0 Ce|K01G5.10 -4.6
0 Dm|Gug -4.6
1 Dm|CG1603 -4.6
0 Dm|Pal -4.6
0 Ce|F23C8.11 -4.6
0 Ce|F15C11.2 -4.6
0 Ce|Y54G2A.24 -4.6
1 Ce|Y73F8A.24 -4.6
1 Ce|fkh-4 -4.6
0 Ce|M03B6.2 -4.6
0 Dm|CG15859 -4.6
0 Ce|T06E4.1 -4.6
0 Hs|NP_060772 -4.6
0 Ce|klp-7 -4.6
0 Hs|NP_060856 -4.6
0 Dm|CG10912 -4.6
0 Dm|CG31772 -4.6
0 Dm|CG10805 -4.6
0 Hs|NP_060603 -4.6
0 Dm|Taf2 -4.6
0 Ce|Y46B2A.2 -4.6
0 Ce|ZK250.9 -4.6
0 Ce|ZK250.10 -4.6
0 Ce|Y16E11A.2 -4.6
0 Ce|F59H6.5 -4.6
0 Ce|F33H12.6 -4.6
0 Hs|ENSG00000123104 -4.6
0 Hs|ENSG00000196974 -4.6
0 Hs|MBTPS2 -4.6
0 Ce|VC5.2 -4.6
0 Ce|ZC506.1 -4.6
0 Hs|ARHGEF16 -4.6
0 Dm|sws -4.6
0 Dm|Sk1 -4.6
0 Dm|CG13560 -4.6
0 Ce|F01G4.5 -4.6
0 Ce|Y39B6A.13 -4.6
0 Hs|NP_835236 -4.6
0 Hs|ANXA5 -4.6
0 Hs|APTX -4.6
0 Hs|GPR64 -4.6
0 Ce|Y48G1C.6 -4.6
0 Ce|F58G6.3 -4.6
0 Hs|Q9Y4B9 -4.6
0 Dm|CG11926 -4.6
0 Dm|mip130 -4.6
0 Ce|C03B1.7 -4.6
0 Hs|SHANK3 -4.6
0 Hs|PDCD10 -4.6
0 Dm|unc-104 -4.6
0 Hs|CA13 -4.6
0 Dm|CG7319 -4.6
1 Dm|CG18011 -4.6
0 Ce|DC2.7 -4.6
0 Hs|NP_065910 -4.6
0 Ce|puf-6 -4.6
0 Ce|puf-7 -4.6
0 Dm|CG18088 -4.6
0 Dm|FucT6 -4.6
0 Hs|WNT8B -4.6
0 Hs|DDX26 -4.6
0 Ce|Y87G2A.12 -4.6
0 Ce|C44B7.5 -4.6
0 Ce|F42E11.3 -4.6
0 Hs|C17orf31 -4.6
0 Ce|F31E8.5 -4.6
0 Dm|Gr59d -4.6
0 Hs|NP_775750 -4.6
0 Ce|glc-4 -4.6
0 Ce|T09B9.4 -4.6
0 Hs|YEATS4 -4.6
0 Ce|Y39B6A.24 -4.6
0 Dm|CG8756 -4.6
0 Hs|ENSG00000156869 -4.6
0 Hs|SLC6A15 -4.6
0 Hs|NP_071381 -4.6
0 Ce|hum-7 -4.6
0 Ce|F59H6.2 -4.6
0 Ce|ZK673.4 -4.6
0 Hs|AGPAT4 -4.6
1 Hs|ENSG00000197489 -4.6
0 Dm|CG16905 -4.6
0 Ce|W09C3.8 -4.6
0 Ce|Y54G9A.6 -4.6
0 Hs|PWP1_HUMAN -4.6
0 Hs|C6orf109 -4.6
0 Ce|stdh-1 -4.6
0 Ce|clec-29 -4.6
0 Ce|C03B1.14 -4.6
1 Hs|ZNF494 -4.6
0 Hs|DQX1 -4.6
0 Hs|PDE9A -4.6
0 Hs|NP_079027 -4.6
0 Dm|trk -4.6
0 Dm|CG3074 -4.6
0 Ce|C47E8.4 -4.6
0 Hs|PKD1 -4.6
0 Hs|NALP12 -4.6
0 Hs|TNS -4.6
0 Dm|CG6118 -4.6
0 Ce|R74.2 -4.6
0 Ce|Y45G12C.1 -4.6
0 Hs|PSMC1 -4.6
0 Hs|SHBG -4.6
0 Hs|ANKRD27 -4.6
0 Dm|CG8112 -4.6
0 Dm|rab3-GEF -4.6
0 Ce|Y37E11AL.6 -4.6
0 Ce|nas-33 -4.6
0 Hs|RRM2 -4.6
0 Hs|IFNAR1 -4.6
0 Hs|NP_689725 -4.6
0 Ce|F28D1.2 -4.6
0 Ce|str-240 -4.6
0 Dm|tomboy40 -4.6
0 Ce|col-141 -4.6
0 Hs|KCNF1 -4.6
0 Hs|SMC4L1 -4.6
0 Dm|CG5860 -4.6
0 Ce|F41D3.2 -4.6
0 Hs|SNX22 -4.6
1 Ce|nhr-20 -4.6
0 Hs|TMEM24 -4.6
0 Ce|F25B4.4 -4.6
1 Hs|ZNF11B -4.6
0 Hs|SLC6A11 -4.6
0 Hs|NP_699184 -4.6
0 Ce|srg-20 -4.6
0 Ce|srg-19 -4.6
0 Dm|CG32040 -4.6
0 Ce|F54D7.2 -4.6
0 Hs|EI24 -4.6
0 Ce|K10H10.1 -4.6
0 Ce|C50B6.7 -4.6
0 Hs|AADAT -4.6
0 Ce|F41B4.2 -4.6
0 Ce|ZK1053.2 -4.6
0 Hs|RPGR -4.6
0 Hs|PLA2G3 -4.6
0 Dm|CG17065 -4.6
0 Dm|RhoGEF2 -4.6
0 Ce|K08F8.1 -4.6
0 Hs|LRRC21 -4.6
0 Hs|ENSG00000188569 -4.6
0 Hs|ENAM -4.6
0 Ce|T23B3.4 -4.6
0 Hs|PKN2 -4.6
0 Hs|AVEN -4.6
0 Hs|LMTK2 -4.6
0 Dm|CG11737 -4.6
0 Ce|srt-55 -4.6
0 Ce|Y51A2B.4 -4.6
0 Ce|C28F5.4 -4.6
0 Hs|EPOR -4.6
0 Dm|pgant2 -4.6
0 Hs|ITIH2 -4.6
0 Hs|PDE4C -4.6
0 Hs|SERPINA7 -4.6
0 Ce|F01F1.3 -4.6
0 Hs|ENSG00000177147 -4.6
0 Hs|GEMIN5 -4.6
0 Dm|Ald -4.6
0 Ce|ZK380.2 -4.6
0 Hs|SLC41A2 -4.6
0 Dm|CG18156 -4.6
0 Ce|Y34D9A.2 -4.6
1 Hs|TIGD1 -4.6
0 Ce|gcy-15 -4.6
0 Ce|R07G3.3 -4.6
1 Ce|Y47D7A.3 -4.6
0 Hs|LRPPRC -4.6
0 Hs|NP_849146 -4.6
0 Dm|CG11007 -4.6
0 Ce|srh-60 -4.6
0 Hs|C20orf131 -4.6
0 Hs|MYCT1 -4.6
1 Hs|ENSG00000184558 -4.6
0 Hs|C3orf15 -4.6
0 Ce|Y48G1BM.9 -4.6
0 Ce|F42G4.7 -4.6
0 Hs|NLEX_HUMAN -4.6
0 Dm|CG32075 -4.6
0 Ce|F25H8.1 -4.6
0 Ce|F20B4.6 -4.6
0 Hs|ENSG00000182330 -4.6
0 Hs|RAI3 -4.6
0 Ce|cka-1 -4.6
0 Ce|F07B7.6 -4.6
0 Ce|K06C4.15 -4.6
0 Hs|ENSG00000189410 -4.6
0 Hs|NP_073571 -4.6
0 Hs|MAML1 -4.6
0 Ce|Y106G6A.5 -4.6
0 Ce|Y53C12A.3 -4.6
0 Ce|F28B1.4 -4.6
0 Hs|JARID1B -4.6
0 Hs|ENSG00000187896 -4.6
0 Dm|CheB38a -4.6
0 Ce|C06E4.5 -4.6
0 Ce|D2021.2 -4.6
0 Hs|SERPINB4 -4.6
0 Hs|TNPO2 -4.6
0 Hs|TNPO1 -4.6
0 Ce|C50E3.11 -4.6
0 Ce|goa-1 -4.6
0 Ce|T05F1.5 -4.6
1 Ce|C07E3.1 -4.6
0 Ce|H04M03.12 -4.6
0 Hs|SAMD8 -4.6
0 Hs|ZAP70 -4.6
1 Hs|SUHW2 -4.6
1 Hs|SUHW1 -4.6
0 Ce|ncx-8 -4.6
1 Hs|DDX6 -4.6
0 Dm|CG32238 -4.6
0 Dm|CG31108 -4.6
0 Ce|T07H3.2 -4.6
0 Ce|srh-178 -4.6
0 Dm|CG3797 -4.6
0 Ce|mpz-1 -4.6
0 Hs|CNOT2 -4.6
0 Hs|TCF2 -4.6
0 Ce|F27E11.2 -4.6
0 Hs|NP_689653 -4.6
0 Dm|Or59a -4.6
0 Hs|HTR3B -4.6
0 Hs|TAC4 -4.6
0 Ce|F38E11.4 -4.6
1 Hs|TFDP1 -4.6
0 Dm|CG17134 -4.6
0 Hs|Y373_HUMAN -4.6
0 Hs|LRP11 -4.6
0 Dm|Myo61F -4.6
0 Ce|K02A2.3 -4.6
0 Ce|coq-2 -4.6
0 Ce|tag-158 -4.6
0 Dm|CG12025 -4.6
0 Ce|F26H11.2 -4.6
0 Ce|rpl-39 -4.6
0 Hs|LASS2 -4.6
0 Hs|TAS2R1 -4.6
0 Hs|SDK1 -4.6
0 Dm|CG7766 -4.6
0 Ce|Y52E8A.2 -4.6
1 Hs|KARS -4.6
0 Hs|POLG2 -4.6
1 Hs|HTATSF1 -4.6
0 Ce|W07G4.2 -4.6
0 Hs|C10orf33 -4.6
0 Ce|Y38A10A.1 -4.6
0 Ce|srd-19 -4.6
0 Hs|C21orf74 -4.6
0 Ce|F57B7.1 -4.6
0 Ce|srt-45 -4.6
0 Dm|prc -4.6
0 Dm|CG3823 -4.6
0 Dm|spri -4.6
0 Ce|R119.1 -4.6
0 Ce|T22F7.1 -4.6
0 Ce|F49E7.2 -4.6
0 Ce|F16H11.3 -4.6
0 Dm|CG7081 -4.6
0 Ce|C54G6.5 -4.6
0 Hs|NP_056348 -4.6
0 Dm|Gr22b -4.6
0 Dm|CG14589 -4.6
0 Ce|K11B4.1 -4.6
0 Dm|CG2260 -4.6
0 Ce|B0414.8 -4.6
0 Ce|R09A1.1 -4.6
0 Hs|ALG3 -4.6
0 Hs|ZNF185 -4.6
0 Dm|CG3678 -4.6
0 Dm|CG17556 -4.6
0 Dm|CG11697 -4.6
0 Ce|srh-49 -4.6
0 Hs|ENSG00000148483 -4.6
0 Hs|ENSG00000184040 -4.6
0 Hs|Q15055 -4.6
0 Dm|CG13084 -4.6
0 Hs|LAMB4 -4.6
0 Dm|Tkr -4.6
0 Ce|C33H5.8 -4.6
0 Ce|F53B1.2 -4.6
0 Hs|DNAH17 -4.6
0 Ce|C34C12.5 -4.6
0 Ce|F14B8.5 -4.6
0 Hs|PLK1 -4.6
0 Ce|sri-36 -4.6
0 Ce|C09E7.7 -4.6
0 Ce|thn-1 -4.6
0 Ce|thn-2 -4.6
0 Dm|CG6927 -4.6
0 Hs|BIRC3 -4.6
0 Hs|TXNL6 -4.6
0 Hs|KIAA0103 -4.6
0 Dm|CG11069 -4.6
0 Ce|cle-1 -4.6
0 Hs|ENSG00000189029 -4.6
0 Dm|beta-Spec -4.6
0 Dm|chrw -4.6
0 Ce|F22F7.4 -4.6
0 Ce|sre-29 -4.6
0 Ce|str-20 -4.6
0 Hs|TRA1 -4.6
0 Hs|Q96LW8 -4.6
0 Hs|ICA1 -4.6
0 Hs|TMEM15 -4.6
0 Ce|T09F3.5 -4.6
0 Hs|NP_997326 -4.6
0 Hs|EMR2 -4.6
0 Dm|CG14683 -4.6
0 Ce|rhr-1 -4.6
0 Ce|C17D12.3 -4.6
0 Ce|T01C8.4 -4.6
0 Dm|CG14853 -4.6
0 Ce|F26D11.2 -4.6
0 Hs|RGL1 -4.6
0 Dm|Mct1 -4.6
0 Hs|ENSG00000174093 -4.6
0 Dm|CG14411 -4.6
0 Ce|F10A3.4 -4.6
0 Hs|PASK -4.6
0 Dm|CG9140 -4.6
0 Ce|ltd-1 -4.6
0 Dm|CG9903 -4.6
0 Ce|C24B9.15 -4.6
0 Hs|NP_079541 -4.6
0 Hs|NP_114162 -4.6
0 Hs|SLC26A2 -4.6
0 Dm|CG9144 -4.6
0 Dm|CG10188 -4.6
0 Dm|CG8444 -4.6
0 Dm|CG32638 -4.6
0 Ce|ech-7 -4.6
0 Ce|C24A1.3 -4.6
0 Ce|F54E7.5 -4.6
0 Ce|F32D1.5 -4.6
0 Ce|F21C10.6 -4.6
1 Hs|ZNF585A -4.6
1 Hs|ZNF585B -4.6
0 Dm|CG2811 -4.6
0 Hs|NP_055121 -4.6
0 Hs|ANK2 -4.6
0 Ce|Y73B6BR.1 -4.6
0 Ce|srx-86 -4.6
0 Ce|srx-87 -4.6
0 Hs|HRG -4.6
1 Dm|Kr-h1 -4.6
0 Dm|CG13097 -4.6
0 Ce|fut-2 -4.7
0 Dm|CG12163 -4.7
0 Ce|str-46 -4.7
0 Ce|E02H4.5 -4.7
0 Hs|VPS54 -4.7
0 Hs|CXorf6 -4.7
0 Ce|Y39G10AR.17 -4.7
0 Hs|C10orf77 -4.7
0 Hs|C10orf90 -4.7
0 Hs|NDST3 -4.7
0 Hs|SLC30A2 -4.7
1 Ce|T24C4.7 -4.7
0 Ce|F21F8.1 -4.7
0 Ce|srz-14 -4.7
0 Ce|F56C3.3 -4.7
0 Hs|FLII -4.7
0 Hs|HPD -4.7
0 Dm|CG11778 -4.7
0 Ce|T21B4.4 -4.7
0 Ce|Y39B6A.31 -4.7
0 Ce|C30G4.5 -4.7
0 Hs|IGSF6 -4.7
0 Ce|ZK1248.10 -4.7
0 Dm|Tig -4.7
0 Ce|F26F12.3 -4.7
0 Hs|CENTG1 -4.7
0 Ce|mbk-1 -4.7
0 Dm|lgs -4.7
0 Ce|Y71H2AL.1 -4.7
0 Ce|F07G6.6 -4.7
0 Hs|PFN1 -4.7
0 Ce|ZK1225.1 -4.7
0 Ce|pgp-11 -4.7
0 Hs|NP_114407 -4.7
0 Hs|USP12 -4.7
0 Hs|USP7 -4.7
0 Hs|MRPS6 -4.7
0 Hs|USP46 -4.7
0 Ce|F19C7.1 -4.7
0 Hs|RPL11 -4.7
0 Hs|DSG3 -4.7
0 Hs|CHRNA4 -4.7
0 Hs|NP_872402 -4.7
1 Hs|PII1_HUMAN -4.7
0 Hs|CHRNA2 -4.7
0 Dm|CG12057 -4.7
0 Ce|F02C9.2 -4.7
0 Hs|NP_775844 -4.7
0 Ce|Y66D12A.19 -4.7
0 Ce|C06E8.5 -4.7
1 Ce|C33G8.12 -4.7
0 Hs|C14orf135 -4.7
0 Hs|CD3Z -4.7
0 Ce|sri-33 -4.7
0 Hs|DNASE1L2 -4.7
1 Hs|ZFPM1 -4.7
0 Hs|SLC4A2 -4.7
0 Dm|Pka-R1 -4.7
0 Ce|F30A10.10 -4.7
0 Hs|NP_775809 -4.7
0 Ce|C16C4.9 -4.7
0 Ce|C29F5.5 -4.7
0 Ce|K08D8.6 -4.7
1 Hs|ZNF569 -4.7
0 Dm|CG10026 -4.7
0 Ce|tag-298 -4.7
0 Ce|EEED8.2 -4.7
0 Dm|CG6836 -4.7
0 Ce|swp-1 -4.7
0 Hs|EDNRB -4.7
0 Hs|TARBP2 -4.7
0 Dm|syt -4.7
0 Dm|CG13012 -4.7
0 Dm|CG11419 -4.7
0 Ce|spe-26 -4.7
0 Hs|OLFML2B -4.7
0 Hs|CBX8 -4.7
0 Hs|TCN2 -4.7
0 Hs|C6orf192 -4.7
0 Dm|fig -4.7
0 Dm|CG15028 -4.7
0 Dm|Pka-C3 -4.7
0 Dm|trol -4.7
0 Ce|srh-271 -4.7
0 Hs|KIF11 -4.7
0 Hs|MGAT4A -4.7
0 Ce|nph-1 -4.7
0 Ce|bar-1 -4.7
0 Ce|Y57A10A.1 -4.7
0 Ce|ubc-1 -4.7
0 Ce|R11D1.9 -4.7
0 Hs|ENSG00000139780 -4.7
0 Hs|NP_073573 -4.7
0 Ce|tag-306 -4.7
0 Ce|F14H12.4 -4.7
0 Hs|NP_116226 -4.7
0 Hs|DUSP9 -4.7
1 Dm|chn -4.7
0 Ce|arx-5 -4.7
0 Ce|H14N18.2 -4.7
0 Hs|CLSTN1 -4.7
0 Hs|NP_001004326 -4.7
0 Dm|aph-1 -4.7
0 Hs|NEURL2 -4.7
0 Hs|BCORL2 -4.7
1 Dm|CG31716 -4.7
0 Ce|F14D2.11 -4.7
0 Hs|ENSG00000173658 -4.7
0 Hs|POLR1B -4.7
0 Hs|ENSG00000198778 -4.7
0 Hs|DAPP1 -4.7
0 Hs|RPS18 -4.7
0 Ce|F10G8.6 -4.7
0 Ce|srt-62 -4.7
0 Ce|dhs-16 -4.7
0 Dm|CG13693 -4.7
0 Ce|rpl-1 -4.7
0 Ce|gcy-12 -4.7
0 Ce|F23F12.8 -4.7
0 Ce|B0001.6 -4.7
0 Ce|C06B8.9 -4.7
0 Hs|Q9P2P5 -4.7
0 Hs|CTNND2 -4.7
0 Ce|Y116A8C.10 -4.7
0 Dm|asparagine-synthetase -4.7
0 Ce|M18.3 -4.7
0 Ce|C02F12.7 -4.7
0 Ce|kel-3 -4.7
0 Hs|Y419_HUMAN -4.7
0 Dm|CG13659 -4.7
1 Ce|nhr-92 -4.7
0 Hs|Q86SM2 -4.7
0 Hs|TDRD1 -4.7
1 Ce|T05A12.4 -4.7
0 Hs|NP_060546 -4.7
0 Hs|KF10_HUMAN -4.7
0 Dm|CG5367 -4.7
0 Ce|F56E10.3 -4.7
0 Ce|tag-206 -4.7
0 Hs|SPAG9 -4.7
0 Hs|BMP2K -4.7
0 Hs|NP_689795 -4.7
0 Hs|FLT3 -4.7
0 Hs|Q9NYZ8 -4.7
0 Hs|KNSL8 -4.7
0 Dm|CG13081 -4.7
0 Ce|M153.2 -4.7
0 Hs|CDV1_HUMAN -4.7
1 Dm|lark -4.7
0 Dm|CG30051 -4.7
0 Ce|sre-37 -4.7
0 Hs|NP_075391 -4.7
0 Hs|BNIP2 -4.7
0 Hs|THAP4 -4.7
0 Hs|PLSCR4 -4.7
1 Hs|ZNF435 -4.7
0 Ce|T11G6.5 -4.7
0 Ce|F59D12.5 -4.7
1 Dm|CG14200 -4.7
0 Dm|JhI-26 -4.7
0 Dm|CG5348 -4.7
0 Hs|NP_705834 -4.7
0 Hs|AKR1D1 -4.7
0 Hs|GPR174 -4.7
0 Dm|CG14956 -4.7
0 Dm|CG12010 -4.7
0 Ce|F28A10.4 -4.7
0 Ce|F18A12.7 -4.7
0 Ce|Y39A3A.4 -4.7
0 Ce|M7.5 -4.7
0 Ce|Y50D4C.2 -4.7
0 Ce|K10G9.1 -4.7
0 Ce|C10F3.1 -4.7
0 Hs|SART1 -4.7
0 Hs|NP_742001 -4.7
0 Hs|TPTE2 -4.7
0 Hs|F13A1 -4.7
0 Hs|BTBD5 -4.7
0 Ce|pph-4.2 -4.7
0 Ce|T24C2.5 -4.7
0 Dm|CG10163 -4.7
0 Hs|FCER1G -4.7
0 Hs|ENSG00000181333 -4.7
0 Hs|KCNH6 -4.7
0 Hs|TFRC -4.7
0 Hs|NP_006351 -4.7
0 Hs|Q8N9E7 -4.7
0 Hs|BRD1 -4.7
0 Hs|NP_054828 -4.7
0 Ce|C15H9.9 -4.7
1 Dm|CG4901 -4.7
0 Hs|GPR111 -4.7
0 Ce|T12D8.9 -4.7
0 Dm|Eaat2 -4.7
0 Ce|F53B7.4 -4.7
0 Ce|gly-13 -4.7
0 Hs|EFTUD1 -4.7
0 Hs|NALP4 -4.7
0 Hs|DPYD -4.7
0 Hs|NP_056107 -4.7
0 Hs|TBK1 -4.7
0 Hs|STK35 -4.7
0 Dm|CG31674 -4.7
0 Ce|cdc-25.1 -4.7
0 Ce|T07D4.1 -4.7
0 Ce|B0361.3 -4.7
0 Ce|nhx-3 -4.7
0 Hs|JAK1 -4.7
0 Dm|CSN1a -4.7
0 Dm|CG31201 -4.7
0 Ce|K03H6.5 -4.7
0 Hs|ROR1 -4.7
0 Ce|Y71F9AL.1 -4.7
0 Ce|ani-2 -4.7
1 Ce|F54G2.2 -4.7
0 Dm|CG17839 -4.7
0 Dm|CG4725 -4.7
0 Dm|CG11771 -4.7
0 Hs|NUB1_HUMAN -4.7
0 Dm|CG11334 -4.7
0 Ce|PAR2.1 -4.7
0 Ce|C09E7.8 -4.7
0 Ce|C50E3.7 -4.7
0 Hs|ABCA7 -4.7
0 Hs|UST -4.7
0 Dm|r-l -4.7
0 Ce|W03F11.5 -4.7
0 Ce|oat-1 -4.7
0 Ce|F16B4.2 -4.7
0 Ce|srh-206 -4.7
0 Hs|ENSG00000188059 -4.7
0 Hs|ENSG00000188981 -4.7
0 Hs|CHRNB1 -4.7
0 Dm|CG2887 -4.7
0 Ce|Y106G6G.5 -4.7
0 Hs|C21orf5 -4.7
0 Dm|noodle -4.7
0 Dm|Pgd -4.7
0 Dm|CG41128 -4.7
0 Ce|K01C8.1 -4.7
0 Ce|M60.2 -4.7
0 Dm|CG8693 -4.7
0 Hs|CTNND1 -4.7
0 Ce|div-1 -4.7
0 Hs|MAGEA11 -4.7
1 Ce|tbx-37 -4.7
0 Dm|CG10960 -4.7
0 Ce|B0563.5 -4.7
0 Ce|F23D12.5 -4.7
0 Hs|ENSG00000196784 -4.7
0 Dm|CG4484 -4.7
0 Hs|TNR -4.7
0 Dm|CG6024 -4.7
0 Dm|CG17041 -4.7
0 Ce|aph-1 -4.7
0 Ce|W02B12.9 -4.7
0 Hs|NP_060703 -4.7
0 Dm|CG7800 -4.7
1 Ce|T05E8.3 -4.7
0 Ce|str-232 -4.7
0 Hs|B3GALT6 -4.7
0 Hs|TNFRSF19L -4.7
0 Hs|KPNA3 -4.7
0 Hs|EFCBP2 -4.7
0 Hs|SGCE -4.7
0 Ce|F32H5.6 -4.7
1 Ce|Y69H2.8 -4.7
0 Hs|ENSG00000178658 -4.7
0 Ce|F26D2.10 -4.7
0 Ce|C18B2.2 -4.7
0 Hs|THRAP5 -4.7
0 Hs|NP_877576 -4.7
0 Ce|F42A6.5 -4.7
0 Ce|Y113G7B.18 -4.7
0 Hs|NP_061959 -4.7
0 Hs|ATP8B4 -4.7
0 Hs|LGR7 -4.7
0 Hs|Q8N1H0 -4.7
1 Dm|CG3485 -4.7
0 Dm|CG31219 -4.7
0 Hs|ACVR1C -4.7
0 Dm|CG31755 -4.7
0 Dm|CG32663 -4.7
0 Ce|Y38F2AR.5 -4.7
0 Hs|MYBL2 -4.7
0 Hs|SEMA3A -4.7
0 Dm|CG11642 -4.7
0 Ce|C38C3.4 -4.7
0 Hs|EPS15L1 -4.7
0 Ce|F35F10.10 -4.7
0 Ce|K09F6.3 -4.7
0 Ce|Y48G1BM.6 -4.7
0 Ce|Y116F11B.10 -4.7
0 Dm|Apc2 -4.7
0 Dm|CanB -4.7
0 Hs|PHC3 -4.7
0 Ce|Y9C9A.16 -4.7
1 Hs|ENSG00000174313 -4.7
0 Ce|Y54E10A.3 -4.7
0 Ce|pri-2 -4.7
0 Ce|H10D12.2 -4.7
0 Ce|sri-66 -4.7
0 Dm|CG13743 -4.7
0 Ce|ero-1 -4.7
0 Dm|CG14045 -4.7
0 Ce|Y51F10.10 -4.7
1 Hs|NUFIP1 -4.7
0 Dm|CG15820 -4.7
0 Dm|timeout -4.7
0 Hs|Q8N3D4 -4.7
0 Hs|ENSG00000161179 -4.7
0 Dm|CG8538 -4.7
0 Dm|CG6353 -4.7
0 Dm|CG8909 -4.7
0 Ce|F01G10.9 -4.7
0 Hs|NETO2 -4.7
0 Ce|C25H3.4 -4.7
0 Ce|twk-44 -4.7
0 Dm|CG11418 -4.7
0 Ce|kvs-1 -4.7
0 Hs|O43458 -4.7
0 Hs|CHRNG -4.7
0 Hs|NP_115583 -4.7
0 Hs|ANTXR2 -4.7
0 Hs|FRK -4.7
0 Dm|CG12237 -4.7
1 Hs|CPEB2 -4.7
0 Hs|NP_068761 -4.7
1 Ce|fog-1 -4.7
0 Dm|CDC45L -4.7
0 Ce|B0261.6 -4.7
0 Ce|F31D5.1 -4.7
0 Ce|F55C12.1 -4.7
0 Ce|K11G9.2 -4.7
0 Hs|HSPB2 -4.7
1 Hs|Q9NU63 -4.7
0 Dm|CG11453 -4.7
0 Ce|T07F10.4 -4.7
0 Dm|CG2135 -4.7
0 Dm|sina -4.7
0 Ce|Y119D3B.8 -4.7
0 Ce|sri-6 -4.7
0 Ce|mua-6 -4.7
0 Dm|Tsp74F -4.7
0 Dm|CG7529 -4.7
0 Dm|CG40188 -4.7
0 Dm|exu -4.7
0 Ce|ZK1053.6 -4.7
0 Ce|T23G4.3 -4.7
0 Hs|SLC20A1 -4.7
0 Hs|LSAMP -4.7
0 Dm|SCAR -4.7
0 Ce|Y49F6C.1 -4.7
0 Ce|rom-4 -4.7
0 Ce|ZK6.8 -4.7
0 Ce|bca-1 -4.7
0 Hs|GPR161 -4.7
0 Hs|RIMS2 -4.7
0 Dm|Trn-SR -4.7
0 Dm|CSN5 -4.7
0 Ce|eat-4 -4.7
0 Ce|K02A6.3 -4.7
0 Hs|SLC17A6 -4.7
0 Hs|SLC17A8 -4.7
0 Hs|SLC17A7 -4.7
0 Hs|PAPPA -4.7
0 Ce|R52.2 -4.7
0 Ce|C08F1.4 -4.7
1 Hs|KCMF1 -4.7
0 Dm|CG31717 -4.7
0 Hs|COG2 -4.7
0 Dm|robo3 -4.7
0 Ce|E02C12.9 -4.7
0 Dm|rha -4.7
0 Dm|l(1)G0003 -4.7
0 Hs|C2orf7 -4.7
1 Hs|Q12764 -4.7
0 Ce|C17G10.1 -4.7
1 Ce|C06E1.10 -4.7
0 Ce|ZK488.9 -4.7
0 Hs|Q9P2M9 -4.7
1 Hs|NP_116225 -4.7
0 Dm|CG12512 -4.7
0 Hs|SEC24D -4.7
1 Hs|ZNF169 -4.7
0 Dm|Samuel -4.7
0 Ce|Y68A4A.5 -4.7
0 Hs|NP_006707 -4.7
0 Hs|RNF133 -4.7
0 Ce|B0284.4 -4.7
0 Ce|C16C8.2 -4.7
0 Ce|Y57A10C.8 -4.7
0 Hs|GPR7 -4.7
0 Dm|CG6191 -4.7
0 Ce|F10F2.8 -4.7
0 Hs|B3GNT4 -4.7
0 Hs|CUL4B -4.7
0 Dm|CG31672 -4.7
0 Dm|CG9168 -4.7
0 Dm|CG32486 -4.7
1 Ce|nhr-78 -4.7
0 Hs|ENSG00000198583 -4.7
0 Dm|CG8931 -4.7
0 Ce|Y43F8A.5 -4.7
0 Hs|EMR1 -4.7
1 Hs|ZNF285 -4.7
0 Hs|ENSG00000188696 -4.7
0 Dm|DNApol-alpha73 -4.7
0 Ce|T15D6.10 -4.7
0 Ce|ZK863.3 -4.7
0 Hs|ENSG00000180574 -4.7
0 Hs|EIF2S3 -4.7
0 Hs|SYTL4 -4.7
0 Ce|F26A1.3 -4.7
0 Ce|ZK154.6 -4.7
0 Hs|RBL2 -4.7
0 Hs|ABCB11 -4.7
0 Hs|ZNRF2 -4.7
0 Dm|Su(fu) -4.7
1 Ce|lin-15B -4.7
0 Hs|ENSG00000197222 -4.7
0 Hs|ENSG00000198175 -4.7
0 Ce|D2085.4 -4.7
0 Hs|HCN3 -4.7
0 Hs|ALKBH -4.7
0 Ce|Y53C12B.1 -4.7
0 Ce|cyp-13A5 -4.7
0 Ce|H06I04.1 -4.7
0 Dm|CG14259 -4.7
0 Dm|CG30044 -4.7
1 Hs|ZC3HDC7 -4.7
0 Hs|IBTK -4.7
1 Hs|ZNF12 -4.7
0 Hs|PARP8 -4.7
0 Dm|Tsp29Fa -4.7
0 Ce|F55A12.1 -4.7
0 Ce|R06C7.1 -4.7
0 Ce|ZK1248.7 -4.7
0 Ce|C50F7.3 -4.7
0 Hs|CREB3L4 -4.7
1 Hs|ENSG00000197360 -4.7
0 Hs|NP_061180 -4.7
0 Dm|CG11964 -4.8
0 Dm|CG8630 -4.8
1 Ce|T07D4.4 -4.8
0 Ce|W06G6.8 -4.8
0 Dm|CG32082 -4.8
1 Hs|ENSG00000173607 -4.8
1 Hs|ENSG00000197227 -4.8
1 Hs|NPM1 -4.8
1 Hs|ENSG00000182423 -4.8
0 Hs|NP_689992 -4.8
0 Ce|B0261.7 -4.8
0 Hs|OYR1_HUMAN -4.8
0 Hs|SLC5A4 -4.8
0 Ce|R10H10.7 -4.8
0 Ce|F49F1.3 -4.8
0 Dm|CG15149 -4.8
0 Dm|CG31163 -4.8
0 Ce|F56F4.7 -4.8
0 Ce|tps-2 -4.8
0 Hs|CDAN1 -4.8
0 Hs|ENSG00000184389 -4.8
0 Dm|Su(var)3-7 -4.8
1 Hs|VDR -4.8
1 Hs|TIGD7 -4.8
0 Dm|CG31119 -4.8
0 Ce|Y50D4B.1 -4.8
0 Ce|F22F7.3 -4.8
0 Ce|gfi-3 -4.8
0 Hs|Q7Z3M6 -4.8
0 Ce|col-99 -4.8
0 Ce|C44H4.1 -4.8
0 Dm|CG12943 -4.8
0 Ce|B0280.10 -4.8
0 Ce|ZK783.1 -4.8
0 Hs|RAB38 -4.8
0 Hs|ENSG00000166558 -4.8
0 Hs|CRIM1 -4.8
0 Hs|BTN3A2 -4.8
0 Ce|D2092.2 -4.8
0 Ce|T24C12.1 -4.8
0 Ce|C41G6.15 -4.8
0 Hs|NP_872414 -4.8
0 Hs|ZNF318 -4.8
0 Hs|NP_071935 -4.8
1 Ce|T22C8.3 -4.8
0 Hs|Q9ULQ0 -4.8
0 Ce|F37E3.3 -4.8
1 Ce|F47C10.7 -4.8
0 Dm|Lsp1beta -4.8
0 Dm|Gr61a -4.8
0 Dm|CG11985 -4.8
0 Dm|Lsp1alpha -4.8
0 Hs|ELMO2 -4.8
0 Ce|Y69A2AR.5 -4.8
0 Hs|PCTK3 -4.8
0 Hs|PCTK2 -4.8
0 Hs|NP_060421 -4.8
1 Hs|CENPB -4.8
0 Hs|MSTY_HUMAN -4.8
0 Ce|lrp-1 -4.8
0 Ce|F11C1.1 -4.8
0 Hs|NP_653306 -4.8
0 Hs|FAM11A -4.8
0 Dm|mtrm -4.8
0 Dm|wdb -4.8
0 Ce|ZK1025.4 -4.8
0 Ce|ZC132.5 -4.8
0 Hs|NP_788954 -4.8
0 Hs|ITM1 -4.8
0 Hs|PPP2R5E -4.8
1 Hs|ZNF619 -4.8
0 Ce|W06B4.3 -4.8
0 Dm|CG13711 -4.8
0 Dm|CG14269 -4.8
0 Ce|irk-1 -4.8
0 Hs|C8A -4.8
1 Hs|ZNF610 -4.8
0 Hs|TJP2 -4.8
0 Ce|F07A5.6 -4.8
0 Dm|dm -4.8
0 Ce|F37B12.4 -4.8
0 Ce|mat-2 -4.8
0 Ce|F15D4.7 -4.8
0 Hs|RHD -4.8
0 Dm|p38b -4.8
0 Dm|CG17904 -4.8
0 Dm|CG6910 -4.8
0 Dm|CG4090 -4.8
0 Dm|Mpk2 -4.8
0 Ce|F01D4.2 -4.8
0 Ce|W07G4.4 -4.8
0 Hs|ZNF403 -4.8
0 Hs|NP_699196 -4.8
0 Dm|CG12505 -4.8
0 Dm|CG10102 -4.8
1 Hs|ZNF232 -4.8
1 Hs|ZNF507 -4.8
0 Dm|NPFR1 -4.8
0 Ce|T07C12.12 -4.8
0 Dm|CG9305 -4.8
0 Dm|CG12996 -4.8
0 Dm|CG8271 -4.8
0 Ce|tpa-1 -4.8
0 Ce|K12D9.7 -4.8
0 Hs|POMT1 -4.8
0 Ce|Y22D7AL.10 -4.8
0 Ce|F47C12.2 -4.8
0 Ce|R03G8.3 -4.8
0 Hs|NP_443170 -4.8
0 Hs|OTUB2 -4.8
0 Ce|gly-1 -4.8
0 Dm|DNApol-iota -4.8
0 Dm|mal -4.8
0 Ce|nas-39 -4.8
1 Dm|CG12299 -4.8
0 Dm|CG1951 -4.8
0 Dm|CG12851 -4.8
0 Ce|M03A1.3 -4.8
0 Ce|elo-8 -4.8
0 Ce|W02F12.6 -4.8
0 Ce|C32C4.3 -4.8
0 Hs|STX1B2 -4.8
0 Hs|NP_997365 -4.8
0 Dm|TepIII -4.8
0 Dm|CG14915 -4.8
0 Dm|CG32719 -4.8
0 Ce|F43G9.4 -4.8
0 Hs|CDH20 -4.8
0 Hs|CDH7 -4.8
0 Hs|NP_689837 -4.8
0 Hs|SLC22A2 -4.8
0 Hs|ARSE -4.8
0 Dm|CG6523 -4.8
0 Ce|F36F12.1 -4.8
0 Dm|mu2 -4.8
0 Dm|CG7671 -4.8
0 Dm|CG11155 -4.8
0 Ce|C04G6.7 -4.8
0 Ce|B0547.2 -4.8
0 Hs|WASF1 -4.8
0 Ce|Y104H12D.3 -4.8
1 Ce|K06B4.10 -4.8
0 Hs|ECGF1 -4.8
0 Hs|NP_001004484 -4.8
0 Hs|CTSF -4.8
0 Dm|Cyp28d2 -4.8
0 Dm|CG3588 -4.8
1 Ce|drh-1 -4.8
1 Ce|F47C10.8 -4.8
0 Hs|MOCOS -4.8
0 Dm|CG14675 -4.8
0 Ce|C55B7.2 -4.8
0 Ce|D2013.10 -4.8
0 Ce|C30A5.2 -4.8
0 Ce|B0496.2 -4.8
0 Hs|NP_775913 -4.8
0 Hs|Q9ULI2 -4.8
0 Hs|ENSG00000189089 -4.8
0 Dm|E23 -4.8
0 Dm|CG17122 -4.8
0 Dm|CG32073 -4.8
0 Dm|CG8206 -4.8
0 Ce|let-75 -4.8
0 Ce|F42D1.2 -4.8
0 Hs|NP_996562 -4.8
0 Hs|SLC39A8 -4.8
0 Ce|F58E1.9 -4.8
0 Ce|C01G10.13 -4.8
0 Hs|TPCN1 -4.8
0 Dm|CG6017 -4.8
0 Dm|CG33249 -4.8
1 Hs|KIAA0853 -4.8
0 Hs|OR12D3 -4.8
0 Ce|Y53C12A.4 -4.8
0 Ce|T12A2.8 -4.8
0 Ce|C50E3.5 -4.8
0 Hs|EIF4G3 -4.8
1 Hs|ZNF423 -4.8
0 Hs|LAPTM4A -4.8
0 Hs|SCN10A -4.8
1 Hs|GLI4 -4.8
0 Dm|RfC40 -4.8
0 Ce|T12B5.13 -4.8
0 Ce|unc-44 -4.8
0 Hs|O8B3_HUMAN -4.8
0 Ce|C36B1.5 -4.8
0 Ce|Y74C9A.2 -4.8
0 Hs|CD2AP -4.8
0 Ce|F33E11.2 -4.8
0 Ce|C05E7.3 -4.8
0 Hs|NP_085055 -4.8
0 Ce|srh-135 -4.8
0 Ce|fut-8 -4.8
0 Hs|MCF2L -4.8
0 Ce|R13A5.10 -4.8
1 Hs|ZBTB16 -4.8
0 Dm|CG2943 -4.8
0 Hs|NF1 -4.8
0 Dm|CG32058 -4.8
0 Ce|F53C3.13 -4.8
0 Ce|F42A10.1 -4.8
0 Ce|B0331.2 -4.8
0 Ce|srj-27 -4.8
0 Dm|CG10743 -4.8
0 Dm|Ac76E -4.8
0 Ce|C37A5.7 -4.8
0 Ce|D2045.9 -4.8
0 Ce|B0507.11 -4.8
0 Hs|LR16_HUMAN -4.8
0 Ce|lin-12 -4.8
0 Ce|F14F4.1 -4.8
0 Hs|ADAMTS15 -4.8
0 Dm|CG32048 -4.8
0 Dm|Fas2 -4.8
0 Ce|Y18D10A.4 -4.8
0 Ce|F21G4.6 -4.8
0 Dm|Su(Tpl) -4.8
0 Ce|R151.2 -4.8
0 Ce|W02D7.2 -4.8
0 Ce|srh-123 -4.8
0 Hs|PDK2 -4.8
1 Hs|ZNFN1A1 -4.8
0 Ce|rrt-1 -4.8
0 Hs|APG4B -4.8
0 Dm|CG10627 -4.8
0 Hs|HES6 -4.8
0 Ce|K07A1.7 -4.8
0 Hs|Q9H339 -4.8
0 Hs|RASA3 -4.8
0 Hs|CDH24 -4.8
0 Ce|F57C2.1 -4.8
0 Hs|ECH1 -4.8
0 Hs|NP_937793 -4.8
0 Ce|pho-4 -4.8
0 Ce|C29E4.12 -4.8
0 Ce|Y51A2D.1 -4.8
0 Ce|T09E11.9 -4.8
0 Ce|mdt-22 -4.8
0 Ce|Y62E10A.10 -4.8
0 Hs|VDAC2 -4.8
0 Hs|NP_705839 -4.8
0 Hs|ANKRD20A -4.8
0 Dm|CG12292 -4.8
1 Dm|Aly -4.8
0 Ce|C17B7.10 -4.8
0 Hs|MLLT4 -4.8
0 Hs|ENSG00000188491 -4.8
0 Dm|CG9008 -4.8
0 Dm|CG10675 -4.8
0 Ce|K01A2.8 -4.8
0 Ce|K01A2.9 -4.8
0 Hs|YV03_HUMAN -4.8
0 Hs|ARM1_HUMAN -4.8
0 Ce|F53G2.6 -4.8
0 Dm|CG9961 -4.8
0 Ce|Y37B11A.3 -4.8
0 Ce|C49A9.1 -4.8
0 Hs|MUC5B -4.8
0 Hs|GTF2E1 -4.8
0 Hs|MMRN1 -4.8
1 Ce|Y53F4B.13 -4.8
0 Ce|T22B11.3 -4.8
0 Ce|tsp-14 -4.8
0 Hs|AMID -4.8
0 Hs|SEMA4G -4.8
0 Hs|EYA1 -4.8
0 Dm|CG13299 -4.8
0 Dm|hop -4.8
0 Hs|O46786 -4.8
0 Hs|NP_689761 -4.8
0 Ce|K05C4.5 -4.8
0 Ce|Y82E9BR.10 -4.8
0 Dm|CG31709 -4.8
0 Dm|CG6206 -4.8
0 Dm|CG8968 -4.8
0 Dm|CG6074 -4.8
0 Ce|K05C4.7 -4.8
0 Ce|T16H12.9 -4.8
0 Ce|osm-9 -4.8
0 Hs|KIAA1815 -4.8
0 Ce|T09D3.1 -4.8
0 Hs|KLHL7 -4.8
0 Ce|Y54E10A.1 -4.8
0 Hs|AGRN -4.8
0 Dm|CG12024 -4.8
0 Hs|RIPK2 -4.8
0 Dm|CG15042 -4.8
0 Dm|PH4alphaPV -4.8
0 Dm|myoglianin -4.8
0 Dm|CG2947 -4.8
0 Dm|CG32789 -4.8
0 Dm|fh -4.8
0 Ce|suf-1 -4.8
0 Hs|PARP4 -4.8
0 Hs|ANKRD12 -4.8
0 Dm|HDAC4 -4.8
0 Ce|Y119D3B.14 -4.8
0 Hs|NP_066988 -4.8
0 Ce|prx-5 -4.8
0 Hs|SYMPK -4.8
0 Hs|SLMAP -4.8
0 Dm|Lcch3 -4.8
0 Hs|NP_115595 -4.8
0 Dm|CG14253 -4.8
0 Dm|if -4.8
0 Ce|cyn-15 -4.8
0 Ce|F38H4.4 -4.8
0 Ce|srf-3 -4.8
0 Hs|SMS2_HUMAN -4.8
0 Dm|CG5844 -4.8
0 Ce|F32A7.4 -4.8
1 Ce|ZK418.8 -4.8
0 Hs|Q8NCM3 -4.8
0 Dm|Abl -4.8
0 Dm|pyr -4.8
0 Ce|T20B3.1 -4.8
0 Hs|OXA4_HUMAN -4.8
0 Hs|IL6R -4.8
0 Dm|CG33257 -4.8
0 Ce|F31F6.1 -4.8
0 Ce|F31F6.2 -4.8
0 Ce|F31F6.3 -4.8
0 Hs|AK3 -4.8
0 Ce|K07A12.4 -4.8
0 Ce|alh-2 -4.8
0 Ce|srj-4 -4.8
0 Hs|CIT -4.8
0 Hs|ENSG00000183362 -4.8
0 Dm|CG17321 -4.8
0 Dm|dpr9 -4.8
0 Hs|MORF4 -4.8
0 Dm|CG32250 -4.8
0 Dm|CG14782 -4.8
0 Hs|NP_056312 -4.8
0 Hs|WNT8A -4.8
0 Hs|SERPIND1 -4.8
0 Dm|CG11893 -4.8
0 Ce|tag-305 -4.8
0 Ce|C09F12.2 -4.8
0 Hs|TRAPPC5 -4.8
0 Hs|NP_775789 -4.8
0 Ce|C47D12.5 -4.8
1 Ce|uaf-1 -4.8
0 Hs|C21orf91 -4.8
0 Hs|NP_848658 -4.8
0 Dm|CG13904 -4.8
0 Ce|F15A4.11 -4.8
0 Hs|CYBB -4.8
0 Hs|POLR3F -4.8
0 Ce|H35B03.1 -4.8
0 Ce|srh-257 -4.8
0 Hs|NP_659478 -4.8
0 Dm|CG3409 -4.8
1 Hs|ENSG00000189244 -4.8
0 Hs|TAS2R5 -4.8
0 Dm|CG4788 -4.8
0 Dm|CG15025 -4.8
0 Ce|ZC449.1 -4.8
0 Hs|CDC16 -4.8
0 Dm|Gr93b -4.8
0 Ce|Y56A3A.15 -4.8
0 Hs|SLC25A27 -4.8
1 Dm|hang -4.8
0 Ce|Y53F4B.39 -4.8
0 Ce|C38C3.3 -4.8
0 Hs|NP_057028 -4.8
0 Hs|ADRA1B -4.8
1 Ce|W04G5.1 -4.8
0 Ce|F49C5.8 -4.8
0 Ce|C43F9.10 -4.8
1 Ce|C52D10.5 -4.8
1 Ce|T14G12.1 -4.8
0 Ce|H28G03.4 -4.8
0 Dm|CG2818 -4.8
0 Ce|C05C10.3 -4.8
0 Ce|nac-3 -4.8
0 Dm|Cyp4d1 -4.8
0 Dm|CG7029 -4.8
1 Ce|F10C1.5 -4.8
0 Hs|KRT14 -4.8
0 Hs|KRT16 -4.8
0 Dm|CG1523 -4.8
0 Dm|fliI -4.8
0 Dm|CG8090 -4.8
0 Hs|ENSG00000197549 -4.8
0 Dm|tko -4.8
0 Hs|RAB6B -4.8
0 Ce|sru-18 -4.8
0 Ce|srt-53 -4.8
0 Dm|CG32707 -4.8
1 Dm|CG30443 -4.8
0 Dm|NtR -4.8
0 Ce|R04A9.2 -4.8
0 Hs|APBB1IP -4.8
0 Hs|U124_HUMAN -4.8
0 Hs|ITGB4 -4.8
0 Ce|Y24D9B.1 -4.8
0 Ce|Y51H4A.13 -4.8
0 Ce|cyp-13A11 -4.8
0 Dm|CG17683 -4.8
0 Dm|sli -4.8
0 Ce|B0496.1 -4.8
0 Hs|GPR75 -4.8
0 Hs|CUL1 -4.8
0 Dm|ko -4.8
0 Dm|CG7094 -4.8
0 Ce|F56D5.3 -4.8
0 Ce|F39H12.1 -4.8
0 Ce|C33E10.6 -4.8
0 Hs|IFI35 -4.8
0 Dm|CG7708 -4.8
0 Hs|P4HA3 -4.8
0 Hs|IL12RB1 -4.8
0 Ce|Y62H9A.12 -4.8
0 Hs|CNGA1 -4.8
0 Dm|CG3061 -4.8
0 Ce|gpa-14 -4.8
0 Ce|Y39D8A.1 -4.8
0 Hs|C1orf9 -4.8
0 Hs|MRPL1 -4.8
1 Hs|NUPL2 -4.8
0 Dm|CG13992 -4.8
0 Ce|elo-3 -4.8
0 Ce|T19C4.4 -4.8
0 Ce|sri-67 -4.8
0 Ce|nhx-1 -4.8
0 Hs|SLC27A5 -4.8
0 Ce|R03G8.6 -4.8
1 Hs|ZNF583 -4.8
0 Hs|ENSG00000182836 -4.8
0 Dm|sad -4.8
0 Hs|PLTP -4.8
0 Ce|srh-291 -4.8
0 Dm|CG9634 -4.8
0 Ce|F13D12.6 -4.8
0 Ce|K10G9.2 -4.8
0 Ce|srbc-66 -4.8
0 Hs|ENSG00000184631 -4.8
0 Hs|NP_940879 -4.8
0 Hs|ENSG00000197390 -4.8
0 Hs|GRAP2 -4.8
0 Dm|CG12413 -4.8
0 Dm|gskt -4.8
0 Dm|Nplp1 -4.8
0 Ce|F44C8.7 -4.8
0 Hs|VSIG2 -4.8
0 Hs|NP_115742 -4.8
0 Hs|PPM1B -4.8
0 Hs|NP_115598 -4.8
0 Dm|CG5197 -4.8
0 Ce|C50D2.7 -4.8
0 Ce|dhs-27 -4.8
0 Dm|CG15333 -4.8
1 Ce|T23H2.3 -4.8
0 Ce|ZC196.5 -4.8
0 Hs|MAGEA8 -4.8
0 Hs|MAGEA2 -4.8
0 Hs|MAGEA3 -4.8
0 Hs|MAGEA1 -4.8
0 Ce|Y39B6A.27 -4.9
0 Dm|CG6933 -4.9
0 Ce|F08F8.10 -4.9
0 Hs|NP_694955 -4.9
0 Dm|CG15369 -4.9
1 Dm|nonA -4.9
0 Hs|NP_940952 -4.9
0 Ce|F28B1.5 -4.9
1 Hs|NP_060378 -4.9
0 Hs|NP_872344 -4.9
0 Ce|T25B9.7 -4.9
0 Hs|NP_056246 -4.9
0 Hs|NP_055144 -4.9
0 Hs|HPS3 -4.9
1 Hs|ZBTB2 -4.9
0 Dm|CG13758 -4.9
0 Ce|dhs-18 -4.9
0 Hs|O8H2_HUMAN -4.9
0 Hs|O8H3_HUMAN -4.9
0 Hs|DSCAML1 -4.9
1 Hs|SP4 -4.9
0 Ce|C26D10.7 -4.9
0 Hs|PADI3 -4.9
0 Dm|CG15882 -4.9
0 Ce|F58E1.7 -4.9
0 Ce|W10G11.1 -4.9
0 Ce|C25A8.2 -4.9
0 Ce|cyp-33A1 -4.9
0 Dm|CG2713 -4.9
0 Ce|C43E11.3 -4.9
0 Ce|F59F4.3 -4.9
1 Hs|ENSG00000172075 -4.9
0 Dm|CG17930 -4.9
0 Ce|F55A4.10 -4.9
0 Ce|ZC374.2 -4.9
0 Hs|CABLES1 -4.9
0 Hs|ABTB2 -4.9
0 Dm|CG15628 -4.9
1 Ce|R05D11.4 -4.9
0 Ce|Y67A10A.3 -4.9
0 Hs|PTP4A1 -4.9
0 Hs|ENSG00000188693 -4.9
0 Dm|sn -4.9
0 Ce|srh-219 -4.9
0 Dm|NC2alpha -4.9
0 Dm|CG8237 -4.9
0 Hs|PIK3C2B -4.9
1 Hs|SH3BP3 -4.9
0 Dm|emb -4.9
0 Dm|CG5591 -4.9
0 Ce|R09D1.2 -4.9
0 Ce|npr-2 -4.9
0 Ce|ZK455.3 -4.9
0 Hs|NOTCH2 -4.9
0 Hs|GNRHR2 -4.9
0 Hs|DMGDH -4.9
0 Dm|CG15406 -4.9
0 Dm|CG5857 -4.9
0 Dm|rho-4 -4.9
0 Ce|K05F6.7 -4.9
0 Ce|scd-2 -4.9
0 Hs|KCNH3 -4.9
0 Hs|KCNH4 -4.9
0 Hs|KIAA1161 -4.9
0 Dm|Slh -4.9
0 Ce|T07E3.6 -4.9
0 Ce|ZC204.14 -4.9
0 Hs|ENSG00000187096 -4.9
0 Hs|ENSG00000170681 -4.9
0 Hs|SURF4 -4.9
0 Dm|CG1863 -4.9
0 Ce|ZK1128.2 -4.9
0 Hs|POLRMT -4.9
0 Hs|UQCRH -4.9
0 Ce|F59E11.5 -4.9
0 Hs|ENSG00000162460 -4.9
0 Dm|CG32556 -4.9
0 Ce|F25B3.6 -4.9
0 Hs|NP_116107 -4.9
0 Ce|duo-1 -4.9
0 Hs|CDC6 -4.9
0 Ce|F02D10.7 -4.9
0 Hs|PTGFR -4.9
1 Hs|C20orf36 -4.9
1 Hs|HSF2 -4.9
0 Dm|%26bgr%3BTub97EF -4.9
0 Dm|RpS28a -4.9
0 Dm|betaTub60D -4.9
0 Ce|unc-112 -4.9
0 Hs|MC1R -4.9
0 Hs|QTRT1 -4.9
0 Hs|Q86YG4 -4.9
0 Hs|COL12A1 -4.9
0 Ce|C07F11.2 -4.9
0 Ce|F29G9.4 -4.9
0 Ce|nnt-1 -4.9
0 Hs|BAIAP3 -4.9
0 Dm|CG4285 -4.9
0 Ce|Y71F9AL.2 -4.9
0 Ce|C41G6.12 -4.9
0 Hs|TMEM16C -4.9
0 Hs|Q8N733 -4.9
0 Hs|HAS1 -4.9
0 Dm|gammaTub37C -4.9
0 Dm|alpha-Man-IIb -4.9
0 Ce|C37C3.9 -4.9
0 Hs|SYNGR3 -4.9
0 Hs|USP40 -4.9
0 Dm|hgo -4.9
0 Dm|CG31028 -4.9
0 Ce|C54C6.4 -4.9
0 Hs|PAPPA2 -4.9
0 Hs|IPMK -4.9
0 Hs|NP_054739 -4.9
0 Ce|Y71G12B.9 -4.9
0 Ce|Y38F1A.8 -4.9
0 Ce|atx-2 -4.9
0 Ce|Y17G9A.3 -4.9
0 Hs|NP_689707 -4.9
0 Hs|C18orf16 -4.9
0 Hs|O7G1_HUMAN -4.9
0 Dm|Ugt86Dg -4.9
0 Ce|T05H10.1 -4.9
0 Ce|srbc-45 -4.9
0 Hs|GSDM1 -4.9
0 Ce|R07C3.11 -4.9
0 Ce|T06E6.1 -4.9
0 Ce|C25A11.4 -4.9
0 Hs|ENSG00000189253 -4.9
0 Hs|CTAGE5 -4.9
0 Hs|NOL3 -4.9
0 Hs|NP_057574 -4.9
1 Dm|Hr38 -4.9
0 Ce|Y18D10A.24 -4.9
0 Hs|CCT2 -4.9
0 Hs|DSC2 -4.9
0 Ce|T01G9.2 -4.9
0 Dm|Ance-5 -4.9
0 Ce|C44B9.2 -4.9
0 Ce|Y54G2A.9 -4.9
0 Hs|RP26 -4.9
0 Hs|SLITRK3 -4.9
0 Hs|TACC3 -4.9
0 Hs|C8orf21 -4.9
0 Dm|Rh5 -4.9
0 Hs|PDE6D -4.9
0 Dm|defl -4.9
1 Dm|CG10077 -4.9
1 Hs|DDX5 -4.9
1 Hs|DDX17 -4.9
0 Ce|ZC204.6 -4.9
0 Dm|Ance -4.9
0 Dm|CG33287 -4.9
0 Dm|Or92a -4.9
0 Ce|ZK1127.7 -4.9
0 Dm|CG4322 -4.9
0 Dm|rdgBbeta -4.9
0 Ce|F44F1.5 -4.9
0 Ce|gst-20 -4.9
0 Ce|H35B03.2 -4.9
0 Ce|T14C1.2 -4.9
0 Hs|TPTE -4.9
1 Hs|MATR3 -4.9
0 Hs|TM4SF12 -4.9
0 Dm|CG17565 -4.9
1 Dm|CG3407 -4.9
0 Ce|str-183 -4.9
0 Hs|NP_060423 -4.9
1 Hs|ANKHD1 -4.9
0 Hs|PIK3CG -4.9
0 Dm|CG33463 -4.9
0 Ce|R07G3.6 -4.9
0 Hs|COL6A2 -4.9
0 Hs|Y232_HUMAN -4.9
0 Ce|ZC239.17 -4.9
0 Hs|GCL1_HUMAN -4.9
0 Hs|NP_071916 -4.9
0 Dm|CG8557 -4.9
1 Ce|D1046.2 -4.9
0 Hs|ENSG00000170495 -4.9
0 Ce|T06D8.1 -4.9
0 Ce|Y71G12B.13 -4.9
0 Ce|R06A4.6 -4.9
0 Hs|OR51A1P -4.9
0 Ce|C24A8.1 -4.9
0 Hs|NDUFS6 -4.9
1 Hs|RBM23 -4.9
1 Hs|NP_078896 -4.9
1 Hs|RNPC2 -4.9
0 Hs|UFD1L -4.9
0 Dm|CG33125 -4.9
0 Ce|cex-1 -4.9
1 Ce|C52B9.8 -4.9
1 Hs|STAT1 -4.9
0 Hs|TFPI2 -4.9
0 Hs|G6PD -4.9
0 Dm|Cyp4e3 -4.9
0 Ce|cln-3.2 -4.9
0 Ce|F25E2.2 -4.9
0 Hs|ENSG00000188316 -4.9
0 Hs|GSTA2 -4.9
0 Hs|GSTA1 -4.9
0 Hs|GSTA3 -4.9
0 Dm|CG10055 -4.9
0 Ce|F58A4.5 -4.9
0 Hs|NP_775916 -4.9
0 Dm|CG17075 -4.9
0 Dm|CG2162 -4.9
0 Dm|egh -4.9
0 Dm|TpnC41C -4.9
0 Hs|NP_055674 -4.9
0 Hs|GRM8 -4.9
0 Dm|CG10478 -4.9
0 Dm|bgm -4.9
0 Dm|Or85d -4.9
0 Hs|SLC35F2 -4.9
0 Ce|F55B12.5 -4.9
0 Hs|HAPIP -4.9
0 Ce|ncx-4 -4.9
0 Ce|F29C6.1 -4.9
0 Ce|R11E3.3 -4.9
0 Ce|C36B7.3 -4.9
0 Hs|TMEM26 -4.9
0 Ce|Y64G10A.7 -4.9
1 Ce|pqm-1 -4.9
0 Ce|F57B9.8 -4.9
0 Hs|UCHL5 -4.9
0 Hs|Q9UHB3 -4.9
0 Ce|F41H10.5 -4.9
0 Dm|rt -4.9
0 Dm|CG30188 -4.9
0 Dm|CG30161 -4.9
0 Ce|K12B6.5 -4.9
0 Hs|SPARCL1 -4.9
0 Hs|ENSG00000164142 -4.9
0 Hs|NP_937794 -4.9
0 Hs|C20orf12 -4.9
0 Hs|NP_689885 -4.9
0 Hs|ENSG00000157999 -4.9
0 Dm|CG32813 -4.9
0 Dm|Tom70 -4.9
0 Ce|F55C5.8 -4.9
0 Hs|Q7Z7F0 -4.9
0 Hs|NTRK1 -4.9
0 Hs|OAQ1_HUMAN -4.9
0 Hs|CBX4 -4.9
0 Hs|AADAC -4.9
0 Hs|ARL4A -4.9
0 Ce|C49A1.6 -4.9
0 Hs|SYT9 -4.9
0 Hs|RFX2 -4.9
0 Hs|RFX3 -4.9
0 Ce|haf-7 -4.9
0 Hs|NP_036403 -4.9
0 Hs|ENSG00000137021 -4.9
0 Dm|CG9044 -4.9
0 Dm|CG7280 -4.9
0 Dm|CG8963 -4.9
0 Dm|insc -4.9
0 Ce|C06A1.3 -4.9
0 Ce|F40H6.5 -4.9
0 Ce|C18B12.4 -4.9
0 Dm|CG11575 -4.9
0 Ce|K04B12.3 -4.9
0 Hs|WRNIP1 -4.9
0 Dm|CG6188 -4.9
0 Dm|CG4151 -4.9
0 Dm|CG7791 -4.9
0 Ce|ZC328.3 -4.9
0 Ce|ZC204.15 -4.9
0 Ce|C06A6.2 -4.9
0 Hs|NFE2L1 -4.9
0 Hs|XAB2 -4.9
0 Ce|sri-25 -4.9
0 Hs|UBE1C -4.9
0 Ce|Y46G5A.29 -4.9
0 Dm|CG11833 -4.9
0 Ce|F14E5.6 -4.9
0 Ce|T27E9.8 -4.9
0 Hs|LIPF -4.9
0 Hs|MAN1A1 -4.9
0 Ce|C46F9.2 -4.9
1 Ce|T07C5.3 -4.9
0 Hs|RHBDL2 -4.9
0 Ce|T02E1.7 -4.9
0 Hs|PA2G4 -4.9
1 Dm|CG10669 -4.9
0 Dm|CG7846 -4.9
0 Dm|CG6490 -4.9
0 Dm|CG11436 -4.9
0 Dm|CG5703 -4.9
0 Ce|Y4C6B.3 -4.9
0 Ce|ZC132.9 -4.9
0 Hs|NP_071373 -4.9
1 Dm|CG14710 -4.9
0 Dm|na -4.9
0 Dm|CG40380 -4.9
0 Dm|robo -4.9
0 Ce|B0554.7 -4.9
1 Ce|R11G11.12 -4.9
0 Ce|M163.7 -4.9
0 Hs|MAD -4.9
0 Ce|K04F1.4 -4.9
0 Ce|F41E6.5 -4.9
0 Hs|OSBPL6 -4.9
0 Ce|F49D11.9 -4.9
0 Hs|NCOA4 -4.9
0 Hs|LHB -4.9
0 Hs|ASZ1 -4.9
0 Hs|GPR151 -4.9
0 Dm|CG7716 -4.9
0 Hs|ENSG00000125631 -4.9
0 Hs|HTR5A -4.9
0 Hs|RAPGEF6 -4.9
0 Hs|SHOC2 -4.9
0 Dm|CG2669 -4.9
0 Hs|SLC11A2 -4.9
0 Dm|CG33291 -4.9
0 Dm|CPTI -4.9
0 Dm|CG8414 -4.9
0 Hs|NP_068595 -4.9
0 Dm|CG15263 -4.9
0 Dm|CG11178 -4.9
0 Ce|K09F6.4 -4.9
0 Ce|C08F11.5 -4.9
0 Ce|F54F7.4 -4.9
1 Hs|ZNF154 -4.9
0 Ce|F35C11.5 -4.9
0 Ce|tag-76 -4.9
0 Ce|pmp-4 -4.9
0 Ce|Y19D10A.12 -4.9
0 Ce|C01B4.9 -4.9
0 Hs|VRK1 -4.9
0 Hs|CXXC5 -4.9
0 Hs|NP_694553 -4.9
0 Ce|F22E5.8 -4.9
0 Hs|NP_443141 -4.9
0 Hs|ANAPC4 -4.9
0 Dm|CG4656 -4.9
0 Ce|Y105C5A.1 -4.9
0 Dm|AGO1 -4.9
0 Ce|ZC410.2 -4.9
0 Ce|F59B1.7 -4.9
0 Dm|CG14619 -4.9
1 Ce|F26H9.3 -4.9
0 Ce|W02C12.3 -4.9
1 Ce|C27H2.1 -4.9
0 Ce|C15H11.6 -4.9
1 Hs|MYNN -4.9
0 Hs|N4B2_HUMAN -4.9
0 Ce|Y51A2A.4 -4.9
0 Hs|F12 -4.9
0 Dm|Taf5 -4.9
0 Ce|K07E3.4 -4.9
0 Ce|F55E10.5 -4.9
0 Hs|ATP1A1 -4.9
0 Hs|KCNJ9 -4.9
0 Hs|NP_057020 -4.9
0 Hs|GRK1 -4.9
0 Ce|Y11D7A.14 -4.9
0 Dm|CG14322 -4.9
0 Ce|F14D2.8 -4.9
0 Hs|PSMA3 -4.9
0 Ce|Y106G6H.1 -4.9
0 Hs|ARMC7 -4.9
0 Hs|DOCK5 -4.9
0 Dm|Lar -4.9
0 Dm|Rab26 -4.9
0 Hs|NP_997203 -4.9
0 Dm|CG31624 -4.9
0 Dm|CG31988 -4.9
0 Ce|F54D10.3 -4.9
0 Ce|F12F6.8 -4.9
0 Dm|CG33282 -4.9
0 Dm|CG5317 -4.9
0 Hs|NP_115606 -4.9
0 Dm|CG4525 -4.9
0 Hs|ENSG00000142951 -4.9
0 Hs|ADAM22 -4.9
0 Dm|DmsR-1 -4.9
0 Hs|NP_659495 -4.9
1 Hs|ZNF615 -4.9
0 Dm|CG9317 -4.9
0 Ce|daf-6 -4.9
0 Hs|NP_078897 -4.9
0 Dm|Hsp60B -4.9
0 Dm|Cyp303a1 -4.9
0 Ce|R07E3.7 -4.9
0 Hs|CA5A -4.9
0 Dm|CG9313 -4.9
0 Ce|Y42G9A.6 -4.9
0 Dm|VAChT -4.9
0 Ce|Y75B8A.19 -4.9
1 Hs|Q9P2N5 -4.9
0 Ce|F13C5.1 -4.9
0 Dm|CG4702 -4.9
0 Ce|W02A11.5 -4.9
0 Dm|CG5325 -4.9
0 Ce|H12I19.5 -4.9
1 Ce|F47C10.1 -4.9
0 Ce|srh-261 -4.9
0 Hs|CHRFAM7A -4.9
0 Hs|CHRNA7 -4.9
0 Hs|PTPN2 -4.9
0 Hs|ENSG00000187833 -4.9
0 Dm|CG11092 -4.9
0 Ce|T07A9.9 -4.9
0 Hs|NP_115505 -4.9
0 Hs|ENSG00000197328 -4.9
0 Hs|C15orf24 -4.9
0 Dm|CG5644 -4.9
0 Ce|F41H10.6 -4.9
0 Hs|SLC39A6 -4.9
0 Hs|HIRA -4.9
0 Hs|K141_HUMAN -4.9
0 Ce|C25F9.1 -4.9
0 Hs|NP_997257 -4.9
1 Hs|ZNF70 -4.9
0 Ce|F55H2.7 -4.9
0 Hs|NP_056031 -4.9
0 Ce|pgp-13 -4.9
0 Hs|Q8TF61 -4.9
0 Dm|CG7179 -4.9
0 Dm|Tsp42Er -4.9
0 Ce|ZK909.5 -4.9
0 Dm|CG11942 -4.9
0 Hs|CA6 -4.9
0 Ce|srz-83 -4.9
0 Hs|NP_877592 -4.9
0 Dm|CG11146 -4.9
0 Ce|R02F11.4 -4.9
0 Hs|NP_073583 -4.9
0 Hs|ARHGAP21 -4.9
0 Hs|PBOV1 -4.9
0 Ce|B0393.3 -4.9
1 Hs|ZNF517 -4.9
0 Dm|CG4455 -4.9
0 Dm|CG10495 -4.9
1 Dm|CG1663 -4.9
1 Ce|nhr-50 -4.9
0 Hs|POLR1A -4.9
0 Dm|drk -4.9
0 Ce|H13N06.5 -4.9
0 Hs|Q8IUI4 -4.9
0 Hs|ENSG00000198106 -4.9
0 Hs|COL27A1 -4.9
0 Dm|CG3428 -4.9
0 Ce|kri-1 -4.9
0 Ce|srp-1 -4.9
0 Hs|TADA2L -4.9
0 Ce|C06A8.1 -4.9
0 Dm|RpII33 -4.9
0 Dm|CG13742 -4.9
0 Ce|sra-25 -4.9
0 Ce|hlh-29 -4.9
0 Hs|SEC24B -4.9
0 Ce|hst-6 -5.0
0 Hs|NP_077315 -5.0
0 Dm|CG3996 -5.0
0 Dm|CG8058 -5.0
0 Ce|F23B2.3 -5.0
0 Dm|CG11353 -5.0
0 Ce|F37A4.3 -5.0
0 Ce|ubc-14 -5.0
0 Ce|K08E7.8 -5.0
0 Hs|RNF123 -5.0
1 Hs|NP_060771 -5.0
0 Ce|F56H6.1 -5.0
1 Ce|T09E11.2 -5.0
1 Hs|SF4 -5.0
0 Hs|NP_055772 -5.0
0 Dm|CG1109 -5.0
0 Ce|ZK1290.13 -5.0
0 Hs|WDR33 -5.0
0 Hs|NP_077300 -5.0
0 Ce|F09E5.12 -5.0
0 Hs|C2orf24 -5.0
0 Hs|NP_619644 -5.0
0 Dm|ago -5.0
0 Ce|F49C12.7 -5.0
0 Ce|T04G9.6 -5.0
0 Hs|NP_277039 -5.0
0 Hs|GPR15 -5.0
0 Hs|STC2 -5.0
1 Dm|mei-9 -5.0
0 Ce|Y19D10B.2 -5.0
1 Hs|ERCC4 -5.0
0 Hs|ENSG00000128541 -5.0
0 Hs|PPP2R5D -5.0
0 Hs|ENSG00000188399 -5.0
1 Dm|Dhh1 -5.0
0 Ce|T19D2.1 -5.0
0 Dm|CG33108 -5.0
0 Ce|C01H6.9 -5.0
0 Ce|F59B2.5 -5.0
0 Ce|Y48A6C.4 -5.0
0 Ce|VW06B3R.1 -5.0
0 Dm|CG10375 -5.0
0 Dm|CG9915 -5.0
0 Dm|nahoda -5.0
0 Ce|Y26D4A.3 -5.0
0 Ce|str-52 -5.0
0 Ce|K08H10.6 -5.0
1 Hs|RBM25 -5.0
0 Hs|TGFBI -5.0
0 Hs|TRPM6 -5.0
0 Dm|CG13793 -5.0
0 Ce|str-103 -5.0
0 Ce|smf-1 -5.0
0 Hs|NP_689663 -5.0
0 Ce|F56H6.2 -5.0
0 Hs|GLUL -5.0
0 Hs|AKAP2 -5.0
0 Ce|W04G5.3 -5.0
0 Hs|TGFB2 -5.0
0 Dm|CG5036 -5.0
1 Hs|DDX18 -5.0
0 Hs|SLC23A1 -5.0
1 Hs|GLI3 -5.0
0 Dm|Pld -5.0
0 Dm|CG33339 -5.0
0 Ce|C40A11.7 -5.0
0 Ce|Y64G10A.2 -5.0
0 Hs|ENSG00000180721 -5.0
0 Hs|NP_078880 -5.0
0 Hs|MYO18A -5.0
0 Dm|ppk21 -5.0
0 Ce|B0304.2 -5.0
0 Hs|ALG6 -5.0
0 Hs|CLPP -5.0
0 Hs|SLC7A4 -5.0
0 Hs|TRIB1 -5.0
0 Dm|Sirt7 -5.0
0 Dm|CG15337 -5.0
0 Ce|R01E6.6 -5.0
0 Hs|SCARB2 -5.0
0 Ce|C48E7.2 -5.0
0 Hs|PIK3AP1 -5.0
0 Hs|SARS2 -5.0
0 Hs|TLR6 -5.0
0 Ce|Y39G10AR.18 -5.0
0 Ce|Y17G7B.2 -5.0
0 Hs|Q86U17 -5.0
0 Hs|NP_056002 -5.0
0 Hs|ENSG00000187996 -5.0
0 Dm|f -5.0
0 Hs|NP_079003 -5.0
0 Dm|CG7795 -5.0
0 Dm|CG6885 -5.0
0 Dm|CG18536 -5.0
0 Ce|sru-15 -5.0
0 Hs|NP_060492 -5.0
0 Hs|WISP2 -5.0
0 Ce|F57B10.4 -5.0
0 Hs|NAGLU -5.0
1 Hs|ZNF396 -5.0
0 Dm|Prestin -5.0
0 Hs|DEPDC4 -5.0
0 Ce|K02C4.2 -5.0
0 Ce|F17C11.5 -5.0
0 Hs|HCN1 -5.0
0 Ce|T15B7.1 -5.0
0 Dm|CG14354 -5.0
1 Dm|NFAT -5.0
0 Ce|Y66D12A.13 -5.0
0 Hs|GDF2 -5.0
0 Hs|O5M3_HUMAN -5.0
0 Dm|Ugt35a -5.0
0 Ce|srbc-58 -5.0
1 Hs|TTF2 -5.0
0 Hs|RPL28 -5.0
0 Hs|EFG2_HUMAN -5.0
1 Hs|ZNF165 -5.0
1 Hs|ZNF323 -5.0
1 Hs|ZNF38 -5.0
0 Dm|Ranbp11 -5.0
0 Ce|cls-2 -5.0
0 Hs|CYP26B1 -5.0
0 Ce|Y47H9C.2 -5.0
0 Dm|Or94b -5.0
0 Ce|C09D4.1 -5.0
0 Hs|BPNT1 -5.0
0 Hs|FBXO39 -5.0
0 Hs|NP_056994 -5.0
1 Hs|MBNL1 -5.0
1 Dm|Neu2 -5.0
0 Ce|R07G3.7 -5.0
0 Ce|K03B4.6 -5.0
0 Dm|c11.1 -5.0
0 Hs|FBXW2 -5.0
0 Ce|T05H4.6 -5.0
1 Dm|Nlp -5.0
0 Ce|R04D3.4 -5.0
0 Ce|ZC84.4 -5.0
0 Ce|C46C11.2 -5.0
0 Hs|NP_056244 -5.0
0 Hs|ASAH1 -5.0
0 Ce|C33C12.4 -5.0
0 Ce|B0464.9 -5.0
0 Ce|W01C8.3 -5.0
0 Hs|NP_997288 -5.0
0 Ce|Y74C10AR.3 -5.0
0 Ce|T05B4.5 -5.0
0 Dm|Rca1 -5.0
0 Dm|CG32053 -5.0
0 Hs|SUPT4H1 -5.0
0 Ce|C06B8.3 -5.0
0 Ce|str-85 -5.0
0 Hs|SCP2 -5.0
1 Hs|ZNF553 -5.0
1 Hs|NOVA1 -5.0
0 Hs|FALZ -5.0
1 Ce|nhr-63 -5.0
1 Ce|B0280.11 -5.0
0 Hs|KIAA1913 -5.0
0 Ce|unc-122 -5.0
0 Dm|CG7772 -5.0
0 Ce|T19C3.2 -5.0
0 Ce|B0464.8 -5.0
0 Hs|O6T1_HUMAN -5.0
0 Hs|NP_659474 -5.0
0 Ce|C48B6.8 -5.0
0 Ce|pmp-2 -5.0
0 Ce|haf-2 -5.0
0 Ce|R08E5.3 -5.0
0 Hs|CSNK2B -5.0
0 Dm|CG6333 -5.0
0 Ce|haf-4 -5.0
1 Ce|nhr-22 -5.0
0 Ce|C04B4.3 -5.0
0 Hs|ENSG00000165312 -5.0
0 Hs|SLC13A3 -5.0
0 Dm|Pi3K59F -5.0
0 Ce|R01H10.4 -5.0
0 Hs|PIK3C3 -5.0
0 Hs|CTF1 -5.0
0 Dm|Tob -5.0
0 Ce|W07E11.1 -5.0
0 Dm|SrpRbeta -5.0
0 Dm|CG32072 -5.0
0 Dm|CG1358 -5.0
0 Ce|age-1 -5.0
0 Dm|CG9004 -5.0
0 Dm|neur -5.0
0 Ce|M03C11.3 -5.0
0 Ce|Y34D9A.3 -5.0
0 Hs|CRYBA2 -5.0
0 Hs|TNFRSF5 -5.0
0 Dm|Pi3K92E -5.0
0 Ce|Y87G2A.7 -5.0
0 Dm|sgl -5.0
0 Dm|CG30275 -5.0
0 Ce|C15H9.5 -5.0
0 Ce|T02E9.1 -5.0
0 Hs|NP_073570 -5.0
0 Hs|RPAP1 -5.0
0 Hs|KCTD5 -5.0
0 Hs|CYP4F3 -5.0
0 Hs|CYP4F2 -5.0
0 Hs|CYP4F11 -5.0
0 Hs|SMAP1 -5.0
0 Hs|SLC37A3 -5.0
0 Hs|YH01_HUMAN -5.0
0 Ce|F52H3.3 -5.0
0 Hs|MMP19 -5.0
0 Hs|O60342 -5.0
0 Hs|ANXA1 -5.0
0 Hs|NDRG4 -5.0
0 Hs|Q9P193 -5.0
0 Ce|C44B7.10 -5.0
0 Ce|srh-244 -5.0
0 Ce|T26E4.14 -5.0
0 Hs|NP_653312 -5.0
0 Dm|rtGEF -5.0
1 Hs|ZNF124 -5.0
0 Dm|Pdk -5.0
0 Ce|Y39A3A.2 -5.0
0 Ce|cpr-3 -5.0
0 Hs|ANXA9 -5.0
0 Dm|CG30417 -5.0
0 Hs|Q9C0D2 -5.0
0 Hs|NP_114419 -5.0
0 Dm|CG5969 -5.0
0 Dm|Pp1-87B -5.0
0 Dm|Pp1alpha-96A -5.0
0 Hs|STX4A -5.0
0 Hs|CPT1C -5.0
0 Dm|CG31790 -5.0
0 Ce|W09B6.1 -5.0
0 Ce|W04G3.8 -5.0
0 Dm|betaTub85D -5.0
0 Dm|CG15675 -5.0
0 Ce|C50A2.2 -5.0
0 Ce|Y41D4B.6 -5.0
0 Ce|F09F9.3 -5.0
0 Hs|CLU -5.0
0 Hs|ADCY8 -5.0
0 Ce|C05C8.9 -5.0
0 Ce|Y9C9A.12 -5.0
0 Ce|twk-25 -5.0
0 Ce|T23F6.5 -5.0
0 Ce|srr-8 -5.0
0 Dm|ppk12 -5.0
0 Ce|C39D10.11 -5.0
0 Hs|BTNL9 -5.0
0 Ce|C07D10.5 -5.0
0 Ce|F46C8.3 -5.0
0 Hs|SMPD3 -5.0
0 Dm|CG33234 -5.0
0 Dm|CG9722 -5.0
1 Dm|CG6796 -5.0
0 Ce|lec-3 -5.0
0 Ce|ace-3 -5.0
0 Ce|ZC487.1 -5.0
0 Dm|fwd -5.0
0 Dm|foi -5.0
0 Ce|Y69A2AR.15 -5.0
1 Hs|TBX4 -5.0
0 Dm|CG31423 -5.0
0 Hs|S100A10 -5.0
0 Hs|FAM3B -5.0
0 Dm|CG16972 -5.0
0 Hs|KLHL11 -5.0
0 Hs|MCM2 -5.0
1 Hs|NR6A1 -5.0
1 Dm|SF2 -5.0
0 Ce|M151.6 -5.0
0 Hs|GPR125 -5.0
0 Dm|CG7504 -5.0
0 Dm|gce -5.0
1 Hs|SNAI3 -5.0
0 Ce|nlr-1 -5.0
0 Ce|F20B10.2 -5.0
0 Hs|SRR -5.0
1 Hs|BNC2 -5.0
0 Dm|CG17597 -5.0
0 Dm|ScpX -5.0
0 Dm|CG18249 -5.0
0 Ce|ptr-13 -5.0
0 Ce|C24A3.1 -5.0
0 Hs|C1orf8 -5.0
0 Hs|RASSF4 -5.0
0 Hs|NP_631918 -5.0
0 Hs|CXorf34 -5.0
0 Dm|CG18745 -5.0
0 Ce|Y87G2A.13 -5.0
0 Hs|CENTD2 -5.0
0 Dm|CG11560 -5.0
0 Ce|E04F6.15 -5.0
0 Ce|Y97E10AM.1 -5.0
0 Dm|Osi21 -5.0
0 Hs|INPP5F -5.0
0 Hs|GDAP1L1 -5.0
0 Dm|CG6311 -5.0
0 Dm|Ank -5.0
0 Dm|CG17443 -5.0
0 Ce|F56A6.1 -5.0
0 Ce|ppw-1 -5.0
1 Ce|nhr-90 -5.0
0 Ce|Y62H9A.8 -5.0
0 Ce|C17E4.2 -5.0
0 Ce|srt-40 -5.0
0 Hs|C18orf8 -5.0
0 Ce|Y116A8C.28 -5.0
0 Hs|SLC4A7 -5.0
0 Hs|ANGPTL1 -5.0
0 Hs|ADRA2A -5.0
0 Hs|ADRA2B -5.0
0 Ce|C33F10.1 -5.0
0 Ce|srz-32 -5.0
0 Hs|HPR -5.0
0 Hs|NP_620153 -5.0
0 Hs|INSL4 -5.0
0 Dm|CG15918 -5.0
0 Dm|CG13568 -5.0
0 Ce|prs-1 -5.0
0 Ce|Y75B8A.24 -5.0
0 Hs|KIAA1622 -5.0
0 Dm|Tsc1 -5.0
0 Dm|CG2990 -5.0
0 Ce|C34E11.2 -5.0
0 Dm|CG8616 -5.0
0 Dm|CG14306 -5.0
0 Dm|CG5794 -5.0
0 Hs|CPXM2 -5.0
0 Hs|SIAT8B -5.0
0 Dm|CG3534 -5.0
0 Hs|ENSG00000149962 -5.0
0 Hs|SEMA6B -5.0
1 Hs|HNF4A -5.0
0 Hs|PBEF1 -5.0
0 Hs|STIP1 -5.0
0 Dm|fog -5.0
0 Ce|rib-1 -5.0
0 Ce|F52E1.8 -5.0
0 Hs|NP_078808 -5.0
0 Ce|F56D6.6 -5.0
0 Dm|Su(var)2-10 -5.0
0 Dm|CG13582 -5.0
0 Hs|CXX1 -5.0
0 Dm|mei-41 -5.0
0 Ce|R05A10.7 -5.0
0 Hs|Q86YV0 -5.0
0 Ce|Y54E10A.2 -5.0
0 Ce|F14D2.12 -5.0
0 Ce|F14D2.4 -5.0
0 Ce|Y108F1.5 -5.0
0 Hs|SLC25A12 -5.0
0 Dm|CG1939 -5.0
0 Dm|RhoGAP88C -5.0
0 Ce|K08E7.1 -5.0
0 Hs|ENSG00000188156 -5.0
0 Hs|NP_060470 -5.0
0 Hs|GK2 -5.0
0 Ce|Y27F2A.5 -5.0
0 Ce|C28H8.5 -5.0
0 Ce|K10C9.4 -5.0
0 Hs|NP_776168 -5.0
0 Ce|Y105C5B.9 -5.0
0 Hs|SLC12A1 -5.0
0 Ce|F54F12.1 -5.0
0 Ce|ZK355.5 -5.0
0 Ce|T12G3.2 -5.0
0 Hs|NP_116174 -5.0
0 Hs|NP_659473 -5.0
0 Dm|CG30492 -5.0
0 Ce|Y69A2AR.19 -5.0
0 Hs|ENSG00000177754 -5.0
0 Dm|CG31454 -5.0
0 Hs|SLC35E2 -5.0
1 Hs|Q96N38 -5.0
0 Hs|NP_060625 -5.0
0 Dm|Nut2 -5.0
0 Ce|F19B10.8 -5.0
0 Hs|CASP1 -5.0
0 Hs|C9orf119 -5.0
0 Ce|T10F2.4 -5.0
0 Ce|osm-10 -5.0
0 Ce|F53A2.7 -5.0
0 Ce|K02B2.3 -5.0
1 Hs|Q9H559 -5.0
0 Hs|HDAC10 -5.0
0 Ce|F29C12.2 -5.0
0 Ce|M7.9 -5.0
0 Hs|LDHC -5.0
0 Hs|MYBPC3 -5.0
0 Ce|C01A2.5 -5.0
0 Ce|C17G1.8 -5.0
0 Hs|Q8N1G8 -5.0
0 Dm|CG3624 -5.0
0 Ce|E04A4.1 -5.0
0 Ce|F57G8.7 -5.0
0 Ce|F48C1.8 -5.0
0 Ce|T01C4.1 -5.0
0 Hs|OTUB1 -5.0
0 Hs|ABCD2 -5.0
0 Dm|ppk19 -5.0
1 Dm|CG8388 -5.0
1 Ce|C04F5.9 -5.0
0 Ce|srh-308 -5.0
0 Hs|F2 -5.0
0 Hs|NP_588616 -5.0
0 Ce|F20D12.1 -5.0
0 Dm|nrm -5.0
0 Ce|C41C4.7 -5.0
0 Ce|F41E6.4 -5.0
0 Dm|CG40191 -5.0
0 Dm|CG11265 -5.0
0 Dm|CG10955 -5.0
0 Ce|rcn-1 -5.0
0 Hs|GPR85 -5.0
0 Hs|NP_689626 -5.0
0 Hs|ENSG00000188286 -5.0
0 Hs|Q9ULL8 -5.0
0 Ce|R11A5.3 -5.0
0 Hs|ENSG00000182805 -5.0
0 Dm|CycC -5.0
0 Ce|T11F1.7 -5.0
0 Dm|CG3634 -5.0
0 Dm|RhoGAP102A -5.0
0 Ce|cdh-11 -5.0
0 Ce|cyp-34A10 -5.0
0 Ce|F19H6.1 -5.0
0 Hs|P2RX7 -5.0
0 Hs|GTSE1 -5.0
0 Dm|CG10200 -5.0
0 Ce|sre-43 -5.0
0 Ce|F08D12.7 -5.0
0 Ce|Y61A9LA.10 -5.0
0 Ce|F46F3.2 -5.0
0 Hs|SLC30A1 -5.0
0 Hs|CAMLG -5.0
0 Hs|THRAP1 -5.0
0 Ce|F36D3.7 -5.0
0 Hs|CAPN9 -5.0
0 Dm|KrT95D -5.0
0 Dm|CG12624 -5.0
1 Ce|F56H1.2 -5.0
0 Ce|Y67D2.2 -5.0
0 Ce|C25G4.11 -5.0
0 Hs|PLXNA2 -5.0
0 Ce|grd-16 -5.0
0 Ce|C31G12.1 -5.0
0 Ce|col-44 -5.0
0 Ce|F42G2.5 -5.0
0 Ce|T28A11.6 -5.0
0 Ce|Y50D4B.4 -5.0
1 Ce|F25E5.6 -5.0
0 Ce|T10C6.3 -5.0
0 Hs|RLBP1 -5.0
0 Dm|CG12600 -5.0
1 Dm|CG10492 -5.1
0 Ce|tli-1 -5.1
0 Ce|cng-3 -5.1
0 Ce|C54D2.2 -5.1
0 Hs|ITGB1BP2 -5.1
0 Dm|CG6455 -5.1
0 Ce|F44G4.7 -5.1
0 Ce|C29F9.10 -5.1
0 Hs|ENSG00000185271 -5.1
0 Hs|Q9H8Q6 -5.1
1 Hs|ZNF595 -5.1
0 Dm|meso18E -5.1
0 Ce|dyn-1 -5.1
0 Dm|CG13078 -5.1
0 Dm|CG32332 -5.1
0 Ce|F32B5.1 -5.1
0 Ce|asic-1 -5.1
0 Hs|GSTM3 -5.1
0 Dm|CG1906 -5.1
0 Hs|ENSG00000189290 -5.1
0 Dm|CG9543 -5.1
0 Dm|knk -5.1
0 Dm|CG15776 -5.1
0 Ce|Y40B10A.9 -5.1
0 Ce|cyp-35A1 -5.1
0 Hs|PLEKHG1 -5.1
0 Dm|CG12879 -5.1
0 Dm|Doa -5.1
0 Dm|CG1530 -5.1
0 Hs|ENSG00000142635 -5.1
0 Hs|Q9H4P1 -5.1
0 Dm|CG8036 -5.1
0 Ce|F58E6.1 -5.1
0 Dm|Cypl -5.1
0 Dm|CG2750 -5.1
0 Dm|ERp60 -5.1
0 Dm|PR2 -5.1
0 Ce|T27D12.1 -5.1
0 Hs|FAAH -5.1
0 Hs|FBXL18 -5.1
0 Dm|CG32573 -5.1
0 Hs|QSCN6 -5.1
0 Hs|KB73_HUMAN -5.1
0 Hs|LRRIQ2 -5.1
0 Hs|EPB41L4A -5.1
0 Dm|CG5789 -5.1
0 Dm|l(1)G0222 -5.1
0 Dm|CG13559 -5.1
0 Ce|Y57A10C.6 -5.1
0 Ce|F26H11.5 -5.1
0 Hs|LOXHD1 -5.1
0 Hs|SCRN3 -5.1
1 Hs|Q86WM1 -5.1
0 Dm|Gr28a -5.1
0 Ce|ZK973.11 -5.1
0 Ce|F22B3.9 -5.1
0 Hs|ENSG00000119440 -5.1
0 Hs|LCN1 -5.1
0 Hs|GHSR -5.1
0 Dm|Neu3 -5.1
0 Hs|GNPAT -5.1
0 Hs|SLC1A4 -5.1
0 Hs|VIL1 -5.1
0 Dm|CG32782 -5.1
0 Dm|CG12376 -5.1
0 Hs|RPS13 -5.1
0 Hs|Q92573 -5.1
0 Ce|K09F5.1 -5.1
0 Hs|PPID -5.1
0 Dm|Hsc70-2 -5.1
0 Ce|nfm-1 -5.1
0 Ce|R11G11.13 -5.1
0 Ce|F22E5.17 -5.1
0 Ce|C32D5.8 -5.1
0 Ce|F59D6.5 -5.1
0 Ce|T20D4.7 -5.1
0 Ce|F16F9.4 -5.1
0 Ce|F53H4.2 -5.1
0 Hs|TAS2R48 -5.1
0 Hs|NAPA -5.1
0 Ce|M01G12.6 -5.1
0 Dm|CG15631 -5.1
0 Dm|CG8771 -5.1
0 Ce|str-108 -5.1
0 Ce|tth-1 -5.1
0 Dm|cdi -5.1
0 Ce|clh-2 -5.1
0 Ce|C45E5.4 -5.1
0 Ce|cyb-2.1 -5.1
0 Hs|O4M1_HUMAN -5.1
0 Hs|O4M2_HUMAN -5.1
0 Dm|CG2995 -5.1
0 Ce|abu-11 -5.1
0 Hs|C10orf118 -5.1
1 Hs|ELF4 -5.1
0 Ce|Y73F8A.13 -5.1
1 Hs|MEF2B -5.1
0 Ce|E04D5.5 -5.1
0 Dm|CG4168 -5.1
0 Ce|F39H2.5 -5.1
0 Ce|W05B5.2 -5.1
0 Ce|Y87G2A.1 -5.1
0 Ce|C54G10.4 -5.1
0 Ce|F09F9.4 -5.1
0 Hs|ZDHHC8 -5.1
0 Ce|C05D10.3 -5.1
1 Hs|ZNF140 -5.1
0 Ce|F32A11.7 -5.1
0 Ce|W06D12.1 -5.1
0 Hs|AGMAT -5.1
0 Hs|PPM1E -5.1
0 Hs|ENPP1 -5.1
0 Dm|CG8209 -5.1
0 Ce|Y65B4BL.4 -5.1
0 Dm|CG15879 -5.1
0 Dm|CG1309 -5.1
0 Ce|C34B7.2 -5.1
0 Hs|MARK3 -5.1
0 Dm|Or42a -5.1
0 Ce|srt-18 -5.1
0 Ce|F19B2.5 -5.1
0 Hs|O15021 -5.1
0 Dm|CG33298 -5.1
0 Dm|CG9953 -5.1
0 Dm|TSG101 -5.1
0 Hs|GPR57 -5.1
0 Dm|CG10563 -5.1
0 Hs|ATXN7L4 -5.1
0 Dm|aru -5.1
0 Hs|TDRD6 -5.1
0 Dm|CG7236 -5.1
1 Ce|W05H12.2 -5.1
0 Ce|T24E12.11 -5.1
0 Hs|DYX1C1 -5.1
0 Hs|PAM -5.1
0 Dm|blue -5.1
0 Dm|CG8312 -5.1
0 Dm|CG6903 -5.1
0 Ce|F07F6.1 -5.1
0 Ce|srh-268 -5.1
0 Ce|Y102A5C.19 -5.1
0 Hs|NP_694585 -5.1
0 Ce|Y66H1B.3 -5.1
0 Ce|srp-2 -5.1
1 Dm|CG5347 -5.1
0 Ce|F16G10.10 -5.1
0 Ce|Y32H12A.5 -5.1
0 Ce|Y37H2B.1 -5.1
0 Ce|T05A10.3 -5.1
0 Hs|NP_689698 -5.1
0 Hs|SLC16A4 -5.1
0 Dm|CG11127 -5.1
0 Ce|T05A8.5 -5.1
0 Ce|F18E9.4 -5.1
0 Hs|CDC40 -5.1
0 Dm|CG13983 -5.1
0 Dm|dik -5.1
0 Ce|Y17D7B.6 -5.1
0 Hs|ENSG00000174681 -5.1
0 Hs|ENSG00000128692 -5.1
0 Hs|EIF2S2 -5.1
0 Dm|l(1)G0144 -5.1
0 Ce|M01D7.1 -5.1
0 Ce|F07F6.8 -5.1
0 Ce|T20D4.8 -5.1
0 Hs|CNGB1 -5.1
0 Hs|NP_060680 -5.1
0 Dm|jp -5.1
0 Ce|R09E10.4 -5.1
0 Ce|R09E10.3 -5.1
0 Hs|ZDHHC5 -5.1
0 Hs|TGFB1I1 -5.1
0 Hs|ANKMY1 -5.1
0 Hs|GPR63 -5.1
0 Dm|CG31627 -5.1
0 Ce|flp-18 -5.1
0 Hs|RGS11 -5.1
0 Hs|OR3A1 -5.1
0 Dm|l(1)G0155 -5.1
0 Dm|CG15099 -5.1
0 Hs|Q9UFQ7 -5.1
0 Hs|SQLE -5.1
0 Dm|CG7083 -5.1
0 Dm|CG7896 -5.1
0 Ce|twk-46 -5.1
0 Dm|CG17033 -5.1
0 Dm|CG2017 -5.1
0 Ce|T26E3.5 -5.1
0 Ce|T12D8.1 -5.1
0 Ce|F45D3.2 -5.1
0 Hs|NP_872387 -5.1
0 Dm|CG6499 -5.1
0 Dm|CG31498 -5.1
0 Dm|CG7993 -5.1
0 Ce|Y53G8AL.1 -5.1
0 Hs|LY75 -5.1
0 Hs|C6orf96 -5.1
0 Dm|CG4259 -5.1
0 Dm|CG30081 -5.1
0 Hs|Q96MA9 -5.1
0 Dm|CG5863 -5.1
0 Hs|NTAN1 -5.1
0 Dm|CG6004 -5.1
0 Ce|T25B9.1 -5.1
0 Ce|K12D9.4 -5.1
0 Ce|K04F10.3 -5.1
0 Ce|cnb-1 -5.1
1 Hs|Q8N4W9 -5.1
0 Hs|MCOLN1 -5.1
0 Hs|SEMA3D -5.1
1 Hs|DDX55 -5.1
0 Dm|CG10825 -5.1
0 Dm|Caf1-105 -5.1
0 Ce|R09A1.2 -5.1
0 Ce|F45E6.3 -5.1
0 Hs|ENSG00000182053 -5.1
0 Hs|ENSG00000168768 -5.1
1 Dm|mus81 -5.1
0 Ce|W04G3.1 -5.1
0 Hs|O5BD_HUMAN -5.1
0 Hs|NP_057235 -5.1
0 Hs|TAF1C -5.1
0 Hs|ITGA2 -5.1
0 Ce|T07D3.3 -5.1
0 Ce|Y43F11A.5 -5.1
0 Ce|R03H4.5 -5.1
0 Ce|B0399.2 -5.1
0 Ce|C07A4.3 -5.1
0 Hs|NALP1 -5.1
0 Hs|RAB37 -5.1
0 Dm|CG13636 -5.1
0 Dm|RhoGAP15B -5.1
0 Ce|M70.1 -5.1
0 Ce|rig-1 -5.1
0 Hs|CLDN6 -5.1
0 Hs|KDR -5.1
0 Hs|GPR6 -5.1
0 Hs|SYTL5 -5.1
1 Hs|ENSG00000196245 -5.1
1 Hs|NP_001004328 -5.1
0 Dm|p16-ARC -5.1
1 Dm|qkr54B -5.1
0 Ce|Y47G6A.23 -5.1
0 Ce|C54G7.4 -5.1
0 Dm|CG31142 -5.1
0 Ce|C23H3.9 -5.1
0 Ce|C16C8.12 -5.1
0 Ce|E04F6.14 -5.1
0 Ce|T21B4.3 -5.1
0 Hs|ENSG00000183266 -5.1
0 Dm|CG1970 -5.1
0 Ce|F44E2.6 -5.1
0 Hs|HIPK1 -5.1
0 Hs|F2RL2 -5.1
0 Dm|CG1756 -5.1
0 Ce|C34B2.2 -5.1
0 Ce|Y105C5B.19 -5.1
0 Hs|ENSG00000178655 -5.1
0 Ce|taf-3 -5.1
1 Hs|ZNF143 -5.1
1 Hs|ZNF76 -5.1
0 Hs|Q9Y4L9 -5.1
0 Ce|tlf-1 -5.1
0 Hs|MPZL1 -5.1
0 Hs|PSCD1 -5.1
0 Hs|ZSWIM4 -5.1
1 Ce|tsn-1 -5.1
0 Ce|sre-55 -5.1
0 Ce|F32A11.5 -5.1
0 Hs|SPAM1 -5.1
0 Dm|CG30340 -5.1
0 Ce|Y7A9A.1 -5.1
0 Hs|KCNA10 -5.1
0 Hs|C13orf24 -5.1
0 Ce|H24G06.1 -5.1
0 Hs|PCDHB10 -5.1
0 Hs|PCDHB12 -5.1
0 Hs|PCDHB18 -5.1
0 Dm|CG1703 -5.1
0 Ce|B0511.3 -5.1
0 Ce|C16C4.16 -5.1
0 Ce|T20H9.5 -5.1
0 Ce|T05E11.3 -5.1
0 Ce|F38B2.3 -5.1
0 Ce|gpa-6 -5.1
0 Ce|T04F3.3 -5.1
0 Ce|rbc-1 -5.1
0 Hs|NP_996879 -5.1
0 Ce|R07C3.8 -5.1
0 Dm|CG2989 -5.1
0 Ce|C06E4.7 -5.1
0 Hs|WNT3 -5.1
0 Hs|TOB2 -5.1
0 Ce|F36D3.8 -5.1
0 Dm|CG11134 -5.1
0 Ce|B0207.9 -5.1
0 Ce|Y13C8A.1 -5.1
0 Dm|CG16712 -5.1
0 Ce|ZK1307.4 -5.1
0 Ce|ZK1307.3 -5.1
0 Ce|Y19D10A.7 -5.1
0 Ce|F56A4.9 -5.1
0 Ce|K04A8.2 -5.1
0 Hs|CDH3 -5.1
0 Hs|Q8WX57 -5.1
0 Dm|CG7852 -5.1
0 Hs|NP_116290 -5.1
0 Ce|ahr-1 -5.1
0 Dm|CG17257 -5.1
1 Ce|C26B2.4 -5.1
0 Hs|GH1 -5.1
0 Dm|CG8801 -5.1
0 Ce|F23H11.7 -5.1
0 Hs|POFUT1 -5.1
0 Dm|CG12521 -5.1
0 Dm|S2P -5.1
0 Ce|R12B2.2 -5.1
0 Dm|CG11367 -5.1
0 Dm|CG14686 -5.1
0 Dm|CG3081 -5.1
0 Ce|Y71F9B.1 -5.1
0 Ce|col-161 -5.1
0 Ce|col-162 -5.1
0 Ce|F23A7.3 -5.1
0 Hs|O5AV_HUMAN -5.1
0 Hs|NP_942015 -5.1
0 Dm|CG30495 -5.1
0 Ce|Y55H10B.1 -5.1
0 Ce|C04C3.5 -5.1
0 Ce|T16A9.1 -5.1
0 Hs|PWP2H -5.1
0 Dm|CG31146 -5.1
1 Dm|CG3162 -5.1
0 Ce|F30A10.3 -5.1
0 Ce|C50E10.4 -5.1
0 Ce|Y73C8C.4 -5.1
0 Hs|JMJD1C -5.1
0 Ce|C54D10.2 -5.1
0 Ce|kin-20 -5.1
0 Hs|CSNK1D -5.1
0 Hs|ABHD9 -5.1
0 Hs|CSNK1E -5.1
1 Hs|ZNF382 -5.1
0 Ce|srbc-19 -5.1
0 Hs|APCDD1 -5.1
0 Hs|NP_064594 -5.1
0 Hs|NP_001004303 -5.1
1 Dm|CG7082 -5.1
0 Ce|F45C12.7 -5.1
0 Ce|F49C5.1 -5.1
0 Hs|Q9Y438 -5.1
0 Dm|RpS18 -5.1
0 Ce|efk-1 -5.1
0 Ce|str-211 -5.1
0 Hs|MMP15 -5.1
1 Hs|NFIC -5.1
0 Ce|Y54G11A.1 -5.1
0 Hs|KNDC1 -5.1
0 Hs|ACRBP -5.1
0 Hs|NP_149081 -5.1
0 Hs|PGM2 -5.1
0 Hs|Q8N8B6 -5.1
0 Hs|TAS2R38 -5.1
0 Dm|CG10920 -5.1
0 Ce|Y40H7A.10 -5.1
0 Ce|Y50D4A.1 -5.1
0 Hs|RHBG -5.1
1 Hs|NP_056509 -5.1
0 Hs|GABRQ -5.1
0 Ce|ZK666.5 -5.1
0 Ce|D1053.3 -5.1
0 Hs|OR2S2 -5.1
1 Hs|ENSG00000175856 -5.1
0 Ce|F33D11.9 -5.1
0 Hs|L3MBTL3 -5.1
0 Dm|CG16886 -5.1
1 Hs|MYEF2 -5.1
0 Ce|F10C2.2 -5.1
0 Hs|LUZP1 -5.1
0 Hs|NP_848632 -5.1
0 Hs|NP_775920 -5.1
1 Hs|ZNF142 -5.1
0 Dm|CG9509 -5.1
0 Ce|F54D12.7 -5.1
0 Ce|F59A2.4 -5.1
0 Dm|CG15221 -5.1
0 Hs|MRPL11 -5.1
0 Hs|SLC10A3 -5.1
0 Dm|CG15100 -5.1
0 Hs|KCNAB3 -5.1
0 Hs|PLRG1 -5.1
1 Hs|ZNF485 -5.1
0 Hs|EFHC1 -5.1
0 Dm|CG9248 -5.1
0 Ce|T15B7.10 -5.1
0 Ce|gcy-9 -5.1
0 Hs|NP_997382 -5.1
0 Hs|AKAP7 -5.1
0 Dm|CG13728 -5.1
0 Dm|CG7942 -5.1
0 Ce|sri-78 -5.1
0 Ce|F56C3.9 -5.1
0 Hs|ENSG00000151838 -5.1
0 Hs|PSKH1 -5.1
0 Ce|C44B12.8 -5.1
0 Ce|W09G10.3 -5.1
0 Ce|C45G7.4 -5.1
0 Hs|PPP2R1A -5.1
0 Hs|NCOA1 -5.1
0 Dm|CG14650 -5.1
0 Dm|stumps -5.1
0 Dm|CG4288 -5.1
0 Dm|CG17781 -5.1
0 Ce|F53B7.5 -5.1
0 Hs|NP_689939 -5.1
0 Hs|NMBR -5.1
0 Hs|ATAD1 -5.1
0 Hs|NP_954979 -5.1
0 Dm|CG3342 -5.1
0 Ce|pes-2 -5.1
0 Ce|F56G4.3 -5.1
0 Ce|zfp-1 -5.1
0 Ce|C27B7.7 -5.1
0 Hs|GPSM2 -5.1
0 Hs|ANAPC5 -5.1
0 Hs|ENSG00000186626 -5.1
0 Ce|acr-22 -5.1
0 Ce|C55H1.1 -5.1
0 Dm|CG31735 -5.1
0 Dm|Qm -5.1
0 Dm|CG11883 -5.1
0 Dm|Toll-7 -5.1
0 Ce|T21B10.4 -5.1
0 Ce|Y69A2AR.27 -5.1
0 Hs|NP_060761 -5.1
0 Ce|F09A5.3 -5.1
0 Hs|SRGAP2 -5.1
0 Hs|CAPN11 -5.1
0 Dm|cyc -5.1
0 Dm|CG2016 -5.1
0 Dm|enok -5.1
0 Ce|T28C6.8 -5.1
0 Hs|NP_940979 -5.1
0 Hs|GPR32 -5.1
0 Hs|MBD4 -5.1
0 Hs|SLC30A9 -5.1
0 Hs|MYB -5.1
0 Ce|T21H8.2 -5.1
1 Dm|CG11762 -5.1
0 Dm|CG31225 -5.1
0 Dm|CG30345 -5.1
0 Ce|C44E4.5 -5.1
0 Hs|BTBD11 -5.1
0 Hs|Q8NF05 -5.1
0 Dm|CG33506 -5.1
0 Ce|str-177 -5.1
0 Hs|C2orf29 -5.1
0 Hs|Q9BZT4 -5.1
0 Hs|TREML2 -5.1
0 Ce|Y40C5A.1 -5.1
0 Dm|CG5728 -5.1
0 Dm|Gbp -5.1
0 Ce|R10E4.7 -5.1
0 Dm|CG9249 -5.1
0 Ce|srt-54 -5.1
0 Ce|C08E3.10 -5.1
0 Hs|ENSG00000172197 -5.1
0 Dm|CG15405 -5.1
0 Hs|SMCR7 -5.1
0 Hs|GCGR -5.1
0 Dm|Iris -5.1
0 Dm|PH4alphaEFB -5.1
0 Dm|CG17712 -5.1
0 Hs|EVI5 -5.1
0 Hs|EVI5L -5.1
0 Hs|Q8IW37 -5.1
0 Hs|XKRX -5.1
0 Ce|K04F1.12 -5.2
0 Ce|clec-9 -5.2
0 Ce|ubc-19 -5.2
1 Hs|NP_872415 -5.2
0 Hs|ENSG00000188297 -5.2
0 Dm|Gr64b -5.2
1 Dm|CHES-1-like -5.2
0 Ce|C18F10.9 -5.2
0 Ce|pxf-1 -5.2
1 Hs|PTBP2 -5.2
0 Hs|SGK -5.2
0 Dm|CG14217 -5.2
0 Dm|RpL31 -5.2
0 Ce|B0454.5 -5.2
0 Ce|ZK384.3 -5.2
0 Hs|SIRT3 -5.2
0 Dm|CG8062 -5.2
0 Hs|GLMN -5.2
0 Hs|DSPG3 -5.2
0 Hs|Q9H373 -5.2
0 Dm|Tsp66A -5.2
1 Hs|ZBTB17 -5.2
0 Hs|NP_060466 -5.2
0 Hs|ATP2A3 -5.2
0 Hs|SERPINI1 -5.2
0 Hs|GABRA4 -5.2
0 Hs|GABRA6 -5.2
0 Hs|LPXN -5.2
0 Hs|HMMR -5.2
0 Ce|Y39E4B.10 -5.2
0 Dm|CG33528 -5.2
0 Hs|ODZ1 -5.2
0 Dm|tgo -5.2
0 Dm|up -5.2
0 Ce|aha-1 -5.2
0 Ce|T21B4.15 -5.2
0 Ce|F07G11.8 -5.2
0 Hs|CPNE4 -5.2
0 Dm|CG17124 -5.2
0 Ce|F53C3.8 -5.2
0 Hs|TPRT -5.2
0 Hs|PC -5.2
1 Hs|ZNF529 -5.2
0 Hs|IF3B_HUMAN -5.2
0 Ce|C49F5.8 -5.2
0 Dm|CG10761 -5.2
0 Ce|F22D6.15 -5.2
0 Hs|SLIT1 -5.2
0 Hs|CD3G -5.2
0 Hs|RAB9A -5.2
0 Hs|LRSAM1 -5.2
0 Ce|ZK381.5 -5.2
0 Hs|DNAJC13 -5.2
1 Ce|W03A3.3 -5.2
0 Ce|gcy-22 -5.2
0 Ce|unc-51 -5.2
0 Hs|O94969 -5.2
0 Dm|CG5541 -5.2
0 Dm|CG32534 -5.2
0 Ce|srh-204 -5.2
0 Ce|ZC449.6 -5.2
0 Hs|ATP11A -5.2
0 Hs|OPN1SW -5.2
0 Dm|Tbp-1 -5.2
0 Hs|PSMC3 -5.2
0 Dm|Sas -5.2
0 Hs|HIBCH -5.2
1 Hs|IRF4 -5.2
0 Hs|TAS2R16 -5.2
0 Dm|CG5640 -5.2
0 Dm|Ote -5.2
0 Ce|srbc-16 -5.2
0 Ce|R09A8.2 -5.2
0 Hs|CDH8 -5.2
0 Dm|rab3-GAP -5.2
0 Ce|Y71F9B.2 -5.2
0 Ce|R90.5 -5.2
0 Hs|SYTL2 -5.2
0 Hs|EAF2 -5.2
0 Dm|rdgB -5.2
0 Ce|Y32B12C.3 -5.2
0 Hs|C1orf38 -5.2
0 Hs|SEC24C -5.2
0 Hs|NLGN1 -5.2
0 Ce|srx-78 -5.2
0 Ce|Y5H2A.2 -5.2
0 Ce|ubh-2 -5.2
0 Hs|ENSG00000176661 -5.2
0 Hs|ATP5A1 -5.2
0 Ce|C50F2.7 -5.2
0 Ce|H12D21.4 -5.2
0 Hs|NTSR2 -5.2
0 Dm|elk -5.2
0 Ce|Y45G5AM.9 -5.2
0 Hs|Q8TBB6 -5.2
0 Dm|Gr59e -5.2
0 Dm|CG6289 -5.2
0 Ce|R11A5.2 -5.2
0 Ce|W04H10.4 -5.2
0 Ce|R04D3.6 -5.2
0 Hs|O14563 -5.2
0 Hs|ENSG00000169673 -5.2
0 Hs|ENSG00000196098 -5.2
0 Hs|NYX -5.2
0 Dm|CG15685 -5.2
0 Hs|PPFIA4 -5.2
0 Hs|PPFIA3 -5.2
0 Dm|CG17302 -5.2
1 Dm|Dp -5.2
0 Ce|str-68 -5.2
1 Hs|ENSG00000196093 -5.2
1 Hs|ENSG00000182312 -5.2
0 Ce|T04B8.3 -5.2
0 Ce|Y54G11B.1 -5.2
0 Ce|apl-1 -5.2
0 Hs|SLC16A7 -5.2
0 Hs|BCL2A1 -5.2
0 Hs|NP_079375 -5.2
0 Dm|CG5724 -5.2
0 Hs|HYOU1 -5.2
0 Ce|C01A2.3 -5.2
0 Ce|cyp-25A2 -5.2
0 Ce|cyp-25A4 -5.2
0 Ce|cyp-25A5 -5.2
0 Ce|dpf-2 -5.2
0 Hs|MAN2B2 -5.2
0 Hs|NP_057626 -5.2
0 Dm|CG32065 -5.2
0 Dm|CG31284 -5.2
0 Ce|ZK6.6 -5.2
0 Ce|gly-4 -5.2
0 Hs|GRHPR -5.2
0 Dm|mRpL19 -5.2
0 Dm|CG14544 -5.2
0 Ce|C28C12.12 -5.2
0 Hs|C6orf166 -5.2
0 Ce|tgt-1 -5.2
0 Ce|Y57G11C.34 -5.2
0 Hs|SYT2 -5.2
0 Hs|SYT1 -5.2
0 Dm|Ser -5.2
0 Ce|T25B2.1 -5.2
0 Ce|T13C5.2 -5.2
0 Hs|RPE65 -5.2
0 Dm|CG8394 -5.2
0 Hs|UPK3B -5.2
0 Hs|NP_078829 -5.2
0 Hs|ARHGEF5 -5.2
0 Ce|Y46G5A.19 -5.2
0 Hs|SLC9A8 -5.2
1 Dm|svp -5.2
0 Ce|T05H4.7 -5.2
0 Ce|R04B5.9 -5.2
0 Hs|CLCNKA -5.2
0 Hs|CLCNKB -5.2
1 Hs|ENSG00000176047 -5.2
0 Hs|NP_114427 -5.2
0 Dm|CG9377 -5.2
0 Hs|ARHGEF1 -5.2
0 Ce|F13D12.9 -5.2
0 Hs|ENSG00000183995 -5.2
0 Dm|Oat -5.2
0 Dm|CG6687 -5.2
0 Hs|Q8NDY6 -5.2
0 Ce|Y74C10AL.2 -5.2
0 Ce|ZC434.9 -5.2
0 Ce|ZK643.5 -5.2
0 Hs|NP_114410 -5.2
0 Hs|ENSG00000183016 -5.2
0 Hs|Q9H552 -5.2
0 Hs|GPR8 -5.2
0 Dm|CG13458 -5.2
0 Hs|ITGB8 -5.2
0 Ce|F37C4.6 -5.2
0 Hs|OAG1_HUMAN -5.2
0 Hs|NP_115506 -5.2
0 Hs|SLC39A4 -5.2
0 Ce|Y49F6C.4 -5.2
0 Ce|K02B7.1 -5.2
1 Hs|NP_787068 -5.2
0 Dm|CG9967 -5.2
0 Ce|B0024.4 -5.2
0 Dm|Gr28b -5.2
0 Dm|CG10277 -5.2
0 Ce|C41H7.2 -5.2
0 Ce|tpi-1 -5.2
0 Ce|C04E7.2 -5.2
0 Hs|NP_116236 -5.2
0 Ce|R08F11.4 -5.2
0 Hs|ADORA3 -5.2
0 Hs|ENSG00000180015 -5.2
0 Hs|MTRF1L -5.2
0 Ce|Y71A12B.13 -5.2
0 Dm|CG30350 -5.2
0 Ce|srp-6 -5.2
0 Hs|KTN1 -5.2
0 Ce|Y63D3A.10 -5.2
0 Ce|str-30 -5.2
0 Hs|CTNNAL1 -5.2
0 Hs|GPR152 -5.2
0 Ce|pgp-10 -5.2
0 Dm|CG7065 -5.2
0 Ce|F08G5.6 -5.2
0 Ce|Y119D3B.11 -5.2
1 Ce|H24K24.4 -5.2
0 Ce|F25E5.8 -5.2
0 Ce|D2023.3 -5.2
0 Hs|NP_057365 -5.2
0 Dm|Nrg -5.2
0 Ce|Y4C6B.2 -5.2
0 Ce|T22B2.6 -5.2
0 Ce|spp-14 -5.2
0 Dm|CG17265 -5.2
0 Ce|T07E3.3 -5.2
1 Ce|sex-1 -5.2
0 Ce|C30E1.7 -5.2
0 Hs|ENSG00000126542 -5.2
0 Hs|ENSG00000183014 -5.2
0 Hs|Q96HN1 -5.2
0 Ce|ima-3 -5.2
0 Dm|CG14984 -5.2
0 Dm|Gr64f -5.2
0 Dm|CG5665 -5.2
0 Dm|CG5162 -5.2
0 Ce|srz-63 -5.2
0 Hs|BCKDHB -5.2
0 Hs|ACLY -5.2
0 Dm|lat -5.2
0 Hs|NP_203751 -5.2
0 Dm|CG12822 -5.2
0 Ce|F15E6.5 -5.2
0 Ce|Y51H4A.1 -5.2
0 Hs|NP_079199 -5.2
1 Ce|egr-1 -5.2
0 Hs|OR2W3 -5.2
1 Hs|Y961_HUMAN -5.2
1 Ce|C27C12.2 -5.2
0 Ce|pcp-2 -5.2
0 Dm|Cyp4g1 -5.2
0 Ce|C49C3.4 -5.2
0 Hs|C18orf30 -5.2
0 Ce|Y18H1A.9 -5.2
0 Ce|Y71F9AL.9 -5.2
0 Ce|spp-7 -5.2
0 Ce|F25E5.5 -5.2
0 Hs|C1QR1 -5.2
0 Hs|EPRS -5.2
0 Hs|MRPL43 -5.2
0 Dm|CG16989 -5.2
0 Dm|mRpL16 -5.2
0 Dm|CG1344 -5.2
0 Dm|ix -5.2
0 Ce|C06G8.4 -5.2
0 Dm|SP2353 -5.2
0 Dm|CG6179 -5.2
0 Ce|ZC443.6 -5.2
1 Ce|nhr-129 -5.2
0 Hs|Q8NCZ5 -5.2
1 Hs|PLAGL2 -5.2
0 Hs|ADARB1 -5.2
0 Hs|NP_653249 -5.2
0 Hs|CCL21 -5.2
0 Ce|C37C3.11 -5.2
0 Hs|OR52M1 -5.2
0 Dm|CG13556 -5.2
0 Hs|NP_689611 -5.2
0 Dm|Osi11 -5.2
1 Ce|mut-14 -5.2
0 Hs|GJA8 -5.2
0 Ce|F43G9.5 -5.2
0 Ce|F28F8.4 -5.2
0 Ce|srh-283 -5.2
0 Hs|FBXO3 -5.2
0 Hs|PGM2L1 -5.2
0 Hs|NP_060017 -5.2
0 Hs|TNFAIP1 -5.2
0 Hs|MSH2 -5.2
0 Dm|CG12360 -5.2
0 Dm|CG40439 -5.2
0 Ce|Y37E3.10 -5.2
0 Hs|MDM4 -5.2
0 Hs|NQO1 -5.2
0 Ce|snf-8 -5.2
0 Hs|NP_079426 -5.2
0 Hs|THBS4 -5.2
0 Dm|Eps-15 -5.2
0 Ce|F42G4.2 -5.2
0 Ce|B0545.3 -5.2
0 Ce|C42C1.10 -5.2
0 Dm|ref(2)P -5.2
0 Dm|CG12552 -5.2
0 Dm|CG12558 -5.2
0 Ce|apb-3 -5.2
0 Dm|CG13083 -5.2
0 Ce|F19C7.5 -5.2
0 Ce|F41E6.9 -5.2
0 Hs|Q9NVT4 -5.2
0 Ce|Y38F2AR.13 -5.2
0 Ce|Y71H2AM.16 -5.2
0 Ce|B0250.4 -5.2
0 Hs|PUS3 -5.2
0 Hs|SH3RF2 -5.2
0 Dm|CG31910 -5.2
1 Dm|Ddx1 -5.2
0 Ce|ZK250.6 -5.2
0 Ce|pgp-1 -5.2
0 Hs|C15orf12 -5.2
0 Hs|CNFN -5.2
0 Hs|NP_073617 -5.2
0 Hs|TTC11 -5.2
0 Dm|CG8834 -5.2
0 Ce|pms-2 -5.2
0 Hs|SRA1 -5.2
0 Hs|FLT4 -5.2
0 Ce|inx-20 -5.2
0 Hs|MRVI1 -5.2
0 Hs|GABRE -5.2
0 Ce|C16D9.1 -5.2
0 Hs|ENSG00000175598 -5.2
0 Dm|CG31358 -5.2
0 Dm|Patsas -5.2
0 Ce|H43E16.1 -5.2
0 Hs|TNFRSF6B -5.2
0 Hs|Q8IW51 -5.2
0 Dm|CG5525 -5.2
0 Dm|CG14647 -5.2
0 Dm|CG5174 -5.2
0 Ce|col-49 -5.2
0 Ce|F18F11.5 -5.2
0 Hs|SGT1_HUMAN -5.2
0 Dm|Acox57D-d -5.2
0 Dm|CG30187 -5.2
0 Ce|ZK512.5 -5.2
0 Ce|Y39A1B.1 -5.2
0 Hs|ITGAL -5.2
0 Hs|NP_689574 -5.2
0 Dm|CG6422 -5.2
0 Dm|CG10803 -5.2
0 Dm|CG1673 -5.2
0 Ce|C13A2.5 -5.2
0 Hs|NP_689590 -5.2
0 Hs|LEPREL1 -5.2
0 Hs|CPXCR1 -5.2
0 Ce|F02E9.1 -5.2
0 Hs|ENSG00000184544 -5.2
0 Hs|WHSC2 -5.2
0 Ce|tag-77 -5.2
0 Ce|H02I12.5 -5.2
0 Ce|T10B5.3 -5.2
0 Ce|R03G8.4 -5.2
0 Dm|Gr66a -5.2
0 Dm|CG14076 -5.2
0 Dm|l(2)01289 -5.2
0 Dm|CG13088 -5.2
0 Ce|C17H1.3 -5.2
0 Ce|F09C6.6 -5.2
0 Hs|DGKH -5.2
0 Dm|CG13923 -5.2
0 Dm|CG15589 -5.2
0 Ce|gst-41 -5.2
0 Ce|tag-118 -5.2
0 Dm|Pk34A -5.2
0 Dm|CG6643 -5.2
0 Hs|NP_940969 -5.2
0 Ce|F42A10.6 -5.2
0 Ce|hlh-11 -5.2
0 Ce|C01G5.9 -5.2
0 Ce|C06G3.4 -5.2
0 Ce|F18E3.11 -5.2
0 Hs|S521_HUMAN -5.2
0 Dm|CG31633 -5.2
0 Dm|CG9005 -5.2
0 Dm|ths -5.2
0 Ce|tub-1 -5.2
0 Ce|K09H11.1 -5.2
0 Hs|NP_060309 -5.2
0 Dm|Tsp66E -5.2
0 Ce|Y82E9BL.13 -5.2
0 Hs|ENSG00000162568 -5.2
0 Dm|CG2126 -5.2
0 Ce|C24A3.4 -5.2
0 Hs|TTC17 -5.2
0 Hs|Q8IW82 -5.2
0 Hs|NP_659436 -5.2
0 Hs|ENSG00000185335 -5.2
0 Dm|Syx17 -5.2
1 Hs|PARN -5.2
0 Dm|rad -5.2
0 Dm|alpha-Adaptin -5.2
0 Ce|Y39G10AR.9 -5.2
0 Ce|T23F4.3 -5.2
0 Hs|C7orf36 -5.2
0 Dm|CG7955 -5.2
0 Dm|CG5999 -5.2
0 Ce|W04G5.4 -5.2
0 Hs|SCGB3A2 -5.2
0 Dm|milt -5.2
0 Ce|gly-19 -5.2
0 Ce|K02G10.5 -5.2
0 Ce|T01H10.4 -5.2
0 Hs|ENSG00000188974 -5.2
0 Hs|IMP2_HUMAN -5.2
0 Ce|C27B7.2 -5.2
0 Hs|MPL -5.2
0 Hs|Q8NH47 -5.2
0 Hs|NP_849172 -5.2
0 Ce|F32D1.8 -5.2
0 Hs|CCT5 -5.2
0 Dm|pug -5.2
0 Hs|OSBPL10 -5.2
0 Hs|MAGEA4 -5.2
0 Dm|CG8449 -5.2
0 Hs|ENSG00000164805 -5.2
0 Ce|F18A12.5 -5.2
0 Ce|Y71H2AM.2 -5.2
0 Ce|F02H6.4 -5.2
0 Dm|CG8851 -5.2
0 Dm|CG10383 -5.2
0 Hs|CAT -5.2
0 Hs|ALOX12B -5.2
0 Dm|Sin -5.2
0 Ce|C04F12.7 -5.2
0 Ce|B0412.3 -5.2
0 Ce|H04J21.3 -5.2
0 Hs|NP_991403 -5.2
0 Hs|DNAJC5B -5.2
0 Hs|TCEAL2 -5.2
0 Hs|TCEAL4 -5.2
0 Hs|NP_710158 -5.2
0 Ce|BE0003N10.2 -5.2
0 Ce|T20D4.2 -5.2
0 Hs|GNE -5.2
0 Hs|GLUD2 -5.2
0 Dm|sdt -5.2
0 Hs|ACVRL1 -5.2
0 Hs|ACVR1 -5.2
1 Dm|CG13123 -5.2
0 Ce|fhod-1 -5.2
0 Hs|ACIN1 -5.2
1 Ce|T04D1.4 -5.2
0 Ce|W01B6.5 -5.2
0 Hs|CYP2J2 -5.2
0 Ce|grl-11 -5.2
0 Hs|LPIN2 -5.2
0 Ce|R04B5.8 -5.2
1 Hs|C9orf76 -5.2
0 Dm|CG5690 -5.2
0 Dm|cngl -5.2
1 Dm|CG17385 -5.2
0 Hs|MCM5 -5.2
1 Hs|ZNF354A -5.2
1 Hs|ZNF354B -5.2
0 Ce|R01E6.7 -5.2
1 Hs|NP_653290 -5.2
0 Ce|T07C12.8 -5.2
0 Hs|GPR108 -5.2
0 Hs|LY64 -5.2
0 Dm|sima -5.2
0 Ce|dad-1 -5.2
1 Hs|ICSBP1 -5.2
0 Hs|UPP1 -5.2
0 Hs|PTPN3 -5.2
0 Dm|CG15144 -5.3
0 Dm|Prat2 -5.3
0 Dm|CG33088 -5.3
0 Dm|eag -5.3
0 Ce|C50F7.1 -5.3
0 Hs|ARHGAP26 -5.3
0 Dm|CG15878 -5.3
0 Ce|tag-218 -5.3
0 Hs|NME7 -5.3
0 Hs|ORC6L -5.3
0 Ce|T28H11.2 -5.3
0 Dm|CG3860 -5.3
0 Dm|Gyc-89Db -5.3
1 Dm|CG11180 -5.3
0 Hs|NP_077299 -5.3
0 Dm|CG6629 -5.3
0 Hs|BFAR -5.3
0 Hs|NP_060460 -5.3
0 Hs|ENSG00000168457 -5.3
0 Hs|MRGPRD -5.3
0 Dm|CG4842 -5.3
0 Dm|CG32853 -5.3
0 Dm|CG12960 -5.3
0 Ce|T28A11.3 -5.3
0 Ce|C17B7.3 -5.3
0 Dm|CG12946 -5.3
0 Ce|T23B3.6 -5.3
0 Ce|C25H3.11 -5.3
0 Ce|F42C5.4 -5.3
0 Hs|NP_115544 -5.3
0 Hs|MIF -5.3
0 Dm|CG18585 -5.3
0 Ce|B0280.2 -5.3
0 Ce|Y40H7A.9 -5.3
0 Ce|srh-99 -5.3
0 Dm|Pros28.1B -5.3
0 Ce|ZK858.6 -5.3
0 Ce|srbc-41 -5.3
0 Hs|HSPD1 -5.3
0 Hs|Q9UPQ0 -5.3
0 Ce|T19C3.4 -5.3
0 Hs|ATP2A1 -5.3
0 Dm|CG14511 -5.3
0 Hs|LBP -5.3
1 Hs|ERCC6 -5.3
0 Dm|CG5322 -5.3
0 Dm|heix -5.3
0 Dm|CG17048 -5.3
0 Ce|T08D2.7 -5.3
0 Dm|CG5945 -5.3
0 Dm|mXr -5.3
0 Hs|GLG1 -5.3
0 Hs|NP_699169 -5.3
0 Dm|CG5877 -5.3
0 Ce|C08F11.2 -5.3
0 Ce|W09D12.2 -5.3
0 Hs|PGBD5 -5.3
0 Hs|PTPRK -5.3
0 Dm|Mio -5.3
0 Dm|Surf4 -5.3
0 Hs|NP_775754 -5.3
0 Hs|Q9ULL6 -5.3
0 Dm|CG14240 -5.3
0 Hs|C14orf101 -5.3
0 Hs|ENSG00000146910 -5.3
0 Dm|CG8708 -5.3
0 Hs|ABCG4 -5.3
1 Hs|SMARCA2 -5.3
0 Dm|CG7158 -5.3
0 Hs|SELENBP1 -5.3
0 Hs|CYP11A1 -5.3
0 Hs|THOC1 -5.3
0 Hs|TAP2 -5.3
0 Hs|TAP1 -5.3
0 Hs|TREM1 -5.3
0 Hs|ENSG00000185834 -5.3
0 Hs|PTX3 -5.3
0 Dm|BicD -5.3
0 Dm|Syn -5.3
0 Hs|ZSWIM5 -5.3
0 Hs|SNCAIP -5.3
0 Ce|wee-1.1 -5.3
0 Ce|C53B4.3 -5.3
0 Hs|IDS -5.3
0 Dm|CG10971 -5.3
0 Ce|Y67H2A.2 -5.3
0 Ce|srh-142 -5.3
0 Ce|Y26G10.1 -5.3
0 Ce|uvt-6 -5.3
0 Hs|SLITRK1 -5.3
0 Hs|SRD5A2 -5.3
0 Hs|MMP3 -5.3
0 Ce|ina-1 -5.3
0 Hs|C20orf6 -5.3
0 Hs|CD99L2 -5.3
1 Dm|CG10959 -5.3
0 Ce|T19B4.2 -5.3
0 Ce|T19D12.1 -5.3
0 Ce|str-168 -5.3
0 Ce|pgp-14 -5.3
1 Hs|MYT1L -5.3
0 Hs|TBN -5.3
0 Ce|Y111B2A.3 -5.3
0 Dm|Ptpa -5.3
0 Dm|GstD3 -5.3
0 Dm|CG6632 -5.3
0 Ce|ZK507.6 -5.3
1 Hs|ENSG00000178604 -5.3
0 Ce|C09B9.7 -5.3
0 Hs|NP_001002257 -5.3
0 Dm|CG9203 -5.3
0 Ce|F22F7.2 -5.3
1 Hs|BCL6 -5.3
0 Dm|CG2765 -5.3
0 Ce|F30F8.1 -5.3
0 Ce|F55A11.6 -5.3
0 Ce|F08C6.2 -5.3
0 Hs|RNASEL -5.3
0 Hs|CABI_HUMAN -5.3
1 Ce|M03C11.8 -5.3
1 Ce|T07C5.4 -5.3
0 Ce|ZK993.2 -5.3
0 Ce|Y47D3B.1 -5.3
0 Ce|H06H21.1 -5.3
0 Hs|GAB2 -5.3
0 Hs|PCDHB4 -5.3
0 Ce|mrp-6 -5.3
0 Hs|LGALS9 -5.3
0 Hs|ENSG00000185403 -5.3
0 Hs|HEPH -5.3
1 Ce|C12D8.1 -5.3
0 Ce|Y92H12A.2 -5.3
0 Ce|F12E12.3 -5.3
0 Hs|PDE1A -5.3
0 Dm|Ide -5.3
0 Ce|K09E4.4 -5.3
0 Hs|ZMYND15 -5.3
0 Hs|RWDD2 -5.3
0 Dm|CG5043 -5.3
0 Dm|decay -5.3
0 Dm|CG30398 -5.3
0 Ce|mtm-9 -5.3
1 Ce|C17E7.5 -5.3
0 Ce|F14H3.9 -5.3
0 Dm|Rhp -5.3
0 Hs|BRI3BP -5.3
0 Hs|Q8N201 -5.3
0 Dm|CG31683 -5.3
0 Dm|CG18858 -5.3
0 Ce|ife-1 -5.3
1 Ce|tbx-39 -5.3
1 Ce|tbx-40 -5.3
0 Ce|aqp-8 -5.3
0 Ce|sulp-7 -5.3
0 Ce|C09G1.5 -5.3
0 Hs|Q9Y5Q4 -5.3
0 Dm|CG14183 -5.3
0 Ce|K03D10.3 -5.3
0 Hs|CLASP1 -5.3
0 Ce|Y37B11A.2 -5.3
0 Hs|ENSG00000184999 -5.3
0 Hs|STRN3 -5.3
0 Ce|T11A5.1 -5.3
0 Hs|SUV39H1 -5.3
0 Ce|M7.10 -5.3
0 Hs|ENSG00000197585 -5.3
0 Dm|CG5065 -5.3
0 Hs|Q9HBF5 -5.3
0 Ce|Y48G1C.11 -5.3
0 Ce|C06H5.6 -5.3
0 Hs|SULT1A1 -5.3
0 Hs|SULT1A3 -5.3
0 Hs|ENSG00000196228 -5.3
0 Hs|SULT1C2 -5.3
0 Hs|ABLIM3 -5.3
0 Hs|ODF1_HUMAN -5.3
0 Dm|CG1885 -5.3
0 Ce|C44C10.10 -5.3
0 Hs|NMNAT2 -5.3
0 Dm|CG12448 -5.3
0 Dm|eRF1 -5.3
1 Dm|jim -5.3
0 Dm|CG5379 -5.3
0 Hs|UNC5B -5.3
0 Hs|ACADL -5.3
1 Ce|egl-18 -5.3
0 Ce|D1054.9 -5.3
0 Hs|MYO18B -5.3
0 Hs|ENSG00000187808 -5.3
0 Ce|pmp-1 -5.3
0 Hs|PPP2R5B -5.3
0 Hs|KDELC2 -5.3
0 Hs|ABCB1 -5.3
0 Ce|F22B3.8 -5.3
0 Hs|Q8N9N4 -5.3
0 Ce|ZK384.2 -5.3
0 Ce|C52E2.5 -5.3
0 Ce|K11G12.5 -5.3
0 Dm|CG14586 -5.3
0 Ce|cwn-2 -5.3
0 Hs|FAT3 -5.3
0 Dm|CG6790 -5.3
0 Ce|C34C6.2 -5.3
0 Hs|TRMT1 -5.3
0 Ce|T08E11.5 -5.3
0 Ce|str-225 -5.3
0 Ce|C15C8.6 -5.3
0 Ce|igcm-3 -5.3
0 Hs|RNF28 -5.3
0 Hs|RNF30 -5.3
0 Hs|RNF29 -5.3
0 Ce|Y48G1C.4 -5.3
0 Ce|C46H11.9 -5.3
0 Ce|Y25C1A.2 -5.3
0 Ce|srh-44 -5.3
0 Ce|col-86 -5.3
0 Ce|T04C4.1 -5.3
1 Ce|C28G1.4 -5.3
0 Hs|C17_HUMAN -5.3
0 Dm|CG31233 -5.3
0 Dm|CG13664 -5.3
0 Hs|O4FE_HUMAN -5.3
0 Hs|ASB7 -5.3
0 Hs|NP_710153 -5.3
0 Hs|ENSG00000197057 -5.3
0 Hs|CPA4 -5.3
0 Dm|CG10505 -5.3
0 Dm|CG30391 -5.3
1 Ce|W05B10.2 -5.3
0 Ce|F29G6.2 -5.3
0 Hs|NP_940922 -5.3
0 Hs|RAPGEF4 -5.3
0 Hs|TBC1D1 -5.3
0 Hs|ENSG00000176546 -5.3
0 Dm|CG5194 -5.3
0 Ce|T16H12.1 -5.3
0 Ce|T06A1.3 -5.3
0 Hs|NP_079323 -5.3
0 Dm|cno -5.3
0 Dm|CG31132 -5.3
0 Ce|C28C12.2 -5.3
0 Ce|M05D6.9 -5.3
0 Dm|Rpb8 -5.3
0 Ce|T23D5.8 -5.3
0 Ce|str-8 -5.3
0 Hs|GUCY1B2 -5.3
0 Hs|NP_938203 -5.3
0 Hs|NP_835227 -5.3
1 Dm|nonA-l -5.3
0 Dm|CG15097 -5.3
0 Ce|B0047.1 -5.3
0 Hs|SPAP1 -5.3
0 Hs|CAB39L -5.3
0 Hs|AP1B1 -5.3
0 Ce|Y39B6A.37 -5.3
0 Hs|C18orf19 -5.3
0 Hs|GRIA2 -5.3
0 Dm|CG8726 -5.3
0 Ce|R06B10.3 -5.3
0 Hs|SPON1 -5.3
0 Hs|ANKRD28 -5.3
0 Hs|POLR2H -5.3
0 Dm|CG32425 -5.3
0 Hs|RNH -5.3
0 Ce|srj-54 -5.3
0 Ce|ZC132.8 -5.3
0 Dm|CG33099 -5.3
0 Dm|bai -5.3
0 Hs|SLC30A8 -5.3
0 Ce|T27A1.4 -5.3
0 Hs|DGKE -5.3
0 Hs|EXOC7 -5.3
0 Hs|AIP1_HUMAN -5.3
0 Ce|cyn-16 -5.3
0 Ce|F01G10.10 -5.3
0 Ce|usp-14 -5.3
0 Ce|F15A2.4 -5.3
0 Hs|C18orf2 -5.3
0 Dm|mRpL9 -5.3
0 Ce|R04E5.9 -5.3
0 Hs|NOV -5.3
0 Ce|Y26E6A.3 -5.3
0 Dm|Cdk5alpha -5.3
0 Dm|CG4433 -5.3
0 Dm|Cap -5.3
0 Ce|sri-60 -5.3
0 Ce|R03H10.1 -5.3
0 Ce|C07H6.9 -5.3
0 Ce|Y54G2A.37 -5.3
0 Ce|C50B6.11 -5.3
0 Ce|R10D12.1 -5.3
0 Hs|PQLC2 -5.3
0 Hs|SH3BP4 -5.3
0 Hs|NCAM2 -5.3
0 Hs|CARD4 -5.3
0 Ce|F28B4.1 -5.3
0 Hs|C4A -5.3
0 Ce|srbc-51 -5.3
0 Hs|OR13C4 -5.3
0 Ce|Y59H11AR.3 -5.3
0 Hs|ENSG00000101343 -5.3
0 Dm|bip2 -5.3
1 Dm|CG9895 -5.3
1 Hs|KLF8 -5.3
0 Ce|sru-7 -5.3
0 Ce|T20D4.3 -5.3
0 Ce|R13D7.6 -5.3
1 Ce|nhr-57 -5.3
0 Dm|CG31085 -5.3
0 Ce|F15B10.1 -5.3
0 Ce|max-1 -5.3
0 Ce|Y43F8A.3 -5.3
0 Ce|F52D2.10 -5.3
0 Hs|C1orf25 -5.3
0 Hs|LEPREL2 -5.3
0 Hs|AHR -5.3
0 Hs|ARSF -5.3
0 Dm|beat-Vb -5.3
0 Ce|Y48G1BM.2 -5.3
0 Ce|T25D10.3 -5.3
0 Ce|Y54G2A.17 -5.3
1 Hs|ESR2 -5.3
0 Dm|CG9987 -5.3
0 Dm|CG3121 -5.3
0 Ce|ncam-1 -5.3
0 Ce|BE10.2 -5.3
0 Dm|CG41090 -5.3
0 Ce|haf-9 -5.3
0 Hs|ALDH9A1 -5.3
0 Hs|TBL3 -5.3
0 Hs|PDXP -5.3
0 Hs|CI21_HUMAN -5.3
0 Dm|CG17658 -5.3
0 Hs|GPR157 -5.3
0 Hs|MAST2 -5.3
0 Ce|F43B10.2 -5.3
0 Dm|CG8853 -5.3
0 Dm|Kap-alpha1 -5.3
0 Hs|KIAA1212 -5.3
0 Hs|ENSG00000197331 -5.3
0 Ce|ZC513.5 -5.3
0 Hs|NEUROD1 -5.3
0 Ce|M01D1.10 -5.3
0 Ce|taf-8 -5.3
0 Ce|C41G6.8 -5.3
0 Ce|hot-2 -5.3
0 Hs|OATL1 -5.3
0 Dm|CG13067 -5.3
0 Hs|CAMK1D -5.3
0 Hs|BBOX1 -5.3
0 Hs|NP_997718 -5.3
0 Dm|cin -5.3
0 Dm|ade5 -5.3
0 Ce|Y57G11C.37 -5.3
0 Hs|PNLIP -5.3
0 Hs|KIAA0391 -5.3
1 Hs|ZNF278 -5.3
0 Dm|Oseg6 -5.3
0 Hs|IRF2BP2 -5.3
0 Hs|BCDO2 -5.3
1 Dm|btd -5.3
0 Ce|Y37E11AL.3 -5.3
0 Hs|SCG3 -5.3
0 Hs|OR9A2 -5.3
0 Dm|Su(H) -5.3
0 Dm|CG7408 -5.3
0 Ce|Y55F3AM.9 -5.3
0 Ce|nas-10 -5.3
0 Hs|TRIP11 -5.3
1 Hs|ZNF295 -5.3
0 Hs|PIP5K2C -5.3
0 Hs|MOCS2 -5.3
0 Hs|ZP2 -5.3
0 Hs|NOS3 -5.3
0 Dm|CG32244 -5.3
0 Ce|Y44A6C.1 -5.3
1 Hs|ZNF167 -5.3
0 Ce|srh-18 -5.3
0 Hs|NP_079280 -5.3
0 Hs|PXN -5.3
0 Hs|POLR1D -5.3
0 Dm|CG12920 -5.3
0 Dm|CG7135 -5.3
0 Ce|sul-2 -5.3
0 Hs|C6orf54 -5.3
0 Hs|NP_659488 -5.3
0 Dm|CG12439 -5.3
0 Hs|DMWD -5.3
0 Dm|SRm160 -5.3
1 Dm|CG1792 -5.3
0 Dm|CG2467 -5.3
0 Hs|Q9NT73 -5.3
0 Hs|ENSG00000160828 -5.3
0 Dm|CG14785 -5.3
0 Ce|rsr-1 -5.3
0 Hs|PAPOLA -5.3
0 Ce|F13H10.3 -5.3
0 Dm|Src42A -5.3
0 Ce|C16C4.14 -5.3
0 Ce|ZK250.8 -5.3
0 Ce|C40D2.2 -5.3
0 Hs|OSGEP -5.3
0 Hs|PPM2C -5.3
0 Dm|CG31369 -5.3
0 Hs|VPS39 -5.3
0 Dm|CG11881 -5.3
0 Ce|ZC47.5 -5.3
0 Ce|F35H12.4 -5.3
0 Ce|F07G6.8 -5.3
1 Hs|NP_612143 -5.3
0 Dm|CG8560 -5.3
0 Dm|CG31041 -5.3
0 Dm|Eph -5.3
0 Dm|Spn43Ab -5.3
0 Ce|C23H5.1 -5.3
0 Hs|TUBB1 -5.3
0 Dm|CG30259 -5.3
0 Hs|ABCD3 -5.3
0 Dm|CG12729 -5.3
0 Ce|C05D9.9 -5.3
0 Ce|C05D12.1 -5.3
0 Hs|TNFAIP2 -5.3
0 Hs|C9orf45 -5.3
0 Ce|F22G12.3 -5.3
0 Hs|DMN -5.3
0 Hs|TIF1 -5.3
0 Dm|Catsup -5.3
0 Hs|ATXN3 -5.3
0 Ce|E01A2.8 -5.3
0 Ce|Y73B6BL.4 -5.3
0 Ce|deg-3 -5.3
0 Ce|C15A7.2 -5.3
0 Hs|CRELD1 -5.3
0 Hs|VEGFC -5.3
0 Hs|FKBP5 -5.3
0 Dm|CG9119 -5.3
1 Dm|jumu -5.3
0 Dm|CG4045 -5.3
0 Ce|F28B3.3 -5.3
0 Ce|Y110A7A.16 -5.3
0 Hs|PTPRN2 -5.3
0 Dm|CG13297 -5.3
0 Dm|CG7549 -5.3
0 Hs|USP36 -5.3
0 Hs|NP_937992 -5.3
0 Dm|CG7277 -5.3
1 Hs|ZNF272 -5.3
0 Ce|F25B5.1 -5.3
0 Hs|TRIB2 -5.3
0 Hs|ETF1 -5.3
0 Ce|C02G6.1 -5.3
0 Dm|CG16833 -5.3
0 Ce|Y111B2A.14 -5.3
0 Hs|IGSF4B -5.3
0 Hs|NP_009007 -5.3
0 Ce|srbc-49 -5.3
0 Hs|C20orf67 -5.3
0 Hs|FBXL6 -5.3
0 Hs|STAG2 -5.3
0 Dm|Ppr-Y -5.3
0 Dm|CG10814 -5.3
0 Hs|NIN -5.3
0 Hs|RASGRF1 -5.3
0 Hs|RASGRF2 -5.3
0 Dm|CG11629 -5.3
0 Dm|rst -5.3
0 Ce|hmp-2 -5.3
0 Ce|M28.8 -5.3
0 Ce|ZK262.7 -5.3
0 Hs|EEA1 -5.3
0 Dm|CG31918 -5.4
0 Ce|pbs-4 -5.4
0 Ce|T26A5.4 -5.4
0 Ce|Y111B2A.20 -5.4
0 Hs|FIGF -5.4
0 Ce|T22B11.4 -5.4
0 Dm|gwl -5.4
0 Ce|Y22D7AL.7 -5.4
0 Hs|ENSG00000189383 -5.4
0 Dm|CG9220 -5.4
0 Hs|ACPP -5.4
0 Hs|YEATS2 -5.4
0 Hs|NP_078965 -5.4
1 Dm|TfIIS -5.4
0 Ce|tag-283 -5.4
0 Ce|R57.1 -5.4
0 Hs|KRTHA6 -5.4
0 Dm|CG9001 -5.4
0 Ce|C35B1.3 -5.4
0 Hs|KLRF1 -5.4
0 Hs|PHF16 -5.4
0 Dm|CG16898 -5.4
0 Ce|alg-2 -5.4
0 Ce|F39E9.2 -5.4
0 Hs|FGF3 -5.4
0 Hs|DGKA -5.4
0 Hs|SCRIB -5.4
0 Ce|R11D1.10 -5.4
0 Dm|Ufd1-like -5.4
0 Dm|CG11262 -5.4
0 Dm|CG31218 -5.4
0 Dm|CG1800 -5.4
0 Ce|ptr-23 -5.4
0 Ce|C25H3.10 -5.4
0 Hs|ENSG00000184493 -5.4
0 Hs|NP_079437 -5.4
0 Ce|tag-55 -5.4
0 Ce|K09E10.2 -5.4
0 Dm|sty -5.4
0 Dm|g -5.4
1 Ce|nhr-71 -5.4
0 Dm|CG12438 -5.4
0 Ce|C14C10.4 -5.4
0 Hs|IL24 -5.4
0 Dm|gish -5.4
0 Dm|CG4797 -5.4
0 Ce|F35E2.1 -5.4
0 Ce|F07C3.3 -5.4
0 Ce|Y106G6D.1 -5.4
0 Dm|CG3184 -5.4
0 Ce|F45C12.10 -5.4
0 Hs|RSN -5.4
0 Hs|KCNJ2 -5.4
0 Hs|ENSG00000147667 -5.4
0 Dm|trc -5.4
0 Dm|alpha-Est7 -5.4
0 Dm|CG2112 -5.4
0 Dm|pn -5.4
0 Dm|Sr-CII -5.4
0 Ce|hlh-12 -5.4
0 Ce|K08E4.2 -5.4
0 Hs|RSU1 -5.4
0 Hs|ALOX5 -5.4
0 Hs|Q8N1N7 -5.4
0 Dm|Lrr47 -5.4
0 Dm|CG8003 -5.4
0 Dm|CG14304 -5.4
0 Ce|cyp-13A4 -5.4
0 Ce|CD4.5 -5.4
0 Ce|mrp-3 -5.4
0 Hs|TAGAP -5.4
0 Dm|CG30089 -5.4
0 Dm|CG33123 -5.4
0 Dm|CG30385 -5.4
0 Ce|sptl-1 -5.4
0 Hs|Q9HCM7 -5.4
0 Ce|Y55F3BR.4 -5.4
0 Dm|CG14131 -5.4
0 Dm|Myb -5.4
0 Ce|W01G7.3 -5.4
0 Ce|rpl-16 -5.4
0 Ce|str-18 -5.4
0 Ce|ZK381.2 -5.4
0 Ce|K08D9.6 -5.4
1 Dm|CG31224 -5.4
0 Hs|SDHA -5.4
0 Ce|Y55F3BL.1 -5.4
0 Ce|srt-14 -5.4
0 Ce|ZK688.2 -5.4
0 Hs|C11orf2 -5.4
0 Hs|DAB2 -5.4
0 Hs|MUC17 -5.4
0 Hs|ENSG00000145642 -5.4
0 Dm|pod1 -5.4
0 Dm|Odc1 -5.4
0 Ce|C28D4.8 -5.4
0 Ce|B0564.11 -5.4
0 Ce|dylt-2 -5.4
0 Hs|ALS2CR12 -5.4
0 Hs|TRDN -5.4
0 Dm|Mkk4 -5.4
0 Dm|CG4367 -5.4
1 Hs|RAD54L -5.4
0 Hs|MAP2K4 -5.4
0 Hs|UBE2V1 -5.4
0 Hs|UBE2V2 -5.4
0 Dm|CG3337 -5.4
0 Ce|K08H10.2 -5.4
0 Hs|ENSG00000198484 -5.4
0 Ce|str-246 -5.4
0 Hs|RALBP1 -5.4
0 Dm|CG1965 -5.4
0 Ce|F23F1.6 -5.4
0 Dm|Gr98c -5.4
0 Ce|F59A6.5 -5.4
0 Hs|ENTPD5 -5.4
0 Ce|W09G12.5 -5.4
0 Dm|CG4294 -5.4
0 Ce|aka-1 -5.4
0 Ce|R09H10.5 -5.4
0 Ce|F38E1.8 -5.4
0 Ce|nas-22 -5.4
0 Ce|sru-23 -5.4
0 Ce|sru-22 -5.4
1 Dm|CG17181 -5.4
0 Ce|C17C3.5 -5.4
0 Ce|ptp-1 -5.4
0 Hs|PIGM -5.4
0 Hs|TNKS2 -5.4
1 Hs|ZNF230 -5.4
0 Dm|Cyp28a5 -5.4
0 Dm|CG12007 -5.4
0 Ce|him-14 -5.4
0 Ce|C50C3.2 -5.4
0 Ce|C13B7.3 -5.4
0 Ce|Y45G12C.7 -5.4
1 Ce|F46B6.7 -5.4
0 Ce|acr-2 -5.4
0 Dm|Mov34 -5.4
0 Dm|CG14057 -5.4
0 Dm|CG31001 -5.4
0 Hs|O4D9_HUMAN -5.4
1 Dm|Taf7 -5.4
0 Ce|F49C12.3 -5.4
0 Ce|Y39B6A.12 -5.4
0 Dm|CG14222 -5.4
0 Dm|CG1371 -5.4
0 Hs|C10orf69 -5.4
0 Hs|PLCD4 -5.4
0 Hs|DSP -5.4
0 Dm|CG31791 -5.4
0 Dm|CG13423 -5.4
0 Ce|Y116A8A.1 -5.4
0 Ce|srh-28 -5.4
0 Ce|abt-5 -5.4
0 Ce|F59E12.1 -5.4
0 Ce|str-217 -5.4
1 Hs|DDX21 -5.4
1 Hs|ZNF43 -5.4
0 Dm|CG13605 -5.4
0 Ce|mre-11 -5.4
0 Hs|NP_872421 -5.4
0 Ce|srbc-17 -5.4
0 Hs|SPAG10 -5.4
0 Hs|NP_061875 -5.4
0 Hs|HLA-DRB5 -5.4
0 Ce|sgk-1 -5.4
0 Hs|MYRIP -5.4
0 Hs|ENSG00000189257 -5.4
0 Hs|KG62_HUMAN -5.4
0 Hs|LRRC8 -5.4
0 Dm|CG9527 -5.4
0 Dm|CG5946 -5.4
0 Ce|C26B9.1 -5.4
0 Hs|NP_055412 -5.4
0 Hs|NP_056142 -5.4
0 Hs|UTY -5.4
0 Ce|Y59A8B.6 -5.4
0 Hs|ENSG00000182748 -5.4
0 Hs|PMS1 -5.4
0 Ce|Y48A6B.9 -5.4
0 Ce|tag-144 -5.4
0 Hs|NP_689483 -5.4
0 Hs|WASF2 -5.4
0 Dm|Ku80 -5.4
0 Ce|K06A5.3 -5.4
0 Ce|Y37E11AL.5 -5.4
0 Ce|C14C6.8 -5.4
0 Ce|K06H6.4 -5.4
0 Hs|NEO1 -5.4
0 Ce|F32D8.10 -5.4
0 Ce|T25G12.8 -5.4
0 Hs|ENSG00000189178 -5.4
0 Hs|VPS52 -5.4
0 Hs|GPR158 -5.4
0 Ce|M162.8 -5.4
0 Hs|SMAD4 -5.4
0 Dm|CG13890 -5.4
0 Ce|K01C8.6 -5.4
0 Dm|Cyp4ac2 -5.4
0 Dm|CG12855 -5.4
0 Ce|Y73B6BL.3 -5.4
0 Hs|MPP2 -5.4
0 Dm|fra -5.4
0 Ce|Y55B1AL.2 -5.4
0 Hs|ENSG00000165121 -5.4
1 Dm|byn -5.4
0 Dm|CG1785 -5.4
0 Ce|mel-11 -5.4
0 Ce|twk-7 -5.4
0 Hs|PLXNA1 -5.4
0 Dm|CG7628 -5.4
0 Dm|Mitf -5.4
0 Hs|TFEB -5.4
0 Hs|TFE3 -5.4
0 Dm|CG6966 -5.4
0 Dm|CG6071 -5.4
0 Ce|C30F12.6 -5.4
0 Ce|Y6B3B.4 -5.4
0 Ce|F25E5.1 -5.4
0 Ce|M163.5 -5.4
0 Hs|PTPN7 -5.4
0 Dm|fray -5.4
0 Ce|T03F1.3 -5.4
0 Hs|ENSG00000184637 -5.4
0 Ce|C44E4.2 -5.4
0 Ce|cdh-6 -5.4
0 Ce|Y50E8A.14 -5.4
0 Dm|CG14854 -5.4
0 Ce|T22B11.2 -5.4
0 Ce|C01G5.8 -5.4
1 Ce|nhr-130 -5.4
0 Hs|CPSF2 -5.4
1 Ce|C34D1.1 -5.4
0 Hs|CKMT1 -5.4
0 Hs|ME1 -5.4
0 Dm|Alg10 -5.4
0 Dm|CG33093 -5.4
0 Ce|W09G3.5 -5.4
0 Hs|SLC12A2 -5.4
0 Hs|DRD1 -5.4
0 Dm|CG13785 -5.4
0 Dm|CG5571 -5.4
0 Dm|jbug -5.4
0 Ce|chp-1 -5.4
0 Ce|T22D1.3 -5.4
0 Hs|OYK1_HUMAN -5.4
0 Hs|DLG7 -5.4
0 Ce|F25E2.3 -5.4
0 Dm|ck -5.4
0 Hs|DDX12 -5.4
0 Hs|DDX11 -5.4
0 Hs|Q8NHA2 -5.4
0 Hs|NP_659487 -5.4
0 Ce|Y65B4BL.5 -5.4
0 Ce|C56A3.4 -5.4
0 Hs|NP_660327 -5.4
1 Ce|F16B4.11 -5.4
0 Ce|C48C5.1 -5.4
0 Hs|RNF26 -5.4
0 Hs|CTNS -5.4
0 Dm|eIF-2beta -5.4
0 Dm|CG15211 -5.4
0 Ce|srj-13 -5.4
0 Hs|DCXR -5.4
0 Dm|CG11462 -5.4
0 Ce|T01A4.2 -5.4
0 Dm|CG32446 -5.4
0 Ce|glr-4 -5.4
0 Ce|W02B12.12 -5.4
0 Hs|AKAP3 -5.4
0 Dm|CG14609 -5.4
0 Ce|C54G4.4 -5.4
0 Hs|JPH3 -5.4
0 Hs|O1I1_HUMAN -5.4
1 Hs|NOL8 -5.4
0 Ce|C03E10.1 -5.4
0 Hs|PSAT1 -5.4
0 Ce|Y23H5B.7 -5.4
0 Ce|B0205.1 -5.4
0 Ce|C30G12.6 -5.4
0 Ce|srj-37 -5.4
0 Ce|C30G4.6 -5.4
0 Hs|NP_877951 -5.4
0 Ce|C16E9.2 -5.4
0 Hs|Q9HCK1 -5.4
0 Dm|CG16717 -5.4
0 Ce|inx-18 -5.4
0 Hs|KIF24 -5.4
0 Ce|T22B11.5 -5.4
0 Hs|NFKBIB -5.4
0 Hs|ATP8B1 -5.4
0 Ce|C18H9.1 -5.4
0 Hs|Q8NH81 -5.4
0 Hs|TBC1D4 -5.4
1 Hs|SDCCAG33 -5.4
0 Ce|F27C8.2 -5.4
0 Ce|C10C6.5 -5.4
0 Ce|F31F4.4 -5.4
0 Hs|NP_631917 -5.4
0 Dm|CG14971 -5.4
0 Dm|CG10483 -5.4
0 Ce|H14E04.4 -5.4
0 Dm|dac -5.4
0 Ce|C09D1.2 -5.4
0 Ce|C18C4.1 -5.4
0 Ce|prx-3 -5.4
0 Ce|M28.6 -5.4
0 Ce|Y57A10B.2 -5.4
0 Ce|F32E10.2 -5.4
0 Ce|ptr-1 -5.4
0 Dm|CG17300 -5.4
0 Ce|ZK328.7 -5.4
0 Dm|Obp56b -5.4
0 Ce|T28C12.2 -5.4
0 Hs|MAML2 -5.4
0 Hs|BSN -5.4
0 Hs|BAT8 -5.4
0 Dm|Try29F -5.4
0 Dm|CG18417 -5.4
1 Hs|DHX34 -5.4
0 Dm|Dnr1 -5.4
0 Ce|T04A8.5 -5.4
0 Dm|CG1472 -5.4
0 Hs|WNT3A -5.4
0 Hs|RECS_HUMAN -5.4
0 Hs|Q8NBT9 -5.4
0 Dm|dx -5.4
0 Ce|Y53G8B.4 -5.4
0 Ce|str-64 -5.4
0 Ce|C36C9.3 -5.4
0 Hs|HR -5.4
0 Ce|Y52B11A.7 -5.4
0 Ce|Y7A5A.7 -5.4
0 Hs|O15054 -5.4
0 Hs|UTX -5.4
0 Hs|KPNA4 -5.4
0 Dm|CG31370 -5.4
0 Dm|CG12115 -5.4
0 Hs|NP_620162 -5.4
0 Hs|ENSG00000197394 -5.4
0 Dm|CG12796 -5.4
0 Ce|lin-10 -5.4
0 Hs|NP_057711 -5.4
0 Dm|l(1)10Bb -5.4
0 Ce|T22C8.8 -5.4
0 Hs|NP_115510 -5.4
0 Hs|G10_HUMAN -5.4
0 Hs|SAP18 -5.4
0 Dm|CG8446 -5.4
0 Ce|F39E9.12 -5.4
0 Ce|C37H5.4 -5.4
0 Dm|CG5929 -5.4
1 Ce|Y46G5A.6 -5.4
0 Ce|pde-3 -5.4
0 Hs|NP_660282 -5.4
0 Hs|VPS16 -5.4
0 Dm|CG13394 -5.4
0 Dm|CG3795 -5.4
0 Ce|T28D6.6 -5.4
0 Ce|ZK520.3 -5.4
0 Ce|C04B4.2 -5.4
0 Hs|CYFIP1 -5.4
0 Ce|T12B5.6 -5.4
0 Hs|NP_848591 -5.4
0 Ce|srbc-11 -5.4
0 Dm|CG8027 -5.4
0 Dm|Ugt37a1 -5.4
0 Hs|SFRP5 -5.4
0 Ce|F55H12.5 -5.4
0 Hs|UBE2G1 -5.4
0 Hs|NP_056333 -5.4
0 Hs|C21orf55 -5.4
0 Ce|unc-29 -5.4
0 Hs|NP_078855 -5.4
0 Hs|RPL27 -5.4
0 Hs|PER1 -5.4
0 Ce|C15C6.2 -5.4
0 Hs|OGDHL -5.4
0 Hs|EIF2S1 -5.4
0 Hs|IGF1R -5.4
0 Dm|regucalcin -5.4
0 Ce|W08F4.12 -5.4
0 Dm|CG10341 -5.4
0 Ce|prk-2 -5.4
0 Hs|TEX12 -5.4
0 Hs|ADAM9 -5.4
0 Ce|F09F7.7 -5.4
0 Ce|C02D5.1 -5.4
0 Ce|T16G1.4 -5.4
0 Ce|D2092.4 -5.4
0 Ce|srh-88 -5.4
0 Ce|C44C10.9 -5.4
0 Hs|NRG3_HUMAN -5.4
0 Dm|CG15887 -5.4
0 Ce|T02H6.8 -5.4
0 Hs|SLC22A16 -5.4
0 Hs|ENSG00000196902 -5.4
0 Hs|NP_997211 -5.4
1 Ce|Y55B1AL.3 -5.4
0 Hs|ASB8 -5.4
0 Hs|PRSS21 -5.4
0 Hs|CXXC6 -5.4
0 Hs|TTID -5.4
0 Dm|CG3805 -5.4
0 Dm|CG12207 -5.4
0 Dm|CG15071 -5.4
0 Ce|M176.11 -5.4
0 Ce|C54D1.3 -5.4
0 Hs|FOLH1 -5.4
0 Hs|NP_710163 -5.4
0 Dm|eIF2B-beta -5.4
0 Ce|kal-1 -5.4
0 Ce|acy-1 -5.4
0 Ce|tpk-1 -5.4
0 Ce|Y39B6A.22 -5.4
0 Hs|NP_443167 -5.4
0 Hs|HPS4 -5.4
0 Hs|NOL6 -5.4
0 Ce|K02C4.3 -5.4
0 Ce|T12A2.1 -5.4
0 Ce|C17H12.2 -5.4
0 Hs|MMP8 -5.4
0 Dm|InR -5.4
0 Dm|CG4542 -5.4
0 Hs|ADAM21 -5.4
0 Hs|Q8NAM5 -5.4
0 Hs|Q00849 -5.4
1 Hs|ZNF79 -5.4
0 Dm|CG12663 -5.4
0 Dm|Mdr50 -5.4
0 Ce|Y105E8A.21 -5.4
0 Hs|PIB5PA -5.4
0 Ce|Y47H9C.8 -5.4
0 Ce|Y22D7AR.12 -5.4
0 Ce|mcm-3 -5.4
0 Hs|NGP1_HUMAN -5.4
1 Ce|C49F5.4 -5.4
0 Hs|TAF2 -5.4
0 Dm|Syx13 -5.4
0 Ce|F58D7.1 -5.4
0 Hs|EHD1 -5.4
0 Hs|PPP1R14A -5.4
0 Hs|CAMK1 -5.4
1 Ce|nhr-72 -5.4
0 Dm|CG3680 -5.4
0 Dm|CG10264 -5.4
0 Ce|C08H9.8 -5.4
0 Ce|par-2 -5.4
0 Ce|aat-3 -5.4
0 Ce|Y71H10A.2 -5.4
0 Dm|CG32685 -5.4
0 Dm|yl -5.4
0 Dm|Jheh1 -5.4
0 Ce|F16D3.7 -5.4
0 Hs|CDH11 -5.4
0 Dm|slim -5.4
0 Ce|lat-2 -5.4
1 Ce|Y54G11A.3 -5.4
0 Ce|C39B5.8 -5.4
0 Ce|T25F10.3 -5.4
0 Ce|C36B7.5 -5.4
0 Ce|Y38C1AB.4 -5.4
0 Ce|frm-5 -5.4
0 Ce|cyp-33C9 -5.4
0 Ce|T20D4.1 -5.4
0 Hs|FDXR -5.4
0 Hs|SLC22A13 -5.4
1 Dm|gl -5.5
0 Ce|clp-3 -5.5
0 Ce|twk-16 -5.5
0 Hs|SSPN -5.5
1 Hs|ZFP64 -5.5
0 Dm|lbk -5.5
0 Ce|R12E2.11 -5.5
0 Dm|CG32305 -5.5
0 Hs|SCUBE2 -5.5
0 Hs|NP_620134 -5.5
0 Ce|C04C3.3 -5.5
0 Ce|Y59A8B.2 -5.5
0 Ce|twk-23 -5.5
0 Hs|DSG1 -5.5
0 Hs|Q9H383 -5.5
0 Ce|R07C3.3 -5.5
0 Dm|Ugt86Dj -5.5
0 Ce|C55A6.2 -5.5
0 Hs|FGD4 -5.5
0 Ce|M199.2 -5.5
0 Ce|Y39B6A.18 -5.5
0 Hs|TALDO1 -5.5
0 Dm|CG16766 -5.5
0 Ce|K01G5.5 -5.5
0 Ce|cdr-2 -5.5
0 Ce|srh-295 -5.5
0 Hs|NP_115676 -5.5
0 Hs|TBC1D10 -5.5
1 Hs|ZNF27 -5.5
0 Hs|HIP1 -5.5
0 Hs|ENSG00000198082 -5.5
0 Hs|H2A0_HUMAN -5.5
0 Hs|CRK7_HUMAN -5.5
0 Hs|CDC2L5 -5.5
0 Dm|CG4880 -5.5
0 Hs|KRT25D -5.5
0 Hs|BRIP1 -5.5
1 Hs|Q7Z326 -5.5
0 Hs|RTKN -5.5
1 Hs|ENSG00000189420 -5.5
1 Hs|ZNF548 -5.5
0 Ce|C32H11.4 -5.5
0 Ce|K07G5.3 -5.5
0 Hs|CNIL_HUMAN -5.5
0 Dm|Gyc76C -5.5
0 Dm|CG2065 -5.5
0 Ce|T22C1.12 -5.5
0 Ce|C49D10.8 -5.5
0 Hs|GDI1 -5.5
0 Dm|CG5038 -5.5
0 Dm|CG31223 -5.5
0 Dm|5-HT1A -5.5
0 Ce|W04E12.9 -5.5
0 Ce|Y34B4A.8 -5.5
0 Hs|SIAT6 -5.5
0 Hs|PARP15 -5.5
0 Hs|MOSPD3 -5.5
0 Hs|ENSG00000196726 -5.5
1 Hs|ENSG00000197213 -5.5
1 Hs|ZNF495 -5.5
0 Ce|Y51H4A.20 -5.5
0 Ce|col-152 -5.5
0 Hs|GOSR1 -5.5
0 Dm|CG4297 -5.5
0 Hs|NP_079477 -5.5
0 Dm|CG4239 -5.5
0 Ce|F08A8.5 -5.5
0 Ce|cdc-48.2 -5.5
0 Ce|cdc-48.1 -5.5
0 Hs|CD1D -5.5
0 Hs|ENSG00000180848 -5.5
0 Hs|SVIL -5.5
0 Hs|Q8NGP7 -5.5
0 Hs|NPAT -5.5
0 Hs|PLXNB2 -5.5
1 Hs|Q9Y2D9 -5.5
0 Hs|ARHGAP8 -5.5
0 Hs|TM4SF1 -5.5
0 Ce|srbc-25 -5.5
1 Hs|Q8NB42 -5.5
0 Dm|mbo -5.5
0 Ce|Y56A3A.11 -5.5
0 Ce|Y39B6A.29 -5.5
0 Hs|NP_079095 -5.5
0 Hs|SMF_HUMAN -5.5
0 Ce|nas-1 -5.5
0 Ce|H22D07.1 -5.5
0 Hs|ARSB -5.5
0 Hs|ENSG00000186933 -5.5
0 Dm|betaggt-II -5.5
0 Hs|SPATA13 -5.5
0 Hs|CASKIN2 -5.5
0 Dm|CG6048 -5.5
0 Hs|PME1_HUMAN -5.5
0 Hs|Q9H6X1 -5.5
0 Ce|E04F6.5 -5.5
0 Ce|Y73F8A.20 -5.5
0 Dm|Acp76A -5.5
0 Dm|CG8707 -5.5
0 Dm|ana -5.5
0 Ce|R07E5.6 -5.5
0 Ce|C24H10.2 -5.5
0 Ce|spp-2 -5.5
0 Hs|IBRDC3 -5.5
0 Hs|NP_954660 -5.5
0 Hs|CDIPT -5.5
0 Hs|NP_835488 -5.5
0 Ce|F32H2.3 -5.5
0 Ce|F52G3.4 -5.5
0 Hs|GTF2F1 -5.5
0 Dm|CG15739 -5.5
0 Ce|ZC250.3 -5.5
0 Dm|Kap3 -5.5
0 Ce|F59H6.1 -5.5
0 Ce|Y42G9A.4 -5.5
0 Ce|C36C5.4 -5.5
0 Ce|Y102F5A.1 -5.5
0 Hs|NP_001005178 -5.5
0 Hs|TRAF3 -5.5
0 Hs|AATK -5.5
0 Hs|TGM3 -5.5
0 Ce|F36F12.5 -5.5
0 Ce|srz-94 -5.5
0 Hs|THEA -5.5
0 Hs|ABCB9 -5.5
0 Hs|HLA-DMB -5.5
0 Ce|F55A3.1 -5.5
0 Hs|NP_076936 -5.5
0 Hs|C20orf118 -5.5
0 Dm|CG9028 -5.5
0 Dm|Pdi -5.5
0 Ce|W02A11.8 -5.5
0 Hs|SOX4 -5.5
0 Dm|btl -5.5
0 Ce|lec-2 -5.5
0 Hs|C9orf93 -5.5
1 Hs|NP_976308 -5.5
0 Hs|SLC33A1 -5.5
0 Dm|CG14838 -5.5
0 Dm|CG11626 -5.5
0 Dm|CG8850 -5.5
0 Ce|ZK550.1 -5.5
0 Ce|cyp-33C11 -5.5
0 Ce|sre-31 -5.5
0 Ce|T27C4.2 -5.5
0 Hs|THNSL1 -5.5
0 Hs|KIF21A -5.5
0 Hs|AAAS -5.5
0 Hs|SV2B -5.5
0 Hs|TG -5.5
0 Dm|CG4781 -5.5
0 Ce|nas-19 -5.5
0 Hs|ENSG00000198080 -5.5
0 Dm|Mes4 -5.5
0 Ce|F49B2.2 -5.5
0 Hs|PNPLA1 -5.5
0 Hs|Q8NDA9 -5.5
0 Hs|FKBP7 -5.5
0 Ce|C54G4.7 -5.5
0 Hs|HFE2 -5.5
0 Dm|CG14741 -5.5
0 Dm|CG10553 -5.5
0 Ce|T15D6.11 -5.5
0 Ce|ZK1086.3 -5.5
0 Ce|srj-38 -5.5
0 Dm|CG3708 -5.5
0 Ce|K04G2.8 -5.5
1 Hs|ZNF34 -5.5
0 Dm|Prm -5.5
0 Ce|sqv-5 -5.5
0 Ce|Y69E1A.5 -5.5
0 Ce|K04F1.3 -5.5
0 Hs|PMVK -5.5
0 Hs|RHBDF1 -5.5
0 Hs|ENSG00000188820 -5.5
0 Dm|CG11267 -5.5
0 Ce|Y102A5C.3 -5.5
0 Hs|POLR3D -5.5
0 Hs|MELK -5.5
0 Dm|CG15256 -5.5
0 Ce|D2096.11 -5.5
0 Hs|CARS -5.5
0 Hs|GP2 -5.5
0 Hs|FANCC -5.5
0 Dm|CG30182 -5.5
0 Ce|T23G4.2 -5.5
1 Hs|CHD2 -5.5
0 Dm|CG8360 -5.5
0 Ce|Y53G8AM.7 -5.5
0 Ce|T08B6.4 -5.5
0 Hs|WARS2 -5.5
0 Ce|W03G1.6 -5.5
0 Dm|CG1745 -5.5
0 Ce|F58E2.4 -5.5
0 Hs|Q9GZK6 -5.5
0 Dm|Spt6 -5.5
0 Dm|Pp4-19C -5.5
0 Dm|Arp53D -5.5
0 Hs|PPCS_HUMAN -5.5
0 Hs|TDG -5.5
0 Hs|PPP4C -5.5
0 Dm|CG13646 -5.5
0 Dm|scat -5.5
0 Ce|F41G4.1 -5.5
0 Dm|CG2256 -5.5
0 Hs|NP_060350 -5.5
0 Dm|CG13134 -5.5
0 Ce|Y75B8A.18 -5.5
0 Ce|H12I19.4 -5.5
0 Ce|F16B12.7 -5.5
0 Dm|CG3251 -5.5
0 Dm|CG12056 -5.5
0 Hs|BAP1 -5.5
0 Hs|SUMF2 -5.5
0 Hs|O4X2_HUMAN -5.5
0 Hs|NP_775934 -5.5
0 Ce|T10B11.4 -5.5
0 Hs|ATP11B -5.5
0 Dm|CG2144 -5.5
0 Dm|CG1946 -5.5
0 Ce|sra-32 -5.5
1 Hs|Q9HDB9 -5.5
1 Dm|Hr39 -5.5
0 Dm|CG15877 -5.5
0 Dm|Gr64a -5.5
0 Dm|CG31371 -5.5
0 Hs|ZSWIM2 -5.5
0 Ce|T03F1.7 -5.5
0 Ce|lin-61 -5.5
0 Ce|ZK930.1 -5.5
0 Hs|Q8N922 -5.5
0 Ce|K10D3.4 -5.5
0 Ce|thn-3 -5.5
0 Ce|srh-213 -5.5
0 Hs|NP_001004734 -5.5
0 Dm|CG8372 -5.5
0 Dm|CG18518 -5.5
0 Dm|CG5582 -5.5
0 Dm|Alas -5.5
0 Hs|BRMS1L -5.5
0 Hs|ADD2 -5.5
0 Hs|DCBLD2 -5.5
0 Hs|NP_689846 -5.5
0 Ce|F45G2.10 -5.5
0 Ce|C46F4.1 -5.5
0 Ce|sad-1 -5.5
0 Hs|Q92615 -5.5
0 Hs|PCYOX1 -5.5
0 Hs|ENSG00000197383 -5.5
0 Dm|CG15630 -5.5
0 Ce|srxa-15 -5.5
0 Hs|PHLDB1 -5.5
0 Hs|NP_115895 -5.5
0 Ce|W06D4.2 -5.5
0 Ce|srt-7 -5.5
0 Hs|FAM20C -5.5
0 Dm|ocn -5.5
0 Ce|Y48E1B.5 -5.5
0 Ce|sod-4 -5.5
0 Hs|ABAT -5.5
0 Hs|ATP6V1E2 -5.5
0 Dm|CG3338 -5.5
0 Dm|CG12470 -5.5
0 Ce|rpl-19 -5.5
0 Ce|srj-32 -5.5
0 Dm|CG10562 -5.5
0 Ce|srj-44 -5.5
0 Ce|Y60A3A.19 -5.5
0 Hs|ARNT2 -5.5
0 Hs|OR1D2 -5.5
0 Dm|ninaB -5.5
0 Ce|T09E11.1 -5.5
0 Hs|NI30_HUMAN -5.5
0 Dm|CG33084 -5.5
0 Ce|col-60 -5.5
0 Ce|pqn-78 -5.5
0 Hs|WDR13 -5.5
0 Dm|CG32454 -5.5
0 Ce|C01C10.3 -5.5
0 Dm|CG15277 -5.5
0 Ce|hlh-26 -5.5
0 Ce|C39F7.5 -5.5
0 Hs|SCFD2 -5.5
0 Dm|CG13223 -5.5
1 Ce|Y38E10A.18 -5.5
0 Hs|Q9H393 -5.5
0 Dm|CG41040 -5.5
0 Hs|C10orf59 -5.5
0 Hs|CCNJ -5.5
0 Hs|SLC24A1 -5.5
0 Dm|CG9153 -5.5
0 Ce|E04D5.1 -5.5
0 Dm|CG11533 -5.5
0 Hs|SMAD7 -5.5
0 Hs|TNPO3 -5.5
0 Ce|ZK829.9 -5.5
0 Ce|srj-26 -5.5
0 Ce|M03A8.3 -5.5
0 Dm|CG3305 -5.5
0 Dm|CG3349 -5.5
0 Ce|mes-4 -5.5
0 Hs|DTX1 -5.5
0 Dm|CG41089 -5.5
0 Hs|NP_689878 -5.5
0 Hs|MLH3 -5.5
0 Hs|CAPN10 -5.5
0 Hs|SST -5.5
0 Ce|gst-43 -5.5
0 Ce|Y94H6A.8 -5.5
0 Ce|K08E4.6 -5.5
0 Ce|F59B1.6 -5.5
0 Ce|Y61A9LA.3 -5.5
0 Ce|C18A11.5 -5.5
0 Dm|CG15412 -5.5
0 Dm|CG31231 -5.5
0 Ce|C06A5.3 -5.5
0 Dm|CG5569 -5.5
0 Hs|ELTD1 -5.5
0 Hs|C21orf13 -5.5
0 Ce|F47A4.1 -5.5
0 Ce|ZK973.8 -5.5
0 Ce|F28B3.10 -5.5
0 Dm|inx6 -5.5
0 Ce|F08F8.5 -5.5
0 Ce|F08F8.1 -5.5
0 Hs|ENSG00000179270 -5.5
0 Ce|F58D5.2 -5.5
0 Dm|Suv4-20 -5.5
1 Ce|nhr-9 -5.5
0 Ce|C52E4.7 -5.5
0 Ce|Y39H10A.6 -5.5
0 Ce|C27A7.4 -5.5
0 Ce|pde-4 -5.5
0 Hs|RFX4 -5.5
0 Hs|NP_115958 -5.5
0 Hs|PPP1R9A -5.5
1 Dm|Iswi -5.5
1 Hs|SMARCA5 -5.5
0 Dm|Or43b -5.5
0 Dm|CG6126 -5.5
0 Dm|CG8121 -5.5
0 Ce|C33H5.16 -5.5
0 Ce|C47E12.9 -5.5
1 Dm|CG14441 -5.5
0 Dm|CG5389 -5.5
0 Dm|ATPsyn-beta -5.5
0 Ce|atp-2 -5.5
0 Hs|ATP5B -5.5
0 Hs|HK3 -5.5
0 Ce|ZK380.1 -5.5
0 Dm|Sply -5.5
0 Hs|TRPM5 -5.5
0 Hs|TM4SF4 -5.5
0 Dm|CG13889 -5.5
0 Ce|F22B7.10 -5.5
0 Ce|C29A12.6 -5.5
0 Ce|F45H7.6 -5.5
0 Hs|ENSG00000173880 -5.5
0 Ce|F41C3.5 -5.5
1 Hs|NR2F2 -5.5
1 Hs|NR2F1 -5.5
0 Ce|W09C3.4 -5.5
0 Ce|C47E12.11 -5.5
0 Ce|ags-3 -5.5
0 Hs|ADAM10 -5.5
0 Hs|Q14650 -5.5
0 Ce|srh-247 -5.5
0 Ce|ZK402.3 -5.5
0 Hs|MADCAM1 -5.5
0 Hs|ABCG1 -5.5
0 Ce|B0304.4 -5.5
0 Ce|srh-235 -5.5
0 Dm|CG17524 -5.5
0 Ce|cdc-6 -5.5
0 Ce|T09E11.6 -5.5
0 Ce|F53C3.4 -5.5
0 Dm|CG33556 -5.5
0 Dm|CG8460 -5.5
0 Dm|CG18604 -5.5
0 Ce|C29F4.3 -5.5
0 Ce|Y80D3A.2 -5.5
0 Ce|srr-2 -5.5
0 Hs|ARID1A -5.5
0 Hs|ENSG00000183090 -5.5
0 Dm|CG30004 -5.5
0 Dm|CG14331 -5.5
0 Dm|CG12730 -5.5
0 Dm|Pp1-13C -5.5
0 Ce|F35C5.8 -5.5
0 Ce|ZC395.1 -5.5
0 Ce|F28A12.1 -5.5
0 Ce|T19B10.3 -5.5
0 Hs|KRTAP4-4 -5.5
0 Hs|C20orf72 -5.5
0 Hs|Y218_HUMAN -5.5
0 Hs|EEF1E1 -5.5
0 Dm|Ndg -5.5
0 Ce|mgl-2 -5.5
0 Ce|Y51H7C.9 -5.5
0 Ce|grd-8 -5.5
0 Ce|srh-140 -5.5
0 Hs|OR2A14 -5.5
0 Dm|CG6454 -5.5
0 Ce|rpl-25.2 -5.5
0 Ce|Y106G6H.4 -5.5
0 Hs|RARS -5.5
0 Hs|GDF3 -5.5
0 Ce|K05F6.4 -5.5
0 Ce|ZC155.2 -5.5
0 Dm|numb -5.5
0 Ce|Y53F4B.20 -5.5
0 Ce|F42H10.9 -5.5
0 Dm|CG17082 -5.5
0 Dm|CG4681 -5.5
0 Hs|NP_653271 -5.5
0 Ce|C27H6.8 -5.5
0 Dm|CG32281 -5.5
0 Hs|Q8N9H3 -5.5
0 Hs|BDH -5.5
0 Ce|nex-2 -5.5
0 Ce|C49H3.10 -5.5
0 Hs|ENSG00000188735 -5.5
0 Dm|CG5810 -5.5
0 Dm|Kul -5.5
0 Ce|F59B2.9 -5.5
0 Ce|K11D12.8 -5.5
0 Ce|tag-52 -5.5
0 Hs|TMEM7 -5.5
0 Hs|CSPG2 -5.5
0 Dm|eco -5.5
0 Dm|Adgf-A -5.5
0 Dm|CG13627 -5.5
0 Ce|F57F4.2 -5.5
0 Ce|F47H4.11 -5.5
0 Hs|RRM1 -5.5
0 Dm|Lip2 -5.5
0 Dm|CG7300 -5.5
0 Dm|CG6279 -5.5
0 Dm|Osi6 -5.5
0 Ce|F22G12.4 -5.5
0 Ce|gst-18 -5.5
0 Ce|F57H12.4 -5.5
0 Ce|T13H2.3 -5.5
0 Dm|msta -5.5
0 Ce|srz-97 -5.5
0 Hs|TRPM7 -5.5
0 Hs|EZH1 -5.5
0 Hs|NP_942148 -5.5
0 Dm|CG14353 -5.5
0 Hs|DUSP5 -5.5
0 Ce|sqv-4 -5.5
0 Ce|M60.6 -5.5
0 Hs|MAST1 -5.5
0 Dm|CG8132 -5.5
0 Ce|M110.7 -5.5
0 Ce|grl-17 -5.5
0 Dm|Mcm7 -5.5
0 Ce|srs-2 -5.5
0 Hs|KIAA0274 -5.5
0 Hs|C6orf103 -5.5
0 Hs|CREB3L2 -5.5
0 Ce|F17A9.5 -5.5
0 Dm|CG14656 -5.5
0 Dm|Dmn -5.5
0 Ce|Y71A12B.15 -5.5
0 Ce|Y48C3A.11 -5.5
0 Ce|Y53G8AR.8 -5.5
0 Ce|T23C6.5 -5.5
0 Hs|SS18L1 -5.5
0 Dm|Su(var)205 -5.5
0 Ce|C09E7.9 -5.5
0 Ce|F16H6.3 -5.5
0 Ce|F53F8.5 -5.5
0 Ce|M110.9 -5.5
1 Hs|ZNF573 -5.5
0 Dm|aub -5.6
0 Dm|Nep3 -5.6
0 Ce|kin-15 -5.6
0 Hs|NP_065161 -5.6
0 Hs|NP_115991 -5.6
0 Dm|ZIP1 -5.6
0 Ce|Y54E2A.11 -5.6
0 Ce|C08B6.2 -5.6
0 Hs|IFNA5 -5.6
0 Ce|tba-1 -5.6
0 Ce|tba-4 -5.6
0 Ce|F58D2.1 -5.6
0 Hs|NP_543151 -5.6
0 Dm|Hsp68 -5.6
0 Ce|F08B12.1 -5.6
0 Hs|O9Q1_HUMAN -5.6
0 Hs|NP_060545 -5.6
0 Ce|T10H9.3 -5.6
0 Dm|CG5091 -5.6
0 Dm|CG41106 -5.6
0 Dm|Cyp4ad1 -5.6
0 Hs|NP_055949 -5.6
0 Hs|BLK -5.6
0 Ce|col-121 -5.6
0 Hs|NP_060787 -5.6
0 Dm|CG8957 -5.6
0 Ce|T28D9.4 -5.6
0 Ce|pbs-6 -5.6
0 Dm|CG12584 -5.6
0 Dm|Tsf1 -5.6
0 Ce|D1069.1 -5.6
0 Hs|ASTN -5.6
0 Hs|CYP20A1 -5.6
1 Hs|CPEB4 -5.6
0 Ce|F25B3.2 -5.6
0 Hs|NP_076964 -5.6
0 Hs|APOL2 -5.6
0 Dm|CG14199 -5.6
0 Ce|Y54F10BM.2 -5.6
0 Hs|MS4A5 -5.6
0 Hs|GPR1 -5.6
0 Dm|Mo25 -5.6
0 Ce|T13C2.3 -5.6
0 Dm|CG17100 -5.6
0 Dm|D2R -5.6
0 Ce|Y106G6H.6 -5.6
0 Ce|F11E6.7 -5.6
0 Ce|smp-2 -5.6
0 Ce|F23F1.1 -5.6
0 Dm|D12 -5.6
0 Ce|C53A5.6 -5.6
0 Hs|ZDHHC13 -5.6
0 Hs|FNDC3 -5.6
0 Hs|HMGCR -5.6
0 Dm|CG32158 -5.6
0 Ce|C29F5.4 -5.6
0 Dm|CG31689 -5.6
0 Ce|ZK1307.1 -5.6
0 Ce|E02H9.4 -5.6
0 Hs|NP_659456 -5.6
0 Dm|Ranbp9 -5.6
0 Ce|ogt-1 -5.6
0 Ce|K09C6.7 -5.6
0 Ce|K09C6.8 -5.6
0 Hs|ENSG00000178667 -5.6
0 Dm|CG14841 -5.6
0 Ce|Y47G6A.7 -5.6
0 Hs|APBA3 -5.6
0 Hs|DDIT4L -5.6
0 Hs|CBX3 -5.6
0 Dm|CG7810 -5.6
0 Dm|CG12123 -5.6
0 Hs|RSC1A1 -5.6
0 Hs|ABCF3 -5.6
0 Ce|K09H9.2 -5.6
0 Ce|tag-162 -5.6
0 Ce|ace-4 -5.6
0 Ce|K08H2.5 -5.6
0 Ce|nas-13 -5.6
0 Ce|ZK856.12 -5.6
0 Hs|NP_997309 -5.6
0 Hs|ENSG00000141690 -5.6
0 Hs|NP_071909 -5.6
0 Hs|DHDDS -5.6
0 Ce|tag-167 -5.6
0 Hs|RILP -5.6
0 Hs|Q9C0E5 -5.6
0 Dm|yellow-k -5.6
0 Hs|CORIN -5.6
0 Hs|O2J3_HUMAN -5.6
0 Hs|O75257 -5.6
0 Hs|ENSG00000169861 -5.6
0 Hs|ENSG00000188266 -5.6
0 Dm|CG9663 -5.6
0 Dm|CG12582 -5.6
0 Dm|CG15443 -5.6
0 Dm|CG31157 -5.6
0 Ce|F59A3.8 -5.6
0 Ce|F47A4.5 -5.6
0 Hs|Q8N9C2 -5.6
0 Hs|NP_075065 -5.6
0 Hs|ENSG00000179308 -5.6
0 Ce|F58H10.1 -5.6
0 Ce|C09F5.1 -5.6
0 Hs|PTK7 -5.6
0 Dm|CG32242 -5.6
0 Dm|Parp -5.6
0 Ce|srj-21 -5.6
0 Ce|F11D11.7 -5.6
0 Hs|IRAK2 -5.6
0 Dm|Lnk -5.6
0 Ce|T05F1.1 -5.6
0 Ce|srz-99 -5.6
0 Ce|R10E8.1 -5.6
0 Hs|CDC42EP5 -5.6
0 Hs|NP_705899 -5.6
0 Ce|C51E3.3 -5.6
0 Ce|ZK836.2 -5.6
0 Ce|T19C3.5 -5.6
0 Ce|K11C4.1 -5.6
0 Ce|K06H6.6 -5.6
0 Ce|Y40H4A.2 -5.6
0 Ce|nmy-1 -5.6
0 Dm|GstE7 -5.6
0 Hs|O6N2_HUMAN -5.6
0 Ce|mgl-1 -5.6
1 Ce|C30G4.7 -5.6
0 Hs|TLR1 -5.6
0 Dm|CG13361 -5.6
0 Dm|CG8197 -5.6
0 Ce|Y110A2AL.5 -5.6
0 Hs|RPOR_HUMAN -5.6
0 Hs|ALB -5.6
0 Hs|YE01_HUMAN -5.6
0 Ce|F54H5.5 -5.6
0 Ce|B0457.2 -5.6
0 Ce|arl-6 -5.6
0 Hs|FBXL21 -5.6
0 Hs|GSTA5 -5.6
0 Ce|F52D2.8 -5.6
0 Hs|NP_932068 -5.6
0 Dm|CG8677 -5.6
0 Dm|TpnC73F -5.6
0 Dm|unc-119 -5.6
0 Dm|TpnC47D -5.6
0 Hs|RIP2_HUMAN -5.6
0 Dm|CG14597 -5.6
0 Ce|M70.5 -5.6
0 Ce|srh-165 -5.6
0 Ce|Y73B3A.4 -5.6
0 Ce|F59D12.3 -5.6
0 Ce|rga-2 -5.6
0 Hs|DCAMKL1 -5.6
0 Hs|COL7A1 -5.6
0 Hs|CDS1 -5.6
0 Hs|NP_689832 -5.6
0 Hs|DCX -5.6
0 Dm|CG12524 -5.6
0 Hs|NP_116255 -5.6
0 Dm|Xpd -5.6
0 Ce|W05B5.1 -5.6
0 Ce|K07A9.3 -5.6
0 Ce|K06H6.2 -5.6
0 Ce|Y43F8C.2 -5.6
0 Ce|tfg-1 -5.6
0 Ce|C49C3.3 -5.6
0 Dm|NetB -5.6
0 Hs|LRIG1 -5.6
0 Hs|CLMN -5.6
0 Ce|unc-14 -5.6
0 Ce|R07C3.9 -5.6
0 Ce|spe-6 -5.6
0 Ce|F32D8.2 -5.6
0 Hs|MCL1 -5.6
0 Dm|ninaE -5.6
0 Dm|CG13366 -5.6
0 Hs|Y450_HUMAN -5.6
0 Hs|ENSG00000183086 -5.6
0 Hs|ENSG00000198750 -5.6
1 Ce|F45H11.1 -5.6
0 Ce|C35D10.13 -5.6
0 Hs|DMBT1 -5.6
0 Dm|CG3964 -5.6
0 Ce|tsp-4 -5.6
0 Ce|Y105C5B.23 -5.6
0 Ce|PDB1.1 -5.6
0 Hs|AP19_HUMAN -5.6
0 Hs|HACE1 -5.6
0 Ce|F56A3.1 -5.6
0 Ce|C33D9.8 -5.6
0 Hs|CHRM5 -5.6
0 Ce|T06E6.13 -5.6
0 Dm|CG31302 -5.6
0 Ce|T15D6.7 -5.6
0 Ce|F31B9.3 -5.6
0 Hs|EML1 -5.6
0 Hs|ABCB4 -5.6
0 Dm|CG17264 -5.6
0 Dm|PP2A-B' -5.6
0 Ce|F53C3.6 -5.6
0 Ce|C50B6.2 -5.6
0 Hs|SESN2 -5.6
0 Hs|RAPGEF2 -5.6
0 Dm|CG4557 -5.6
0 Dm|CG33143 -5.6
0 Ce|C24D10.5 -5.6
0 Hs|PPIH -5.6
0 Hs|LHCGR -5.6
0 Dm|Or88a -5.6
0 Hs|ENSG00000144010 -5.6
0 Hs|TRIM43 -5.6
0 Hs|ENSG00000144188 -5.6
0 Ce|ZK370.5 -5.6
0 Ce|C06E8.1 -5.6
0 Ce|Y39B6A.30 -5.6
0 Hs|GART -5.6
1 Dm|CG6689 -5.6
0 Dm|CG2233 -5.6
0 Ce|C44B9.4 -5.6
0 Hs|GOSR2 -5.6
0 Dm|Ranbp21 -5.6
0 Dm|CG1814 -5.6
0 Dm|CG12797 -5.6
0 Ce|Y47G6A.5 -5.6
0 Ce|str-14 -5.6
0 Hs|NP_872332 -5.6
0 Hs|CTDP1 -5.6
0 Ce|gbf-1 -5.6
0 Hs|ENSG00000198942 -5.6
1 Hs|ZNF282 -5.6
0 Dm|CG7802 -5.6
0 Ce|C36E8.4 -5.6
0 Ce|Y46H3B.1 -5.6
0 Ce|K04C1.6 -5.6
0 Hs|NP_057649 -5.6
0 Hs|NEK4 -5.6
0 Dm|pxt -5.6
0 Dm|nej -5.6
0 Dm|Aats-arg -5.6
0 Ce|apn-1 -5.6
0 Dm|Ant2 -5.6
0 Ce|ZK1025.5 -5.6
0 Ce|M151.2 -5.6
0 Hs|ENSG00000184454 -5.6
0 Hs|NUP153 -5.6
0 Dm|CG10866 -5.6
0 Ce|C16C10.8 -5.6
0 Ce|Y38H6A.2 -5.6
0 Hs|NP_057081 -5.6
0 Hs|ENSG00000165227 -5.6
0 Hs|O14990 -5.6
1 Dm|CG5931 -5.6
0 Ce|B0545.4 -5.6
0 Ce|mca-1 -5.6
0 Hs|PTPRH -5.6
0 Ce|F07B10.5 -5.6
0 Hs|ENSG00000158185 -5.6
0 Dm|Gr36d -5.6
0 Ce|F56A8.5 -5.6
0 Hs|ARPC2 -5.6
0 Hs|BRPF3 -5.6
0 Dm|CG17329 -5.6
0 Ce|C16C10.9 -5.6
0 Hs|NP_653185 -5.6
0 Hs|ENSG00000187773 -5.6
0 Hs|CA9 -5.6
0 Hs|SMARCE1 -5.6
0 Dm|CG12990 -5.6
0 Ce|D2062.6 -5.6
0 Ce|C31H1.8 -5.6
0 Ce|F18E3.6 -5.6
0 Hs|GARNL2P -5.6
0 Ce|C47E8.1 -5.6
0 Dm|Sox21a -5.6
0 Ce|R05F9.1 -5.6
0 Ce|Y43D4A.6 -5.6
0 Hs|UTS2R -5.6
0 Dm|CG31204 -5.6
0 Ce|F27D9.7 -5.6
0 Hs|NP_065396 -5.6
0 Ce|puf-9 -5.6
0 Hs|E2K1_HUMAN -5.6
0 Hs|KIAA0649 -5.6
0 Hs|PPP1CA -5.6
0 Dm|RfC3 -5.6
0 Ce|fce-2 -5.6
0 Hs|NP_940901 -5.6
0 Hs|ARMC6 -5.6
0 Hs|TEC -5.6
0 Ce|ZC247.2 -5.6
0 Ce|art-1 -5.6
0 Ce|zen-4 -5.6
0 Ce|Y73B6BL.24 -5.6
0 Ce|lin-3 -5.6
0 Hs|MSH6 -5.6
0 Ce|Y41C4A.12 -5.6
0 Ce|Y24D9A.2 -5.6
0 Dm|TORC -5.6
0 Dm|fz2 -5.6
0 Dm|Wnt5 -5.6
0 Hs|FZD8 -5.6
0 Hs|WNT5B -5.6
0 Hs|P2RY5 -5.6
0 Hs|FZD5 -5.6
0 Hs|WNT5A -5.6
0 Hs|ENSG00000196791 -5.6
0 Dm|CG12993 -5.6
0 Ce|C02F5.12 -5.6
0 Ce|unc-47 -5.6
0 Ce|D1054.11 -5.6
0 Ce|bir-2 -5.6
0 Hs|EMILIN1 -5.6
0 Hs|C20orf19 -5.6
0 Hs|RG9MTD1 -5.6
0 Hs|ARPC5L -5.6
0 Ce|lrp-2 -5.6
0 Ce|K07A1.1 -5.6
0 Ce|C05D2.3 -5.6
0 Ce|ZK813.3 -5.6
0 Hs|NP_003699 -5.6
1 Hs|O15047 -5.6
0 Dm|CG32834 -5.6
0 Ce|F27C8.5 -5.6
1 Hs|ZNF570 -5.6
0 Hs|CYP1A2 -5.6
0 Hs|GPR87 -5.6
0 Dm|CG13243 -5.6
0 Dm|CG15373 -5.6
0 Ce|B0507.6 -5.6
0 Ce|try-5 -5.6
0 Hs|OPN3 -5.6
0 Hs|C19orf4 -5.6
0 Ce|D2085.6 -5.6
0 Ce|brc-1 -5.6
0 Dm|CG1874 -5.6
0 Ce|Y14H12A.1 -5.6
0 Hs|TMEM1 -5.6
0 Dm|dpr20 -5.6
0 Dm|CG12991 -5.6
0 Ce|sri-32 -5.6
0 Ce|F33A8.5 -5.6
0 Hs|ENSG00000184169 -5.6
0 Hs|PRKCD -5.6
1 Hs|ASCC3L1 -5.6
0 Dm|tos -5.6
1 Dm|Hr78 -5.6
0 Dm|CG31064 -5.6
0 Hs|OYL1_HUMAN -5.6
0 Hs|OYL2_HUMAN -5.6
0 Hs|NP_659410 -5.6
0 Hs|SYNJ2 -5.6
0 Dm|CG30156 -5.6
0 Ce|Y71D11A.3 -5.6
0 Ce|F55B11.5 -5.6
0 Hs|NP_653269 -5.6
0 Hs|ACOX1 -5.6
0 Hs|UCK2 -5.6
0 Hs|UCK1 -5.6
0 Ce|M01A10.3 -5.6
0 Hs|NP_849193 -5.6
0 Dm|CG15472 -5.6
0 Ce|Y57G7A.9 -5.6
0 Ce|vha-7 -5.6
0 Hs|BENE_HUMAN -5.6
0 Dm|Lasp -5.6
0 Dm|CG30060 -5.6
0 Ce|dsl-7 -5.6
0 Hs|CMKLR1 -5.6
0 Dm|CG6589 -5.6
0 Dm|CG7311 -5.6
0 Dm|Aats-pro -5.6
0 Dm|CG8351 -5.6
1 Dm|Dcr-2 -5.6
0 Hs|CCT7 -5.6
0 Hs|PON3 -5.6
0 Ce|wrt-7 -5.6
0 Dm|CG15186 -5.6
0 Ce|M01E11.4 -5.6
0 Ce|C04E12.5 -5.6
0 Hs|NP_689977 -5.6
0 Hs|ORC2L -5.6
1 Dm|CG5204 -5.6
0 Dm|CG10376 -5.6
0 Hs|RNF25 -5.6
0 Ce|C35A11.4 -5.6
0 Ce|K08F9.1 -5.6
0 Hs|TAF1B -5.6
0 Hs|UNC5C -5.6
0 Ce|K10B2.3 -5.6
0 Hs|CUL5 -5.6
0 Dm|Cont -5.6
0 Ce|T13F3.7 -5.6
0 Hs|NP_060145 -5.6
1 Dm|CG9253 -5.6
0 Hs|CLPTM1 -5.6
1 Hs|NP_079112 -5.6
0 Dm|CG18482 -5.6
0 Ce|F08H9.5 -5.6
0 Ce|C06C6.7 -5.6
0 Ce|C14F5.1 -5.6
0 Hs|ENSG00000174713 -5.6
0 Ce|nxf-1 -5.6
0 Ce|C23F12.2 -5.6
0 Hs|NP_079415 -5.6
0 Dm|Sras -5.6
0 Dm|CG6016 -5.6
0 Ce|ubh-4 -5.6
0 Ce|gar-2 -5.6
0 Hs|CHAT -5.6
0 Hs|ENSG00000184273 -5.6
0 Dm|CG6888 -5.6
0 Dm|CG10041 -5.6
1 Hs|ENSG00000197332 -5.6
0 Hs|GNAT1 -5.6
0 Hs|ENSG00000127962 -5.6
0 Dm|for -5.6
1 Dm|CG8611 -5.6
0 Dm|DIP1 -5.6
0 Ce|T10B11.1 -5.6
0 Ce|F16A11.1 -5.6
0 Ce|M03C11.2 -5.6
0 Hs|TXNIP -5.6
0 Ce|F31D4.9 -5.6
0 Hs|SNTG2 -5.6
0 Dm|rdgA -5.6
0 Ce|T10E9.9 -5.6
0 Ce|C06A12.5 -5.6
1 Ce|nhr-117 -5.6
0 Hs|SLC11A1 -5.6
0 Dm|CG30177 -5.6
0 Ce|F09F3.11 -5.6
0 Ce|str-109 -5.6
0 Hs|ENSG00000177118 -5.6
0 Hs|Q8NF81 -5.6
0 Hs|NEK6 -5.6
0 Ce|F56F4.2 -5.6
0 Ce|T14G10.5 -5.6
0 Ce|D2030.5 -5.6
0 Hs|NP_444280 -5.6
0 Dm|dco -5.6
0 Dm|CG11369 -5.6
0 Ce|sup-17 -5.6
1 Ce|C47F8.2 -5.6
0 Hs|CRAT -5.6
0 Dm|CG14678 -5.6
1 Dm|bru-2 -5.6
0 Dm|CG1957 -5.6
0 Dm|l(1)G0022 -5.6
0 Dm|G-oalpha47A -5.6
0 Ce|cct-6 -5.6
1 Ce|Y38H8A.5 -5.6
0 Ce|D1009.1 -5.6
0 Dm|CG8165 -5.6
0 Dm|CG15916 -5.6
0 Ce|F53F10.5 -5.6
0 Ce|DY3.5 -5.6
0 Ce|Y50E8A.6 -5.6
0 Hs|Q86VQ1 -5.6
1 Dm|sd -5.6
0 Dm|CG8617 -5.6
0 Ce|ctl-1 -5.6
0 Ce|ctl-3 -5.6
0 Hs|NP_055616 -5.6
0 Hs|C10orf3 -5.6
0 Hs|KIAA1393 -5.6
1 Dm|CG1244 -5.6
0 Ce|W06D4.4 -5.6
0 Ce|col-154 -5.6
0 Ce|col-157 -5.6
0 Ce|F36G9.15 -5.6
0 Ce|C06C6.9 -5.6
0 Hs|NP_110443 -5.6
0 Ce|C31E10.3 -5.6
0 Dm|Snx6 -5.6
0 Dm|CG17841 -5.6
0 Dm|CG32576 -5.6
0 Ce|Y6B3B.9 -5.6
1 Hs|TAS1R1 -5.6
0 Dm|brat -5.6
0 Dm|oxt -5.6
0 Dm|CG6138 -5.6
0 Hs|OPRK1 -5.6
0 Dm|Prosap -5.6
0 Ce|pde-5 -5.6
0 Ce|F54D1.1 -5.6
0 Ce|C41G11.4 -5.6
0 Dm|CG11892 -5.6
0 Dm|Zn72D -5.6
0 Ce|cyp-13A6 -5.6
0 Ce|K07C6.8 -5.6
0 Ce|C34F6.10 -5.6
0 Hs|GDF9 -5.6
0 Ce|cah-1 -5.6
0 Ce|K03D3.2 -5.6
0 Ce|srx-75 -5.6
0 Ce|C05E11.2 -5.6
1 Ce|ZK867.1 -5.6
0 Hs|ATP1A4 -5.6
0 Hs|SKIIP -5.6
0 Hs|PTGIR -5.6
0 Hs|NP_068746 -5.6
0 Hs|CNGA2 -5.6
0 Dm|BcDNA:LD22117 -5.6
0 Ce|uev-3 -5.6
0 Ce|C56C10.11 -5.6
0 Ce|B0303.3 -5.6
1 Hs|NP_919290 -5.6
0 Dm|CG10007 -5.6
0 Ce|T21C9.12 -5.6
0 Ce|F54D5.14 -5.6
0 Hs|CTSK -5.6
0 Hs|KLRG1 -5.6
0 Hs|OXCT1 -5.6
0 Ce|K03B8.8 -5.6
0 Dm|tomosyn -5.6
0 Ce|C46F11.5 -5.6
0 Hs|FPRL2 -5.6
0 Hs|UGT2B17 -5.6
0 Ce|abt-3 -5.6
0 Ce|Y57G11C.11 -5.6
0 Hs|FOLR3 -5.6
0 Hs|PCLO -5.6
0 Dm|CG14980 -5.7
0 Dm|CG7552 -5.7
0 Ce|CD4.8 -5.7
0 Ce|F07B10.4 -5.7
0 Hs|Q96HQ9 -5.7
0 Dm|CG15489 -5.7
0 Ce|R13H9.5 -5.7
0 Ce|F36H12.8 -5.7
1 Ce|nhr-38 -5.7
0 Ce|T16G12.7 -5.7
0 Ce|lev-1 -5.7
0 Hs|SLC6A5 -5.7
0 Hs|C14orf133 -5.7
0 Hs|NCK2 -5.7
0 Hs|PLUNC -5.7
0 Ce|ZK1240.1 -5.7
0 Hs|ENSG00000138860 -5.7
0 Hs|Q9C074 -5.7
0 Dm|CG13151 -5.7
0 Ce|C24D10.4 -5.7
1 Hs|REST -5.7
0 Ce|F58G4.3 -5.7
0 Hs|NP_061060 -5.7
0 Hs|SLC4A5 -5.7
1 Dm|CG1024 -5.7
0 Hs|MAPK1 -5.7
0 Ce|F14B6.4 -5.7
0 Dm|CG13190 -5.7
0 Ce|R08C7.9 -5.7
0 Ce|clec-38 -5.7
0 Ce|C04B4.4 -5.7
0 Hs|NP_878249 -5.7
1 Hs|ZNF136 -5.7
0 Hs|MAS1L -5.7
0 Dm|CG2278 -5.7
0 Ce|ncx-9 -5.7
0 Hs|AMOTL1 -5.7
0 Hs|NP_054874 -5.7
0 Hs|U082_HUMAN -5.7
0 Hs|ENSG00000188074 -5.7
0 Ce|T04A8.7 -5.7
0 Hs|NFAM_HUMAN -5.7
0 Dm|CG8913 -5.7
0 Ce|T07D3.6 -5.7
0 Ce|F47F6.9 -5.7
0 Ce|sel-5 -5.7
0 Hs|NP_116019 -5.7
0 Ce|str-185 -5.7
0 Ce|T08H10.1 -5.7
0 Dm|CG3841 -5.7
0 Dm|CG1550 -5.7
0 Hs|NP_079420 -5.7
0 Hs|EFC1_HUMAN -5.7
0 Ce|ges-1 -5.7
0 Ce|F07F6.4 -5.7
0 Hs|IL17RD -5.7
0 Dm|CG32557 -5.7
0 Hs|RW1_HUMAN -5.7
0 Dm|inx7 -5.7
0 Dm|CG15439 -5.7
0 Dm|hep -5.7
0 Dm|CG30497 -5.7
0 Ce|Y56A3A.18 -5.7
0 Ce|gst-42 -5.7
0 Hs|COMMD9 -5.7
0 Hs|PIWIL1 -5.7
0 Hs|MAP2K7 -5.7
0 Dm|mRpL39 -5.7
0 Dm|CG12259 -5.7
0 Ce|M01B12.1 -5.7
0 Ce|C39H7.7 -5.7
1 Ce|K03D3.6 -5.7
0 Ce|F11C7.1 -5.7
0 Hs|GLP2R -5.7
0 Hs|NP_620158 -5.7
0 Ce|ZK849.4 -5.7
0 Ce|Y9C12A.1 -5.7
0 Hs|SLC22A9 -5.7
0 Hs|TMEM16A -5.7
0 Hs|ENSG00000184095 -5.7
0 Hs|ENSG00000175733 -5.7
0 Hs|NP_056185 -5.7
0 Ce|srh-169 -5.7
0 Ce|srx-40 -5.7
0 Hs|ASH1L -5.7
0 Dm|dpp -5.7
0 Dm|CG11819 -5.7
1 Ce|ZK512.2 -5.7
0 Ce|T10B5.2 -5.7
0 Hs|CMYA5 -5.7
0 Hs|TRAR1 -5.7
0 Dm|CG10185 -5.7
0 Dm|eas -5.7
0 Ce|nmy-2 -5.7
0 Ce|F53C3.3 -5.7
0 Hs|ENSG00000188993 -5.7
0 Ce|C47G2.4 -5.7
0 Dm|CG11327 -5.7
0 Dm|CG18304 -5.7
0 Ce|Y39E4B.1 -5.7
0 Ce|Y51A2B.2 -5.7
0 Dm|CG15564 -5.7
0 Dm|CG11073 -5.7
0 Dm|CG31869 -5.7
0 Dm|CG14126 -5.7
0 Dm|Ugt -5.7
0 Dm|CG31546 -5.7
0 Dm|CG14424 -5.7
0 Dm|Gclc -5.7
0 Ce|M116.4 -5.7
0 Ce|gcy-17 -5.7
0 Ce|C36B1.8 -5.7
0 Ce|ZC97.1 -5.7
0 Ce|sulp-4 -5.7
0 Ce|sulp-5 -5.7
0 Hs|SAMD11 -5.7
0 Hs|DGKD -5.7
0 Hs|PSMB1 -5.7
0 Dm|TepI -5.7
0 Ce|Y57G11C.7 -5.7
0 Hs|NP_060776 -5.7
0 Ce|F53F4.8 -5.7
0 Ce|T26H2.4 -5.7
0 Dm|CG9626 -5.7
0 Dm|CG31533 -5.7
0 Ce|F45C12.6 -5.7
0 Hs|DIA1 -5.7
0 Hs|SIDT1 -5.7
0 Dm|CG1227 -5.7
0 Ce|T08B2.7 -5.7
0 Ce|twk-4 -5.7
0 Hs|Q9P278 -5.7
0 Ce|F09F7.5 -5.7
0 Ce|C47A10.8 -5.7
0 Ce|hpl-1 -5.7
0 Hs|NP_919420 -5.7
0 Hs|ENSG00000188022 -5.7
1 Hs|SSX9 -5.7
1 Hs|SSX2 -5.7
0 Dm|Upf2 -5.7
0 Ce|R08C7.10 -5.7
0 Dm|CG4877 -5.7
0 Dm|CG31141 -5.7
0 Dm|SNF1A -5.7
0 Hs|OR2B6 -5.7
0 Dm|CG14282 -5.7
0 Dm|CG8949 -5.7
0 Dm|CG14618 -5.7
0 Ce|F35E2.6 -5.7
0 Ce|F37A4.9 -5.7
0 Hs|NP_061174 -5.7
0 Hs|ENSG00000188447 -5.7
0 Hs|ENSG00000188144 -5.7
0 Hs|ENSG00000196127 -5.7
0 Hs|NUP88 -5.7
0 Hs|FYCO1 -5.7
1 Hs|FOXO3A -5.7
0 Dm|Dab -5.7
0 Dm|alpha-Est1 -5.7
0 Dm|CG7729 -5.7
0 Dm|btsz -5.7
0 Ce|CC8.2 -5.7
0 Ce|C46G7.4 -5.7
0 Ce|klp-18 -5.7
0 Ce|klp-10 -5.7
0 Hs|NPY1R -5.7
0 Hs|MEST -5.7
0 Dm|CG8878 -5.7
0 Ce|dnj-9 -5.7
0 Ce|Y17G7B.19 -5.7
0 Dm|par-6 -5.7
0 Ce|C50F2.3 -5.7
0 Dm|Klp10A -5.7
0 Hs|ASB11 -5.7
0 Ce|C50C3.5 -5.7
0 Ce|T19B10.10 -5.7
0 Ce|M02E1.3 -5.7
0 Ce|ZK154.5 -5.7
0 Dm|CG30019 -5.7
0 Ce|F17C11.6 -5.7
0 Hs|CACNG8 -5.7
0 Dm|CG9917 -5.7
0 Ce|dhs-8 -5.7
0 Ce|C33A12.7 -5.7
1 Hs|MEF2C -5.7
1 Dm|klu -5.7
0 Dm|CG1137 -5.7
0 Ce|T04C9.1 -5.7
0 Ce|col-139 -5.7
0 Hs|NP_997231 -5.7
0 Hs|SRP54 -5.7
0 Hs|TUBA4 -5.7
0 Hs|ELMOD2 -5.7
0 Dm|CG31858 -5.7
0 Dm|CG11190 -5.7
0 Ce|Y67D8C.2 -5.7
0 Ce|B0554.5 -5.7
0 Ce|C43H6.1 -5.7
0 Hs|DNASE1 -5.7
0 Hs|FGF6 -5.7
0 Ce|srz-60 -5.7
0 Ce|C07G3.9 -5.7
0 Ce|H08J11.2 -5.7
0 Hs|BSG -5.7
0 Hs|SLC24A4 -5.7
0 Ce|gcy-35 -5.7
1 Hs|ZNF239 -5.7
0 Hs|ALDH3B2 -5.7
0 Hs|PTHR2 -5.7
0 Hs|ENSG00000198567 -5.7
0 Hs|NP_572027 -5.7
0 Hs|NP_542391 -5.7
0 Ce|abts-2 -5.7
0 Dm|CG32984 -5.7
1 Dm|Aats-asp -5.7
0 Dm|CG16800 -5.7
1 Dm|CG40351 -5.7
0 Ce|C49A1.10 -5.7
0 Ce|T27E7.5 -5.7
0 Hs|NP_115752 -5.7
0 Hs|NP_872434 -5.7
0 Dm|hpo -5.7
0 Hs|LRP6 -5.7
0 Hs|Q7Z3Z3 -5.7
0 Dm|Spz3 -5.7
0 Ce|rskn-2 -5.7
1 Ce|nhr-44 -5.7
1 Hs|NP_075558 -5.7
0 Hs|ZDHHC2 -5.7
0 Dm|shanti -5.7
0 Dm|CG9886 -5.7
0 Dm|CG12125 -5.7
0 Dm|mst -5.7
0 Dm|CG4752 -5.7
0 Ce|R05D11.8 -5.7
0 Ce|C08H9.10 -5.7
0 Ce|srh-228 -5.7
0 Ce|srh-227 -5.7
0 Hs|ENSG00000185695 -5.7
0 Hs|ENSG00000151379 -5.7
0 Hs|PLA2R1 -5.7
0 Ce|F58G1.5 -5.7
0 Ce|K06H7.8 -5.7
1 Hs|NR5A2 -5.7
0 Ce|tba-2 -5.7
0 Hs|Q9Y2K8 -5.7
0 Ce|F55A11.8 -5.7
0 Ce|F47G3.1 -5.7
0 Ce|cyk-1 -5.7
0 Ce|srh-133 -5.7
0 Ce|srh-134 -5.7
0 Hs|ENSG00000185676 -5.7
0 Dm|Tsp68C -5.7
0 Ce|ZC482.5 -5.7
0 Ce|dhs-14 -5.7
0 Ce|R05D8.9 -5.7
0 Ce|T23B12.3 -5.7
0 Ce|B0462.1 -5.7
1 Hs|SUPV3L1 -5.7
0 Hs|TRAF6 -5.7
0 Dm|CG2791 -5.7
1 Ce|isw-1 -5.7
0 Hs|NP_116231 -5.7
0 Ce|Y73E7A.8 -5.7
0 Ce|T20B6.2 -5.7
0 Ce|M01A8.2 -5.7
0 Ce|Y116F11B.13 -5.7
0 Ce|T24C4.3 -5.7
0 Ce|K06C4.8 -5.7
0 Ce|air-1 -5.7
0 Hs|CEACAM5 -5.7
0 Hs|C9orf28 -5.7
0 Dm|CG11261 -5.7
0 Ce|R07H5.10 -5.7
0 Dm|CG14297 -5.7
0 Hs|C7orf28B -5.7
0 Hs|C7orf28A -5.7
0 Hs|HDAC9 -5.7
0 Dm|Nckx30C -5.7
0 Dm|CG3571 -5.7
0 Dm|CG9646 -5.7
0 Ce|srh-82 -5.7
0 Dm|CG8297 -5.7
0 Ce|C30G12.3 -5.7
0 Dm|CG7874 -5.7
0 Ce|tag-286 -5.7
0 Ce|cyk-4 -5.7
0 Ce|W01A11.5 -5.7
0 Dm|CG18125 -5.7
0 Dm|CG5934 -5.7
0 Hs|APBA2 -5.7
0 Hs|SCOC -5.7
0 Hs|APBA1 -5.7
0 Dm|CG10632 -5.7
0 Hs|TMEM16B -5.7
0 Hs|ORMDL1 -5.7
0 Ce|srh-159 -5.7
0 Hs|FNTA -5.7
0 Dm|CG15329 -5.7
0 Hs|TOMM70A -5.7
0 Ce|T25D1.3 -5.7
0 Hs|SERTAD4 -5.7
0 Hs|DONSON -5.7
0 Hs|CLCA4 -5.7
0 Dm|CG6405 -5.7
0 Hs|ARL6 -5.7
0 Ce|Y37D8A.16 -5.7
0 Hs|ENSG00000185114 -5.7
0 Hs|NTSR1 -5.7
0 Dm|CG15118 -5.7
0 Ce|ggr-1 -5.7
0 Ce|W04B5.5 -5.7
0 Ce|ZK1098.1 -5.7
0 Ce|F10A3.16 -5.7
0 Ce|T25D10.1 -5.7
0 Ce|R53.2 -5.7
0 Ce|Y73F8A.23 -5.7
0 Hs|WDR35 -5.7
0 Hs|NP_982261 -5.7
0 Hs|C14orf104 -5.7
0 Dm|CG13101 -5.7
0 Ce|sre-33 -5.7
0 Ce|Y48A6B.10 -5.7
0 Ce|twk-35 -5.7
0 Hs|SEPT11 -5.7
0 Hs|SEP8_HUMAN -5.7
0 Hs|SEPT6 -5.7
0 Dm|CG3603 -5.7
0 Ce|F35E2.9 -5.7
0 Ce|Y54F10BM.1 -5.7
0 Hs|NP_542392 -5.7
0 Hs|Q9H4Q7 -5.7
1 Dm|CG33213 -5.7
0 Dm|CG9504 -5.7
1 Dm|CG11906 -5.7
0 Ce|ZK250.5 -5.7
0 Ce|ptr-20 -5.7
0 Ce|srh-220 -5.7
0 Hs|NP_653224 -5.7
0 Hs|Q8N7K7 -5.7
0 Hs|Q9HCG8 -5.7
0 Ce|F41G3.16 -5.7
0 Dm|RpS9 -5.7
0 Ce|W03F8.2 -5.7
0 Hs|RPS9 -5.7
0 Hs|FNB3_HUMAN -5.7
0 Hs|ENSG00000172887 -5.7
0 Ce|srh-11 -5.7
0 Hs|MFN2 -5.7
0 Dm|AlCR2 -5.7
0 Dm|CG3003 -5.7
0 Dm|CG8565 -5.7
0 Ce|T13B5.7 -5.7
0 Ce|ZK1240.6 -5.7
0 Ce|R17.3 -5.7
0 Ce|ani-1 -5.7
0 Ce|F52B11.6 -5.7
0 Ce|F07C4.7 -5.7
0 Dm|CG30079 -5.7
0 Hs|NP_057728 -5.7
0 Dm|CG15130 -5.7
0 Ce|cdh-10 -5.7
1 Ce|taf-10 -5.7
0 Ce|Y26E6A.2 -5.7
0 Hs|POT1 -5.7
0 Dm|RpS13 -5.7
0 Dm|CG33276 -5.7
0 Dm|mthl13 -5.7
0 Dm|CG30194 -5.7
0 Ce|F35D11.3 -5.7
0 Ce|T05D4.5 -5.7
0 Hs|NP_115668 -5.7
0 Hs|ALS2CR7 -5.7
0 Hs|NP_060272 -5.7
0 Dm|CG31412 -5.7
0 Dm|CG13141 -5.7
0 Dm|CG6356 -5.7
0 Ce|F46F5.7 -5.7
0 Ce|C32H11.5 -5.7
0 Ce|srh-16 -5.7
0 Dm|CG11070 -5.7
0 Dm|CG33061 -5.7
0 Ce|R07G3.2 -5.7
0 Ce|Y66H1A.5 -5.7
0 Ce|M4.1 -5.7
0 Hs|XCL2 -5.7
0 Hs|XCL1 -5.7
0 Hs|ARHGAP6 -5.7
0 Hs|Q8N1L4 -5.7
0 Hs|CYP4Z1 -5.7
0 Hs|C8orf20 -5.7
0 Ce|F02E9.3 -5.7
0 Ce|srh-149 -5.7
0 Hs|GAB3 -5.7
0 Ce|F42G8.8 -5.7
0 Hs|NP_941997 -5.7
0 Hs|KIF9 -5.7
0 Ce|sru-39 -5.7
0 Hs|STIM2 -5.7
0 Dm|CG3301 -5.7
0 Ce|F21F3.1 -5.7
0 Hs|NID -5.7
0 Dm|Smr -5.7
0 Ce|ZC190.4 -5.7
0 Hs|ARIH1 -5.7
0 Dm|Pomt2 -5.7
0 Ce|Y116A8A.6 -5.7
0 Ce|Y37H2A.7 -5.7
0 Ce|W05H9.1 -5.7
0 Hs|C20orf116 -5.7
0 Ce|F56A4.5 -5.7
0 Ce|Y45G12C.4 -5.7
0 Hs|CYP2R1 -5.7
0 Ce|F39B2.7 -5.7
0 Ce|F07E5.9 -5.7
0 Ce|ZC47.3 -5.7
0 Ce|srh-288 -5.7
0 Hs|OAA1_HUMAN -5.7
0 Hs|SLC16A13 -5.7
0 Hs|Q8NA45 -5.7
1 Ce|C41G6.5 -5.7
1 Hs|ZNF501 -5.7
0 Ce|srz-19 -5.7
0 Dm|esc -5.7
0 Dm|escl -5.7
0 Dm|CG10359 -5.7
0 Hs|EED -5.7
0 Hs|USP32 -5.7
1 Ce|C47D12.8 -5.7
0 Ce|F38E1.6 -5.7
0 Hs|AGXT -5.7
0 Hs|ENSG00000188949 -5.7
0 Ce|Y54E5B.2 -5.7
0 Dm|p115 -5.7
0 Ce|W09C5.5 -5.7
0 Ce|rpl-10 -5.7
0 Ce|Y67D2.5 -5.7
0 Ce|F27D4.6 -5.7
0 Ce|C34F11.3 -5.7
0 Ce|T12A7.6 -5.7
0 Hs|CDKL1 -5.7
0 Hs|PTH2_HUMAN -5.7
0 Hs|SSR3 -5.7
0 Hs|NP_060530 -5.7
0 Ce|srz-4 -5.7
0 Ce|K11H3.5 -5.7
0 Ce|T07C4.1 -5.7
0 Ce|Y39C12A.1 -5.7
0 Ce|M02B1.4 -5.7
0 Hs|FMO5 -5.7
0 Dm|CG32859 -5.7
0 Hs|ACTR5 -5.7
0 Dm|Aats-gln -5.7
0 Dm|ttv -5.7
0 Dm|rad50 -5.7
0 Ce|F07E5.1 -5.7
0 Ce|C08G9.2 -5.7
0 Hs|NP_065196 -5.7
1 Dm|Sug -5.7
0 Ce|T23G11.4 -5.7
0 Hs|RABGGTA -5.7
0 Ce|F16C3.1 -5.7
0 Hs|NP_115767 -5.7
0 Dm|CG9746 -5.7
0 Hs|RAPSN -5.7
0 Hs|CYP7A1 -5.7
0 Hs|GPR52 -5.7
0 Dm|Mcm5 -5.7
0 Ce|R05D11.5 -5.7
0 Ce|F33H1.4 -5.7
0 Ce|Y17G7B.18 -5.7
0 Ce|Y56A3A.30 -5.7
0 Hs|TTL -5.7
0 Dm|CG17261 -5.7
0 Dm|CG11876 -5.7
0 Dm|PpY-55A -5.7
0 Ce|T03F1.1 -5.7
0 Ce|T07F8.1 -5.7
0 Ce|Y6D1A.2 -5.7
0 Ce|F08C6.6 -5.7
0 Hs|WIF1 -5.7
0 Hs|RNF135 -5.7
0 Hs|KIR3DL2 -5.7
0 Hs|ENSG00000188416 -5.7
0 Ce|srbc-76 -5.7
0 Ce|Y43F8B.2 -5.7
0 Hs|ENSG00000180251 -5.7
1 Hs|NP_787084 -5.7
0 Hs|PCOLCE2 -5.7
0 Hs|OR1N1 -5.7
0 Dm|CG5732 -5.7
0 Dm|CG17807 -5.7
0 Ce|T25B2.2 -5.7
0 Hs|OXI1_HUMAN -5.7
0 Dm|CG7470 -5.7
0 Dm|CG11391 -5.7
0 Ce|srr-7 -5.7
0 Hs|VDP_HUMAN -5.7
0 Dm|TepII -5.7
0 Dm|shtd -5.7
1 Hs|NP_998768 -5.7
0 Hs|Q96JU7 -5.7
0 Dm|CG1074 -5.7
0 Dm|CG6553 -5.7
0 Ce|Y58G8A.1 -5.7
0 Hs|GAA -5.7
0 Ce|T24C2.4 -5.7
0 Ce|K09H9.1 -5.7
0 Ce|amx-2 -5.7
0 Ce|F42A9.6 -5.7
0 Ce|srw-42 -5.7
0 Hs|NP_775882 -5.7
0 Hs|MTMR8 -5.7
0 Hs|SELP -5.7
0 Hs|ENSG00000197276 -5.7
0 Hs|ENSG00000197066 -5.7
0 Hs|ENSG00000196271 -5.7
0 Hs|Q9BZ60 -5.7
0 Hs|ENSG00000197519 -5.7
0 Hs|ENSG00000197076 -5.7
0 Hs|ENSG00000197007 -5.7
0 Hs|ENSG00000198210 -5.7
0 Hs|ENSG00000197244 -5.7
0 Dm|CG33124 -5.7
0 Dm|d4 -5.7
0 Ce|chw-1 -5.7
0 Hs|DEOC_HUMAN -5.7
0 Hs|ABCG5 -5.7
0 Dm|CG13607 -5.7
0 Ce|Y69A2AR.14 -5.7
0 Dm|Socs36E -5.7
0 Hs|PHF19 -5.7
0 Dm|CG17283 -5.7
0 Ce|F28B4.2 -5.7
0 Hs|TRAP1 -5.7
0 Dm|TH1 -5.7
0 Ce|Y76B12C.3 -5.7
0 Ce|acs-2 -5.7
0 Hs|SYTL1 -5.7
0 Hs|SLC25A14 -5.7
0 Hs|MYOM1 -5.7
0 Dm|CG9267 -5.7
0 Ce|C04H5.3 -5.7
0 Ce|F49E8.7 -5.7
0 Ce|T28F3.4 -5.7
0 Hs|DNASE1L3 -5.7
0 Ce|C32D5.10 -5.8
0 Ce|C04E6.12 -5.8
0 Hs|SPRY2 -5.8
0 Ce|W03D8.1 -5.8
0 Ce|ZK829.5 -5.8
0 Ce|ZC412.4 -5.8
0 Hs|DSG4 -5.8
0 Hs|NP_659472 -5.8
0 Ce|B0240.4 -5.8
0 Ce|T10H10.3 -5.8
0 Ce|Y48G1A.4 -5.8
0 Ce|T02H6.2 -5.8
0 Ce|F28A10.5 -5.8
0 Ce|Y41C4A.11 -5.8
0 Ce|F53F1.3 -5.8
1 Hs|GTF2H4 -5.8
0 Ce|srt-34 -5.8
0 Ce|F40G12.15 -5.8
0 Ce|C47B2.7 -5.8
0 Ce|abts-4 -5.8
0 Dm|CG18480 -5.8
0 Dm|CG4793 -5.8
0 Ce|B0207.11 -5.8
0 Dm|CG8289 -5.8
0 Ce|F16B4.6 -5.8
0 Ce|T04C12.7 -5.8
0 Ce|ZK1010.8 -5.8
0 Ce|R13.1 -5.8
0 Ce|phlp-1 -5.8
0 Hs|NP_115688 -5.8
0 Ce|trs-1 -5.8
0 Hs|NP_690852 -5.8
0 Hs|O60275 -5.8
0 Dm|NPC1b -5.8
0 Dm|CG10907 -5.8
0 Ce|F31D5.2 -5.8
0 Ce|Y73F8A.35 -5.8
0 Ce|str-188 -5.8
0 Ce|F47B10.2 -5.8
0 Hs|ENSG00000198480 -5.8
0 Hs|CLASP2 -5.8
0 Hs|C8orf17 -5.8
0 Dm|CG32204 -5.8
0 Ce|K03B4.1 -5.8
0 Hs|ENSG00000186118 -5.8
1 Dm|CG33221 -5.8
0 Dm|Rab4 -5.8
0 Ce|csn-1 -5.8
0 Hs|WDR18 -5.8
0 Ce|F07A11.5 -5.8
1 Hs|ERF -5.8
0 Hs|MFN1 -5.8
0 Dm|CG3424 -5.8
0 Hs|BACE2 -5.8
0 Dm|CG17271 -5.8
0 Dm|CG11878 -5.8
0 Dm|xmas-2 -5.8
0 Ce|ZK550.4 -5.8
0 Hs|SCD -5.8
0 Hs|IL10RB -5.8
0 Hs|ACTL7B -5.8
0 Dm|rb -5.8
0 Dm|Cyp318a1 -5.8
0 Ce|K11D2.1 -5.8
0 Ce|C49D10.7 -5.8
0 Ce|C06B3.2 -5.8
0 Dm|CG14060 -5.8
0 Ce|ZC477.2 -5.8
0 Hs|NP_060615 -5.8
0 Hs|ENSG00000173809 -5.8
0 Dm|mtacp1 -5.8
0 Ce|vab-19 -5.8
0 Ce|M03F4.4 -5.8
0 Hs|Q8N7Z9 -5.8
0 Hs|MFHAS1 -5.8
0 Hs|NP_795372 -5.8
0 Ce|K10C3.5 -5.8
0 Hs|USP31 -5.8
0 Dm|Nup98 -5.8
0 Ce|Y47G6A.29 -5.8
0 Ce|R155.2 -5.8
0 Ce|srt-48 -5.8
0 Hs|LDB1 -5.8
0 Hs|ENSG00000185548 -5.8
0 Ce|C03H5.5 -5.8
0 Ce|F17A2.12 -5.8
0 Dm|CG6129 -5.8
0 Dm|CG12900 -5.8
0 Dm|CG17834 -5.8
0 Dm|Pu -5.8
0 Ce|rps-23 -5.8
0 Ce|K12D9.9 -5.8
0 Ce|D2063.3 -5.8
0 Hs|REV1L -5.8
0 Hs|KCNG1 -5.8
0 Hs|IL13RA1 -5.8
0 Dm|CG16733 -5.8
0 Ce|ZK622.4 -5.8
0 Ce|T28C12.3 -5.8
0 Ce|F09F3.13 -5.8
0 Hs|KIF1B -5.8
0 Dm|Ac13E -5.8
0 Dm|CG30104 -5.8
0 Ce|T22A3.4 -5.8
0 Ce|Y71H2AM.23 -5.8
0 Hs|CHIC2 -5.8
0 Ce|F41G3.15 -5.8
0 Hs|BTNL3 -5.8
0 Ce|K02B12.5 -5.8
0 Hs|WSB1 -5.8
0 Dm|Acp36DE -5.8
0 Dm|CG6969 -5.8
0 Dm|CG11053 -5.8
0 Ce|C02H6.1 -5.8
0 Ce|ZC373.5 -5.8
0 Ce|rbc-2 -5.8
0 Dm|l(1)G0255 -5.8
0 Ce|C44B7.6 -5.8
0 Ce|F52C12.3 -5.8
1 Hs|ELK1 -5.8
0 Ce|K07F5.13 -5.8
0 Hs|MNT -5.8
0 Hs|APOL5 -5.8
0 Hs|OPLAH -5.8
0 Dm|CG6751 -5.8
0 Ce|oig-1 -5.8
0 Ce|eif-3.D -5.8
0 Hs|MPP7 -5.8
0 Ce|acy-4 -5.8
0 Ce|acr-20 -5.8
1 Ce|nhr-56 -5.8
1 Hs|ZCCHC12 -5.8
0 Ce|T05A6.4 -5.8
0 Dm|CG4650 -5.8
0 Ce|ada-2 -5.8
0 Hs|RANBP10 -5.8
0 Hs|ZNF622 -5.8
0 Ce|Y64G10A.6 -5.8
0 Dm|CG8793 -5.8
0 Ce|R102.9 -5.8
0 Ce|apt-10 -5.8
0 Ce|F49E2.4 -5.8
0 Hs|PLEKHE1 -5.8
0 Hs|MORF4L2 -5.8
0 Dm|CG11473 -5.8
0 Ce|R02F11.2 -5.8
0 Dm|CG32195 -5.8
0 Hs|NP_064572 -5.8
0 Hs|DES1_HUMAN -5.8
0 Dm|Actn -5.8
0 Dm|l(2)02045 -5.8
0 Ce|F29F11.3 -5.8
0 Ce|F23H12.3 -5.8
0 Dm|CG10032 -5.8
0 Dm|CG5073 -5.8
0 Hs|NVL -5.8
0 Hs|O5BG_HUMAN -5.8
0 Hs|KDELR3 -5.8
1 Hs|NP_060763 -5.8
0 Dm|CG7385 -5.8
0 Ce|T16H12.3 -5.8
1 Hs|ENSG00000183279 -5.8
0 Dm|CG3759 -5.8
0 Dm|CG1098 -5.8
0 Ce|ced-12 -5.8
0 Ce|bpl-1 -5.8
0 Hs|KIRREL -5.8
0 Ce|cyp-34A5 -5.8
0 Dm|CG10858 -5.8
0 Dm|Aats-ser -5.8
0 Dm|CG1675 -5.8
0 Ce|C08B6.3 -5.8
0 Ce|F18E9.7 -5.8
0 Hs|FBXW5 -5.8
0 Ce|F34D6.4 -5.8
0 Ce|Y37H9A.1 -5.8
0 Hs|TK2 -5.8
1 Hs|AP21_HUMAN -5.8
0 Hs|TSPYL5 -5.8
0 Dm|rut -5.8
0 Hs|TRIM25 -5.8
0 Ce|F22E5.2 -5.8
0 Ce|Y57G11C.48 -5.8
0 Ce|H28O16.2 -5.8
0 Ce|ZC15.2 -5.8
0 Hs|GUCY2D -5.8
0 Dm|CG11030 -5.8
0 Hs|O106_HUMAN -5.8
0 Hs|ARFRP2 -5.8
0 Ce|Y43D4A.3 -5.8
0 Ce|Y43D4A.4 -5.8
0 Ce|C27A7.6 -5.8
0 Hs|UMOD -5.8
1 Dm|lola -5.8
0 Dm|IM23 -5.8
0 Ce|ZK1067.3 -5.8
0 Hs|POMT2 -5.8
0 Hs|MYO6 -5.8
0 Hs|ARID1B -5.8
0 Hs|ENSG00000188355 -5.8
0 Hs|HOMER1 -5.8
0 Hs|RRAGB -5.8
0 Dm|Ulp1 -5.8
0 Ce|F30A10.6 -5.8
0 Dm|Or67c -5.8
0 Ce|B0034.5 -5.8
0 Hs|LY9 -5.8
0 Hs|CDH13 -5.8
0 Hs|COL9A1 -5.8
1 Hs|DDX53 -5.8
0 Hs|GJE1 -5.8
0 Ce|F59G1.2 -5.8
0 Hs|HMGCLL1 -5.8
0 Dm|dpr10 -5.8
0 Ce|sri-29 -5.8
0 Ce|R03A10.6 -5.8
1 Ce|pqn-21 -5.8
0 Ce|H05L14.1 -5.8
0 Ce|F33G12.6 -5.8
0 Ce|R08C7.2 -5.8
0 Ce|F21C10.1 -5.8
0 Ce|F52D1.1 -5.8
0 Hs|MTX2 -5.8
1 Dm|CG12129 -5.8
0 Dm|osp -5.8
0 Ce|C24H11.1 -5.8
0 Ce|C24H11.2 -5.8
0 Ce|T05C3.6 -5.8
0 Ce|hum-6 -5.8
0 Hs|NP_060664 -5.8
0 Hs|C10orf12 -5.8
0 Hs|THRSP -5.8
0 Hs|RSBN1L -5.8
0 Dm|CG31664 -5.8
0 Dm|Krn -5.8
0 Dm|PNGase -5.8
0 Ce|Y54H5A.2 -5.8
0 Ce|ptr-22 -5.8
0 Ce|C27C12.1 -5.8
0 Hs|RGS19IP1 -5.8
0 Hs|HAT1 -5.8
1 Hs|CHD1 -5.8
0 Hs|C6orf201 -5.8
0 Ce|W01A8.6 -5.8
0 Hs|BPIL3 -5.8
0 Hs|TNFAIP3 -5.8
0 Dm|CG31320 -5.8
0 Ce|K08B5.2 -5.8
0 Hs|YB23_HUMAN -5.8
0 Hs|C6orf118 -5.8
0 Dm|CG31619 -5.8
0 Dm|Cyp6d5 -5.8
0 Dm|NfI -5.8
0 Dm|CG30015 -5.8
0 Hs|RCV1 -5.8
0 Ce|D1086.11 -5.8
0 Hs|NP_056346 -5.8
0 Ce|gon-2 -5.8
1 Ce|nhr-82 -5.8
0 Hs|Q8NB05 -5.8
1 Hs|ERG -5.8
0 Hs|ENSG00000178985 -5.8
0 Hs|KIAA1914 -5.8
0 Hs|RQCD1 -5.8
0 Hs|BF -5.8
1 Dm|zf30C -5.8
0 Ce|ggr-3 -5.8
0 Ce|T15B7.16 -5.8
0 Ce|F20D6.6 -5.8
0 Ce|T21F2.1 -5.8
0 Hs|OSBPL9 -5.8
0 Dm|Gr8a -5.8
0 Hs|NP_085049 -5.8
0 Hs|ASB6 -5.8
0 Dm|CG3106 -5.8
0 Dm|CG10417 -5.8
0 Ce|F52C9.7 -5.8
0 Ce|pod-1 -5.8
0 Hs|O60347 -5.8
0 Hs|OR51B4 -5.8
0 Hs|MAPK7 -5.8
1 Hs|ZNF334 -5.8
0 Hs|NDUFV3 -5.8
0 Hs|NP_653239 -5.8
0 Hs|NP_114131 -5.8
0 Hs|JARID1A -5.8
0 Dm|CG15498 -5.8
0 Ce|Y37H2A.4 -5.8
0 Hs|NP_699187 -5.8
0 Hs|TOM1L1 -5.8
0 Hs|GABRG1 -5.8
1 Dm|CG8319 -5.8
0 Dm|CG7523 -5.8
0 Hs|FAM12B -5.8
0 Hs|GPR2 -5.8
0 Hs|ENSG00000196450 -5.8
0 Ce|acr-17 -5.8
0 Ce|gpa-7 -5.8
0 Ce|Y46H3D.8 -5.8
0 Ce|T05C3.3 -5.8
0 Hs|NP_054762 -5.8
0 Hs|NP_071929 -5.8
0 Ce|twk-2 -5.8
0 Hs|PRKCQ -5.8
0 Hs|SLC36A4 -5.8
0 Ce|F31D4.1 -5.8
0 Ce|R07G3.9 -5.8
0 Ce|Y55F3C.3 -5.8
0 Hs|Q9ULH0 -5.8
0 Ce|C24B5.4 -5.8
0 Dm|gfzf -5.8
0 Dm|Zeelin1 -5.8
0 Dm|mbt -5.8
0 Ce|srh-42 -5.8
0 Ce|K04H4.2 -5.8
1 Ce|sma-9 -5.8
0 Ce|Y48G1BL.1 -5.8
0 Ce|T07C4.10 -5.8
1 Hs|ZNF117 -5.8
0 Hs|TMEM28 -5.8
0 Ce|F37H8.4 -5.8
0 Ce|F42C5.9 -5.8
0 Ce|srbc-26 -5.8
0 Ce|srbc-27 -5.8
1 Hs|ZBTB33 -5.8
0 Dm|CG1839 -5.8
0 Ce|E04F6.8 -5.8
0 Ce|ech-3 -5.8
0 Dm|CG13353 -5.8
0 Hs|PSMC6 -5.8
0 Hs|LRRC16 -5.8
0 Hs|ENSG00000181732 -5.8
0 Ce|D2030.8 -5.8
0 Hs|CALN1 -5.8
0 Dm|CG13282 -5.8
0 Ce|T13H5.2 -5.8
0 Ce|ZK1055.3 -5.8
0 Dm|mTTF -5.8
0 Dm|CG3734 -5.8
0 Dm|CG1458 -5.8
0 Hs|ARG1 -5.8
0 Ce|Y54E10A.6 -5.8
0 Ce|pyc-1 -5.8
0 Hs|GALNS -5.8
0 Ce|sru-44 -5.8
0 Dm|Su(var)3-9 -5.8
0 Ce|srh-148 -5.8
0 Ce|R09A8.1 -5.8
1 Hs|CASKIN1 -5.8
0 Dm|CG3246 -5.8
0 Ce|Y71F9AL.6 -5.8
0 Ce|T12F5.1 -5.8
0 Ce|ZC196.3 -5.8
0 Ce|D1005.4 -5.8
0 Hs|COL17A1 -5.8
0 Hs|ENT1_HUMAN -5.8
0 Hs|TREM2 -5.8
1 Dm|CG11071 -5.8
0 Dm|CG9518 -5.8
0 Dm|car -5.8
0 Ce|F32D1.1 -5.8
0 Hs|NINJ1 -5.8
0 Ce|R08C7.12 -5.8
0 Dm|CG14937 -5.8
0 Dm|Gr59b -5.8
0 Ce|asic-2 -5.8
0 Ce|T20B12.4 -5.8
0 Ce|ssr-2 -5.8
0 Hs|FBXW7 -5.8
1 Ce|F52B5.7 -5.8
0 Ce|ZK632.7 -5.8
0 Hs|SDAD1 -5.8
0 Hs|HFE -5.8
0 Dm|shg -5.8
0 Ce|cyp-33E2 -5.8
0 Ce|K12C11.3 -5.8
0 Ce|Y43H11AL.2 -5.8
0 Ce|Y54G9A.4 -5.8
0 Ce|jtr-1 -5.8
0 Hs|CLK1 -5.8
0 Dm|CG13501 -5.8
1 Ce|T03F1.4 -5.8
0 Dm|CG4743 -5.8
0 Hs|KRT13 -5.8
0 Ce|C48E7.1 -5.8
0 Ce|Y51H1A.1 -5.8
0 Hs|NP_840059 -5.8
0 Dm|CG1796 -5.8
0 Hs|FAM40A -5.8
0 Ce|F41E6.6 -5.8
0 Ce|mig-15 -5.8
0 Hs|KIAA0774 -5.8
0 Hs|IRS2 -5.8
0 Hs|NP_079388 -5.8
0 Dm|GstD5 -5.8
0 Dm|CG3950 -5.8
0 Hs|SIRPB1 -5.8
0 Hs|GOR_HUMAN -5.8
0 Dm|CG32922 -5.8
0 Dm|CG6967 -5.8
0 Ce|B0432.1 -5.8
0 Hs|FANCE -5.8
0 Dm|CG11248 -5.8
0 Ce|K09C8.2 -5.8
0 Hs|GALNTL4 -5.8
1 Hs|KLF5 -5.8
0 Hs|MPP4 -5.8
1 Hs|KLF3 -5.8
0 Ce|fem-2 -5.8
0 Ce|srh-87 -5.8
0 Hs|ENSG00000110900 -5.8
0 Hs|EIF2B1 -5.8
0 Hs|ENSG00000182558 -5.8
0 Dm|Roc1a -5.8
0 Dm|translin -5.8
0 Ce|R05F9.6 -5.8
0 Ce|C16A3.8 -5.8
0 Ce|rbx-1 -5.8
0 Hs|ATP1A2 -5.8
0 Hs|RBX1 -5.8
0 Ce|T25B9.5 -5.8
0 Ce|Y69E1A.3 -5.8
0 Ce|F20A1.6 -5.8
0 Hs|NP_057294 -5.8
0 Ce|Y38C1AA.6 -5.8
0 Dm|Acf1 -5.8
0 Dm|CG33067 -5.8
0 Dm|CG7735 -5.8
0 Ce|EEED8.16 -5.8
0 Ce|F54F2.1 -5.8
0 Ce|C14C10.6 -5.8
0 Ce|R10E8.3 -5.8
0 Ce|sto-5 -5.8
0 Hs|OR1F1 -5.8
0 Dm|tap -5.8
0 Dm|CG11125 -5.8
0 Ce|C52B9.11 -5.8
0 Hs|HDAC4 -5.8
0 Hs|SNAPC4 -5.8
0 Ce|H10E21.4 -5.8
0 Ce|Y41D4B.18 -5.8
0 Ce|C04G2.10 -5.8
0 Hs|NP_065101 -5.8
0 Ce|F31D5.5 -5.8
0 Hs|NP_056130 -5.8
0 Dm|CG8067 -5.8
0 Ce|ptr-17 -5.8
0 Hs|ENSG00000183028 -5.8
0 Hs|CEACAM4 -5.8
0 Hs|GPR17 -5.8
0 Hs|TSCOT -5.8
0 Dm|mts -5.8
0 Hs|NP_660342 -5.8
0 Hs|USP42 -5.8
1 Ce|T16H12.4 -5.8
0 Ce|T21H3.4 -5.8
1 Hs|O43361 -5.8
0 Ce|R151.8 -5.8
0 Dm|CG6178 -5.8
0 Dm|CG9706 -5.8
0 Hs|MCOLN2 -5.8
0 Hs|PLXDC1 -5.8
0 Hs|NP_776160 -5.8
0 Dm|CG5398 -5.8
0 Dm|CG3167 -5.8
0 Ce|ZK1240.2 -5.8
0 Ce|T02E9.3 -5.8
0 Dm|CG17198 -5.8
0 Ce|W01B6.3 -5.8
0 Ce|mdl-1 -5.8
0 Ce|F09A5.2 -5.8
0 Hs|NP_775860 -5.8
0 Hs|PTK6 -5.8
0 Hs|IL18 -5.8
0 Hs|CHEK1 -5.8
0 Hs|Q96PX1 -5.8
0 Hs|Q86W54 -5.8
0 Dm|Gr63a -5.8
0 Ce|ape-1 -5.8
0 Ce|Y49A3A.4 -5.8
0 Dm|CG8920 -5.8
0 Ce|Y47G6A.14 -5.8
1 Ce|EEED8.12 -5.8
1 Ce|EEED8.4 -5.8
0 Ce|C04C3.2 -5.8
0 Ce|Y73B6BL.26 -5.8
0 Ce|F45F2.5 -5.8
1 Ce|Y38E10A.19 -5.8
0 Ce|let-653 -5.8
1 Ce|F48G7.11 -5.8
0 Hs|AXIN2 -5.8
0 Dm|Cyp4ae1 -5.8
0 Dm|Su(z)2 -5.8
0 Ce|F25B4.8 -5.8
0 Ce|F10C2.3 -5.8
0 Ce|R07B7.8 -5.8
0 Ce|R09F10.1 -5.8
0 Hs|IFI44 -5.8
0 Hs|ATXN7L2 -5.8
0 Hs|KIAA0252 -5.8
0 Dm|Acp29AB -5.8
1 Dm|ref2 -5.8
1 Dm|CG12605 -5.8
1 Dm|scrt -5.8
0 Dm|CG32689 -5.8
0 Ce|srh-223 -5.8
0 Ce|T04H1.10 -5.8
0 Ce|dhs-4 -5.8
0 Hs|TM4SF8 -5.8
0 Hs|C6orf60 -5.8
0 Dm|CG11790 -5.8
0 Dm|PQBP-1 -5.8
0 Ce|pph-4.1 -5.8
0 Hs|PHF14 -5.8
0 Dm|nct -5.8
0 Ce|Y46G5A.18 -5.8
0 Ce|C05G5.1 -5.8
0 Hs|ENSG00000189209 -5.8
0 Hs|NP_079231 -5.8
0 Dm|CG14714 -5.8
0 Ce|str-145 -5.8
0 Ce|Y102A5C.14 -5.8
0 Hs|NP_060689 -5.8
0 Hs|CMYA1 -5.8
0 Hs|NP_079064 -5.8
0 Ce|K06A1.3 -5.9
0 Hs|SMYD4 -5.9
0 Ce|W03D8.9 -5.9
0 Ce|W03D8.10 -5.9
0 Ce|C07E3.10 -5.9
0 Ce|Y37D8A.5 -5.9
0 Ce|T28H11.8 -5.9
0 Ce|Y69E1A.1 -5.9
0 Ce|F52E1.9 -5.9
0 Ce|T16A9.5 -5.9
0 Hs|SLC22A12 -5.9
0 Hs|ABCB8 -5.9
0 Hs|MATN2 -5.9
1 Hs|CNOT4 -5.9
0 Dm|CG17152 -5.9
0 Hs|CIRH1A -5.9
0 Hs|NP_958843 -5.9
0 Hs|NP_689673 -5.9
0 Hs|OPHN1 -5.9
0 Dm|pain -5.9
0 Ce|C49C3.15 -5.9
1 Hs|ENSG00000169260 -5.9
0 Hs|RAB27A -5.9
0 Hs|C19orf14 -5.9
1 Hs|ZNF345 -5.9
0 Hs|ENSG00000147666 -5.9
0 Ce|Y53F4B.11 -5.9
0 Dm|csul -5.9
0 Ce|F52C6.14 -5.9
0 Hs|ZNHIT2 -5.9
0 Hs|THAP1 -5.9
0 Hs|CHRDL1 -5.9
0 Dm|mRpL10 -5.9
0 Dm|CG31286 -5.9
0 Dm|La -5.9
0 Dm|CG32371 -5.9
1 Ce|C08H9.2 -5.9
0 Hs|RNF121 -5.9
0 Hs|SPG20 -5.9
0 Hs|DPP4 -5.9
0 Hs|TNFRSF13C -5.9
0 Dm|CG5381 -5.9
0 Ce|T24E12.5 -5.9
1 Ce|nhr-53 -5.9
0 Hs|NOSTRIN -5.9
0 Hs|CXCL10 -5.9
0 Hs|TMOD1 -5.9
0 Hs|NP_109590 -5.9
0 Ce|F37E3.1 -5.9
0 Hs|DNAJC14 -5.9
0 Hs|MRPL22 -5.9
0 Hs|HCFC1 -5.9
0 Dm|CG3216 -5.9
0 Ce|T23C6.1 -5.9
0 Dm|CG32343 -5.9
0 Dm|Uev1A -5.9
1 Dm|CG32778 -5.9
0 Ce|K06A4.3 -5.9
0 Hs|NP_001001702 -5.9
0 Dm|rig -5.9
0 Ce|F41H10.4 -5.9
0 Dm|CG10542 -5.9
0 Dm|CG33523 -5.9
0 Dm|Tsp42Ep -5.9
0 Ce|Y39A1A.18 -5.9
0 Hs|PTPRD -5.9
0 Dm|His2B:CG17949 -5.9
0 Dm|His2B:CG40461 -5.9
0 Ce|H02I12.1 -5.9
0 Hs|HIST1H2BH -5.9
0 Hs|HIST1H2BK -5.9
0 Hs|HIST3H2BB -5.9
0 Hs|RRN3 -5.9
0 Hs|ENSG00000172533 -5.9
0 Hs|H2BFS -5.9
0 Hs|HIST1H2BN -5.9
0 Hs|HIST1H2BL -5.9
0 Hs|HIST1H2BM -5.9
0 Hs|SEZ6L -5.9
0 Dm|CG1115 -5.9
0 Hs|MS4A4E -5.9
0 Dm|CG13043 -5.9
0 Dm|CG33007 -5.9
0 Dm|CG4853 -5.9
0 Ce|F54D5.4 -5.9
1 Ce|nhr-32 -5.9
0 Hs|IL10RA -5.9
0 Hs|NP_542400 -5.9
0 Hs|NP_659489 -5.9
0 Dm|CG9975 -5.9
1 Ce|F12E12.5 -5.9
0 Ce|arx-3 -5.9
0 Ce|C31H2.3 -5.9
0 Ce|C32A9.1 -5.9
0 Hs|Q9P1G1 -5.9
0 Hs|OAZ1 -5.9
0 Hs|CEL -5.9
0 Dm|Actn3 -5.9
0 Ce|C53D5.1 -5.9
0 Hs|KIFAP3 -5.9
0 Hs|ITGA4 -5.9
0 Hs|CCT6A -5.9
0 Ce|Y38F1A.4 -5.9
0 Hs|SPATA4 -5.9
0 Dm|CG5009 -5.9
0 Ce|ZK757.1 -5.9
0 Ce|T22B11.1 -5.9
0 Hs|RABGGTB -5.9
0 Hs|HIPK4 -5.9
0 Ce|H19M22.3 -5.9
0 Dm|CG2663 -5.9
0 Ce|ZK945.5 -5.9
0 Ce|F55C9.4 -5.9
0 Ce|tba-8 -5.9
0 Hs|BRD9 -5.9
0 Ce|Y57A10A.5 -5.9
0 Ce|Y73B3B.1 -5.9
0 Hs|NP_060786 -5.9
0 Dm|CG4757 -5.9
0 Ce|F25F2.1 -5.9
0 Dm|l(3)s2214 -5.9
0 Dm|CG15120 -5.9
0 Ce|Y76A2B.5 -5.9
0 Dm|CG2254 -5.9
1 Ce|C17E4.6 -5.9
0 Ce|str-84 -5.9
0 Hs|RTN4RL1 -5.9
0 Hs|CIB3 -5.9
1 Hs|RBM11 -5.9
0 Hs|ENSG00000197986 -5.9
0 Hs|TENS1 -5.9
0 Dm|CG3036 -5.9
0 Ce|srbc-18 -5.9
0 Ce|F54F7.7 -5.9
0 Hs|FLT1 -5.9
0 Hs|ALPP -5.9
0 Hs|ALPPL2 -5.9
0 Hs|ALPI -5.9
0 Hs|C8orf12 -5.9
0 Dm|ena -5.9
0 Ce|tag-251 -5.9
0 Ce|tag-19 -5.9
0 Ce|Y59A8A.2 -5.9
0 Hs|ENSG00000162069 -5.9
0 Hs|NP_078945 -5.9
0 Dm|Fps85D -5.9
0 Dm|CG32745 -5.9
1 Dm|Top3beta -5.9
0 Dm|Rph -5.9
0 Dm|CG9576 -5.9
0 Ce|C05B5.9 -5.9
0 Ce|M04B2.2 -5.9
0 Ce|C33D3.3 -5.9
0 Hs|RASIP1 -5.9
0 Hs|Q96MI5 -5.9
0 Ce|F43G6.9 -5.9
0 Hs|NP_060697 -5.9
0 Hs|PON1 -5.9
1 Dm|SF1 -5.9
1 Dm|CG8862 -5.9
0 Ce|C10C6.6 -5.9
0 Hs|GLS -5.9
1 Ce|Y53C10A.3 -5.9
1 Hs|HRB2 -5.9
0 Hs|VPS41 -5.9
0 Dm|CG31912 -5.9
0 Ce|C27F2.5 -5.9
0 Hs|C1orf14 -5.9
0 Hs|HSPA4 -5.9
1 Ce|Y41D4B.21 -5.9
0 Hs|MMP28 -5.9
0 Dm|CG5118 -5.9
0 Dm|Cyp9f2 -5.9
0 Dm|Trxr-1 -5.9
0 Hs|ADAM7 -5.9
0 Dm|CG9879 -5.9
0 Dm|CG31822 -5.9
0 Dm|CG6329 -5.9
0 Ce|C37A2.3 -5.9
0 Dm|Wnt4 -5.9
0 Ce|F22D3.6 -5.9
0 Ce|F42A10.7 -5.9
0 Hs|EIF2B3 -5.9
0 Hs|TNE7_HUMAN -5.9
0 Hs|NP_689525 -5.9
1 Hs|NP_620138 -5.9
0 Hs|GPR81 -5.9
0 Hs|ANXA2 -5.9
0 Hs|DLGAP1 -5.9
0 Hs|MBD3L1 -5.9
0 Dm|CG8155 -5.9
0 Hs|BSND -5.9
0 Hs|NP_060072 -5.9
0 Ce|C01G12.11 -5.9
0 Ce|coq-8 -5.9
0 Ce|T20D3.5 -5.9
0 Hs|LPHN2 -5.9
0 Hs|C20orf115 -5.9
0 Hs|Q7Z4C3 -5.9
0 Ce|Y38H6C.15 -5.9
0 Ce|str-101 -5.9
0 Hs|HSPA12B -5.9
0 Dm|CG15225 -5.9
0 Dm|Sdc -5.9
0 Ce|srx-16 -5.9
1 Ce|nhr-25 -5.9
0 Hs|TRIM46 -5.9
0 Dm|CG31948 -5.9
0 Ce|F57C2.4 -5.9
0 Hs|HRH4 -5.9
0 Hs|ENSG00000189056 -5.9
0 Hs|VLDLR -5.9
0 Dm|CG31680 -5.9
0 Dm|CG5428 -5.9
0 Ce|H05C05.3 -5.9
0 Hs|DLK1 -5.9
0 Ce|cmk-1 -5.9
0 Hs|MGAT2 -5.9
0 Hs|NP_940929 -5.9
0 Hs|Q8N7Q6 -5.9
0 Hs|NP_997377 -5.9
0 Ce|W03G9.5 -5.9
0 Hs|CNTN2 -5.9
0 Hs|RNGTT -5.9
0 Dm|L -5.9
0 Hs|TUSC4 -5.9
0 Ce|srx-73 -5.9
0 Hs|ING3 -5.9
0 Dm|Mekk1 -5.9
0 Dm|CG6613 -5.9
0 Hs|C20orf10 -5.9
0 Dm|CG31460 -5.9
0 Ce|Y77E11A.7 -5.9
0 Hs|NP_689562 -5.9
0 Dm|CS-2 -5.9
0 Dm|Unc-76 -5.9
0 Ce|ZC477.10 -5.9
0 Ce|F39G3.6 -5.9
0 Ce|C28G1.6 -5.9
0 Hs|RIPK3 -5.9
0 Hs|UGDH -5.9
1 Ce|F38C2.5 -5.9
0 Ce|srh-30 -5.9
0 Ce|M02D8.3 -5.9
0 Ce|F42F12.3 -5.9
0 Hs|PLCB3 -5.9
0 Ce|inx-12 -5.9
0 Ce|F08G12.4 -5.9
0 Ce|AC8.3 -5.9
0 Ce|AC8.10 -5.9
0 Dm|CG7842 -5.9
0 Dm|CG3973 -5.9
0 Hs|SLC5A2 -5.9
0 Hs|Q96KH6 -5.9
0 Ce|T05A12.1 -5.9
0 Dm|CG3066 -5.9
0 Dm|CG14514 -5.9
0 Ce|M01D1.3 -5.9
0 Hs|EBI3 -5.9
0 Ce|F31E9.3 -5.9
0 Hs|PMP22 -5.9
0 Dm|CG13137 -5.9
1 Dm|sr -5.9
0 Dm|bif -5.9
0 Ce|uba-2 -5.9
0 Ce|srh-115 -5.9
0 Hs|RPL17 -5.9
0 Hs|ENSG00000198032 -5.9
0 Hs|Q7M4M5 -5.9
0 Hs|C20orf31 -5.9
0 Hs|ENSG00000183302 -5.9
0 Dm|Or47b -5.9
0 Dm|Amyrel -5.9
0 Ce|F58G11.6 -5.9
0 Hs|INVS -5.9
0 Dm|CG5421 -5.9
0 Ce|exc-5 -5.9
0 Hs|IFRD1 -5.9
0 Dm|Dap160 -5.9
0 Dm|CG1102 -5.9
1 Ce|R06C7.9 -5.9
0 Ce|F47G9.3 -5.9
0 Ce|R07D5.2 -5.9
0 Dm|Gdh -5.9
0 Dm|CG40500 -5.9
0 Dm|CG4996 -5.9
0 Ce|F45C12.16 -5.9
0 Ce|C27D11.1 -5.9
1 Ce|T13F3.2 -5.9
0 Hs|MDH2 -5.9
0 Hs|GPR147 -5.9
0 Hs|NP_060380 -5.9
0 Dm|CG8129 -5.9
0 Dm|CG14630 -5.9
0 Ce|srg-15 -5.9
0 Hs|NP_689991 -5.9
0 Ce|osm-5 -5.9
1 Hs|ZNF251 -5.9
0 Dm|Ent1 -5.9
0 Ce|B0564.2 -5.9
0 Dm|CG7532 -5.9
0 Ce|F49C12.4 -5.9
0 Ce|str-116 -5.9
0 Hs|Q8NHC0 -5.9
0 Ce|K01A2.4 -5.9
0 Ce|D2085.3 -5.9
0 Ce|F58G1.3 -5.9
0 Ce|ulp-1 -5.9
0 Ce|C05C8.5 -5.9
1 Hs|ENSG00000142528 -5.9
0 Hs|MTMR1 -5.9
1 Dm|CG31992 -5.9
0 Dm|CG3419 -5.9
0 Ce|Y54E10A.16 -5.9
0 Ce|F28A10.9 -5.9
0 Ce|F07A11.2 -5.9
0 Ce|C23G10.7 -5.9
0 Ce|C44B9.3 -5.9
0 Ce|Y105C5B.11 -5.9
0 Hs|GABRR3 -5.9
0 Ce|F36H5.5 -5.9
0 Ce|D1065.1 -5.9
0 Ce|lec-9 -5.9
0 Hs|NP_974487 -5.9
0 Dm|kek1 -5.9
0 Ce|B0001.5 -5.9
0 Ce|Y49A3A.1 -5.9
0 Ce|T25C12.1 -5.9
0 Ce|K11E4.2 -5.9
0 Hs|CD74 -5.9
0 Hs|NSD1 -5.9
0 Ce|Y47H9C.11 -5.9
0 Hs|CNDP1 -5.9
0 Hs|C6 -5.9
0 Dm|CG3323 -5.9
0 Ce|F45E4.4 -5.9
0 Hs|GPR107 -5.9
1 Dm|CG12942 -5.9
0 Dm|Prosalpha6T -5.9
0 Dm|CG10395 -5.9
0 Ce|dhs-5 -5.9
0 Ce|T08G5.5 -5.9
0 Ce|W04G3.5 -5.9
0 Hs|SHANK1 -5.9
0 Dm|CG11241 -5.9
0 Hs|NP_862830 -5.9
0 Ce|Y25C1A.5 -5.9
0 Ce|Y73B6BL.23 -5.9
0 Hs|NP_079351 -5.9
0 Dm|CG6020 -5.9
0 Dm|CG15695 -5.9
0 Ce|Y105C5B.26 -5.9
0 Hs|PIP5K2A -5.9
1 Hs|NP_940928 -5.9
0 Dm|klg -5.9
0 Hs|NUBP1 -5.9
0 Dm|p130CAS -5.9
0 Hs|NP_775734 -5.9
0 Hs|FPGS -5.9
0 Hs|NLFB_HUMAN -5.9
0 Dm|CG9186 -5.9
0 Hs|ENSG00000187072 -5.9
0 Hs|CHSY1 -5.9
0 Hs|LIAS -5.9
0 Hs|NP_997199 -5.9
0 Dm|CG7853 -5.9
0 Ce|F09B12.3 -5.9
0 Ce|F25H2.7 -5.9
0 Hs|HTATIP -5.9
0 Ce|C29F9.6 -5.9
0 Ce|arr-1 -5.9
0 Hs|HSD11B2 -5.9
0 Dm|Tsp -5.9
0 Dm|CG14802 -5.9
0 Ce|hsr-9 -5.9
0 Ce|col-114 -5.9
0 Ce|ZK593.1 -5.9
0 Ce|ZK795.1 -5.9
0 Hs|ZNF237 -5.9
0 Hs|KIAA0125 -5.9
0 Ce|str-15 -5.9
0 Ce|R03E9.2 -5.9
0 Dm|CG15822 -5.9
0 Ce|C43E11.12 -5.9
0 Ce|Y11D7A.9 -5.9
0 Ce|srh-187 -5.9
0 Ce|Y19D10B.5 -5.9
0 Ce|R13H4.1 -5.9
0 Dm|nAcRalpha-80B -5.9
1 Ce|M02H5.5 -5.9
0 Hs|RNPEP -5.9
0 Hs|NP_689821 -5.9
0 Hs|USP9X -5.9
0 Hs|PHF8 -5.9
0 Dm|CG32397 -5.9
0 Ce|rde-3 -5.9
0 Dm|ifc -5.9
0 Dm|CG5888 -5.9
1 Ce|K10E9.2 -5.9
0 Ce|F57A10.4 -5.9
0 Dm|CG5142 -5.9
0 Dm|CG10576 -5.9
0 Dm|CG31292 -5.9
0 Dm|CG3303 -5.9
0 Dm|CG7095 -5.9
0 Ce|K12H4.5 -5.9
0 Hs|TAPBP -5.9
0 Ce|Y110A7A.4 -5.9
0 Dm|ACXA -5.9
0 Dm|Oseg5 -5.9
0 Ce|srt-23 -5.9
0 Dm|Smox -5.9
0 Ce|K01C8.5 -5.9
0 Ce|C14A4.7 -5.9
0 Hs|PKM2 -5.9
0 Hs|HPCL_HUMAN -5.9
0 Hs|SLC6A3 -5.9
0 Hs|RGMB -5.9
0 Hs|CNIH -5.9
0 Hs|MGST2 -5.9
0 Hs|HDAC3 -5.9
0 Dm|CG9326 -5.9
0 Ce|far-3 -5.9
0 Dm|CG6621 -5.9
0 Dm|CalpB -5.9
0 Ce|pas-5 -5.9
0 Ce|T14B4.8 -5.9
0 Ce|Y22D7AR.7 -5.9
0 Ce|cyp-35C1 -5.9
0 Dm|CG11249 -5.9
0 Ce|Y49F6B.9 -5.9
0 Ce|exp-1 -5.9
0 Dm|GluRIIA -5.9
0 Ce|coq-1 -5.9
0 Ce|T05A1.3 -5.9
0 Hs|RHOT1 -5.9
0 Dm|CG5455 -5.9
0 Ce|srz-20 -5.9
0 Hs|VDAC4 -5.9
0 Hs|NP_060925 -5.9
0 Hs|SLC4A11 -5.9
0 Hs|VDAC1 -5.9
0 Ce|ZC302.3 -5.9
0 Hs|THRAP2 -5.9
0 Ce|T15B7.14 -5.9
0 Dm|CG4596 -5.9
0 Ce|srw-43 -5.9
0 Dm|lqf -5.9
0 Dm|CG33158 -5.9
0 Ce|F40G9.14 -5.9
0 Dm|CG13947 -5.9
0 Dm|Dredd -5.9
0 Dm|CG4194 -5.9
0 Dm|CG32510 -5.9
0 Dm|CG13502 -5.9
0 Ce|Y56A3A.29 -5.9
0 Hs|CETP -5.9
0 Hs|ELA2 -5.9
1 Hs|PPARD -5.9
1 Dm|CG1231 -5.9
0 Ce|F23B12.9 -5.9
0 Dm|Or22a -5.9
0 Dm|CG15818 -5.9
0 Dm|CG10672 -5.9
0 Hs|ENPP3 -5.9
0 Dm|ru -5.9
0 Dm|CG6154 -5.9
0 Dm|CG1889 -5.9
0 Dm|Obp19a -5.9
1 Ce|Y94H6A.1 -5.9
0 Hs|BRD4 -5.9
0 Dm|CG33524 -5.9
0 Ce|ncs-3 -5.9
0 Ce|B0198.3 -5.9
0 Hs|ENSG00000197528 -5.9
0 Hs|Q86VD5 -5.9
0 Dm|CG13125 -5.9
0 Dm|P5cr -5.9
0 Hs|ASPA -5.9
0 Ce|H25K10.7 -5.9
0 Hs|NP_056998 -5.9
0 Hs|EDG2 -5.9
0 Hs|Q9ULR5 -5.9
0 Dm|CG13907 -5.9
0 Dm|CG15008 -5.9
0 Dm|eca -5.9
0 Dm|CG33105 -5.9
0 Dm|CG8422 -5.9
0 Ce|C33F10.13 -5.9
0 Ce|E01G4.2 -5.9
0 Ce|Y60A3A.9 -5.9
0 Hs|LLGL2 -5.9
0 Hs|GKN1 -5.9
0 Ce|F56H9.1 -5.9
0 Dm|CG1972 -5.9
0 Ce|spe-8 -5.9
0 Ce|F23D12.4 -5.9
0 Hs|NP_077287 -5.9
0 Hs|DRG1 -5.9
0 Ce|C04H5.2 -5.9
0 Dm|CG31989 -5.9
0 Ce|Y57A10A.20 -5.9
0 Ce|F15A8.6 -5.9
0 Hs|CREBBP -5.9
0 Hs|CBS -5.9
0 Dm|CG6163 -5.9
0 Ce|F21F3.7 -5.9
1 Ce|nhr-111 -5.9
0 Dm|CG32391 -5.9
0 Dm|CG16789 -5.9
0 Dm|Gpi1 -5.9
0 Ce|acl-11 -5.9
0 Ce|C40D2.1 -5.9
0 Hs|FPRL1 -5.9
0 Hs|NP_060722 -5.9
0 Ce|F14D7.7 -5.9
0 Ce|F14D7.10 -5.9
0 Ce|srh-203 -5.9
0 Hs|PPP3CC -6.0
0 Hs|ENSG00000198414 -6.0
0 Ce|C35B1.7 -6.0
0 Dm|PyK -6.0
0 Dm|CG33469 -6.0
0 Hs|CDON -6.0
0 Hs|TLR3 -6.0
0 Dm|CG9188 -6.0
0 Ce|C50F7.5 -6.0
0 Hs|ENSG00000189391 -6.0
0 Hs|NP_057259 -6.0
0 Hs|NP_689710 -6.0
0 Hs|TAL1 -6.0
0 Hs|OXER1 -6.0
0 Hs|IQCA -6.0
0 Dm|CG32985 -6.0
0 Dm|CG32487 -6.0
0 Ce|cyp-35A5 -6.0
0 Hs|PIWIL2 -6.0
0 Ce|rpl-26 -6.0
0 Ce|irs-1 -6.0
0 Ce|srh-218 -6.0
0 Ce|H03E18.1 -6.0
0 Hs|NP_872295 -6.0
0 Hs|NP_997259 -6.0
0 Ce|sulp-6 -6.0
0 Ce|F32B6.3 -6.0
0 Ce|T24D11.1 -6.0
0 Dm|eIF2B-gamma -6.0
0 Ce|ZK470.1 -6.0
0 Dm|CG10555 -6.0
0 Ce|Y71H2AL.2 -6.0
1 Hs|ZBT7_HUMAN -6.0
0 Hs|COL10A1 -6.0
0 Hs|FLRT3 -6.0
0 Dm|baz -6.0
0 Dm|CG11200 -6.0
0 Ce|ZK930.3 -6.0
0 Ce|B0284.3 -6.0
0 Ce|C09G12.5 -6.0
0 Ce|srz-71 -6.0
0 Ce|F42E8.1 -6.0
0 Hs|CADPS -6.0
0 Ce|R05G6.9 -6.0
0 Dm|CG3770 -6.0
0 Ce|Y54F10AM.11 -6.0
1 Hs|MKRN3 -6.0
0 Hs|ERB1_HUMAN -6.0
0 Ce|srg-1 -6.0
0 Hs|GAS2 -6.0
0 Hs|DPO2_HUMAN -6.0
0 Hs|OSBPL8 -6.0
0 Hs|RPGRIP1 -6.0
0 Hs|CNC0_HUMAN -6.0
0 Dm|CG13392 -6.0
0 Dm|CG7675 -6.0
0 Dm|CG11837 -6.0
0 Hs|NP_060170 -6.0
0 Hs|C5orf4 -6.0
0 Dm|CG1077 -6.0
0 Dm|Sur-8 -6.0
1 Ce|nhr-52 -6.0
0 Dm|CG31439 -6.0
0 Ce|F22H10.4 -6.0
0 Hs|O2AK_HUMAN -6.0
0 Hs|BAG3 -6.0
0 Dm|HLH3B -6.0
0 Dm|Cyp18a1 -6.0
0 Dm|mof -6.0
0 Dm|CG13544 -6.0
0 Ce|dgk-1 -6.0
1 Hs|MTA3 -6.0
0 Hs|GBGT1 -6.0
0 Hs|RENBP -6.0
0 Dm|CG11168 -6.0
0 Ce|cku-70 -6.0
0 Ce|B0001.3 -6.0
0 Dm|CG15923 -6.0
0 Dm|CG30096 -6.0
0 Ce|ars-1 -6.0
0 Hs|ENSG00000166676 -6.0
0 Hs|ENSG00000188738 -6.0
0 Dm|CG8991 -6.0
0 Ce|tag-307 -6.0
0 Ce|ZK757.4 -6.0
0 Ce|sri-73 -6.0
0 Ce|twk-32 -6.0
0 Hs|C1orf19 -6.0
0 Hs|Q8N3K4 -6.0
0 Ce|T08G11.4 -6.0
0 Ce|Y48G9A.12 -6.0
0 Hs|ENSG00000188507 -6.0
0 Dm|Csl4 -6.0
0 Dm|CG2222 -6.0
0 Ce|R04F11.1 -6.0
0 Ce|col-163 -6.0
0 Ce|kqt-1 -6.0
0 Hs|MMP20 -6.0
0 Hs|RIMS1 -6.0
0 Ce|T02B5.1 -6.0
0 Ce|clec-28 -6.0
0 Dm|CG4825 -6.0
0 Dm|CG5359 -6.0
0 Dm|CG4928 -6.0
0 Ce|T09A5.9 -6.0
0 Ce|C29F9.8 -6.0
0 Dm|CG30339 -6.0
0 Ce|cyp-34A1 -6.0
0 Ce|C31E10.8 -6.0
1 Hs|TFAP2BL1 -6.0
0 Ce|tba-9 -6.0
0 Hs|NP_776176 -6.0
0 Ce|K09D9.13 -6.0
0 Hs|RRAGC -6.0
0 Hs|NP_003842 -6.0
0 Hs|KIAA0317 -6.0
0 Hs|RRAGD -6.0
0 Hs|USP20 -6.0
0 Dm|CG12290 -6.0
0 Dm|c12.2 -6.0
0 Ce|F52C6.11 -6.0
0 Ce|F59H6.8 -6.0
0 Ce|C04E7.4 -6.0
1 Hs|ENSG00000165618 -6.0
0 Hs|CD36 -6.0
0 Hs|GPC2 -6.0
0 Dm|qua -6.0
0 Dm|CG32094 -6.0
0 Dm|CG33464 -6.0
0 Ce|C38H2.1 -6.0
1 Hs|ZNF586 -6.0
0 Hs|Q9HAA7 -6.0
0 Hs|NRG1 -6.0
0 Ce|F28B4.3 -6.0
0 Dm|capaR -6.0
1 Dm|CG4119 -6.0
0 Dm|CG32594 -6.0
0 Dm|CG12736 -6.0
0 Ce|rabx-5 -6.0
0 Ce|R13H9.6 -6.0
0 Ce|F36H12.9 -6.0
0 Ce|T27F2.4 -6.0
0 Ce|F31A3.5 -6.0
0 Dm|CG8086 -6.0
0 Dm|CG40198 -6.0
0 Hs|CLCA2 -6.0
0 Hs|B3GAT3 -6.0
0 Hs|NP_116184 -6.0
0 Ce|F41G3.11 -6.0
0 Ce|T24B8.4 -6.0
0 Ce|F29C12.3 -6.0
0 Hs|GAK -6.0
0 Hs|PLCB1 -6.0
0 Ce|F58G1.9 -6.0
0 Hs|NP_849195 -6.0
0 Hs|Q9P195 -6.0
0 Hs|JAM2 -6.0
0 Hs|CARD10 -6.0
0 Hs|C5orf16 -6.0
0 Dm|CG9376 -6.0
0 Ce|sru-11 -6.0
0 Hs|JAK3 -6.0
0 Hs|FBXL13 -6.0
0 Hs|ABCB7 -6.0
0 Ce|W03G9.2 -6.0
0 Dm|CG13248 -6.0
0 Dm|CG5959 -6.0
0 Dm|pk -6.0
0 Dm|px -6.0
0 Hs|TAS2R43 -6.0
0 Hs|COPB2 -6.0
0 Dm|CG9139 -6.0
0 Dm|CanB2 -6.0
0 Hs|NP_940973 -6.0
0 Ce|K08F11.3 -6.0
0 Hs|DNAJC11 -6.0
0 Hs|NP_112584 -6.0
0 Hs|Q9H7N0 -6.0
0 Hs|NP_954632 -6.0
0 Hs|Q9NQA3 -6.0
0 Dm|CG13847 -6.0
1 Dm|CG5808 -6.0
0 Dm|RhoGAP16F -6.0
0 Ce|F49E12.10 -6.0
0 Ce|cup-5 -6.0
1 Ce|ehn-3 -6.0
0 Ce|F35G2.1 -6.0
0 Hs|CTNNBIP1 -6.0
0 Hs|NP_963922 -6.0
0 Hs|NSFL1C -6.0
1 Dm|l(2)35Df -6.0
0 Hs|NP_055862 -6.0
0 Dm|CG4203 -6.0
1 Ce|tag-146 -6.0
0 Ce|K08D8.4 -6.0
0 Hs|PHEX -6.0
0 Hs|TULP4 -6.0
0 Ce|sgn-1 -6.0
0 Hs|RPL4 -6.0
0 Hs|NP_001001324 -6.0
0 Dm|skpA -6.0
0 Ce|C44C8.4 -6.0
0 Ce|C44C8.1 -6.0
1 Hs|SNAI2 -6.0
0 Dm|CG15912 -6.0
0 Ce|W01C9.3 -6.0
0 Ce|F48G7.9 -6.0
0 Ce|Y7A5A.4 -6.0
1 Hs|ZNF433 -6.0
0 Dm|Hexo1 -6.0
0 Dm|CG5478 -6.0
0 Dm|CG11333 -6.0
0 Dm|CG30157 -6.0
1 Ce|glh-4 -6.0
0 Ce|Y102E9.2 -6.0
0 Ce|CD4.9 -6.0
0 Ce|T16G1.9 -6.0
1 Ce|T08D2.3 -6.0
0 Hs|NP_689538 -6.0
1 Hs|HNRPM -6.0
1 Hs|POLDIP3 -6.0
0 Dm|CG3092 -6.0
1 Ce|F01F1.7 -6.0
0 Ce|K11D12.9 -6.0
0 Ce|twk-28 -6.0
0 Hs|NP_079391 -6.0
0 Dm|CG1354 -6.0
0 Dm|Adam -6.0
0 Hs|NP_079439 -6.0
0 Hs|HLA-DOB -6.0
0 Dm|BM-40-SPARC -6.0
0 Dm|CG17192 -6.0
0 Dm|CG17191 -6.0
0 Dm|CG15579 -6.0
0 Dm|CG8398 -6.0
0 Dm|CG7907 -6.0
0 Dm|CG12964 -6.0
0 Ce|C44C8.3 -6.0
0 Ce|C44C8.2 -6.0
0 Ce|F58H7.8 -6.0
0 Ce|F55G11.7 -6.0
1 Ce|nhr-47 -6.0
0 Hs|C14orf154 -6.0
0 Hs|ENSG00000180178 -6.0
0 Hs|C2orf14 -6.0
0 Ce|ZC13.3 -6.0
0 Hs|NP_115655 -6.0
0 Hs|ALS2CR17 -6.0
0 Dm|CG11133 -6.0
0 Dm|CG9747 -6.0
0 Hs|KLHL2 -6.0
0 Ce|F52F12.7 -6.0
0 Hs|ENSG00000181312 -6.0
0 Ce|F10E9.8 -6.0
0 Ce|ubh-1 -6.0
0 Hs|SGPP2 -6.0
0 Dm|DppIII -6.0
0 Dm|XRCC1 -6.0
0 Dm|CG13565 -6.0
0 Hs|DRP2 -6.0
0 Dm|Hpr1 -6.0
0 Dm|CG4393 -6.0
0 Dm|CG2371 -6.0
0 Dm|CG11321 -6.0
0 Ce|C25B8.7 -6.0
0 Hs|CSTF1 -6.0
0 Dm|CG15124 -6.0
0 Dm|CG31817 -6.0
0 Dm|CG9350 -6.0
0 Ce|F07A11.4 -6.0
0 Hs|O4A4_HUMAN -6.0
0 Ce|F49H6.13 -6.0
0 Dm|CG17544 -6.0
0 Ce|F14D2.15 -6.0
0 Ce|F14D2.1 -6.0
0 Ce|srt-29 -6.0
0 Hs|JAG1 -6.0
0 Ce|Y46H3B.2 -6.0
0 Hs|TAX1BP3 -6.0
1 Hs|DDX27 -6.0
0 Hs|HADH2 -6.0
0 Ce|R04F11.2 -6.0
0 Ce|dpy-7 -6.0
0 Hs|NP_976249 -6.0
0 Hs|PIM2 -6.0
0 Dm|CG30152 -6.0
0 Ce|sri-28 -6.0
0 Hs|GPR156 -6.0
0 Dm|snoN -6.0
0 Dm|CG10722 -6.0
0 Hs|Q96QW3 -6.0
0 Hs|BAZ1A -6.0
1 Hs|ZBTB24 -6.0
0 Hs|NID2 -6.0
0 Hs|AP3B1 -6.0
0 Hs|Q9P188 -6.0
0 Hs|ABCF2 -6.0
0 Hs|ENSG00000175946 -6.0
0 Ce|vap-1 -6.0
0 Dm|CG18679 -6.0
0 Ce|F19F10.12 -6.0
0 Hs|NP_060317 -6.0
0 Hs|ANKRD22 -6.0
0 Dm|Vha68-1 -6.0
0 Dm|CG32038 -6.0
0 Ce|F32A7.5 -6.0
0 Ce|R07B1.9 -6.0
0 Hs|NP_786883 -6.0
1 Hs|RARA -6.0
1 Hs|RARB -6.0
0 Hs|NP_060548 -6.0
0 Hs|C5orf18 -6.0
0 Dm|CG41119 -6.0
0 Dm|Odc2 -6.0
0 Dm|CG40334 -6.0
0 Ce|bre-2 -6.0
0 Ce|F54E4.2 -6.0
0 Hs|CNTNAP4 -6.0
0 Dm|CG1092 -6.0
0 Ce|T07H3.3 -6.0
0 Ce|C50D2.8 -6.0
0 Ce|M106.2 -6.0
0 Hs|STAMBP -6.0
0 Dm|CG10904 -6.0
1 Ce|elt-1 -6.0
0 Ce|C34E7.3 -6.0
0 Hs|ENSG00000173576 -6.0
0 Hs|ENSG00000173571 -6.0
0 Hs|PTPN11 -6.0
0 Hs|ENSG00000198764 -6.0
0 Hs|NP_783864 -6.0
0 Ce|H41C03.3 -6.0
0 Ce|bli-5 -6.0
0 Hs|NP_059136 -6.0
0 Hs|C7orf21 -6.0
0 Hs|CTAG2 -6.0
0 Dm|CG13602 -6.0
0 Dm|CG4061 -6.0
1 Hs|ENSG00000187568 -6.0
0 Dm|CG10702 -6.0
0 Dm|CG31013 -6.0
0 Ce|C32D5.7 -6.0
0 Ce|K01A11.1 -6.0
0 Ce|nas-38 -6.0
0 Hs|NP_073610 -6.0
0 Hs|ENSG00000186978 -6.0
0 Dm|CG40109 -6.0
0 Ce|str-206 -6.0
0 Hs|NP_653177 -6.0
0 Hs|Q9H1Q9 -6.0
0 Ce|W07G4.1 -6.0
0 Dm|CG6051 -6.0
0 Ce|Y48G1BL.7 -6.0
0 Ce|H19J13.2 -6.0
0 Ce|alg-1 -6.0
0 Hs|MMP26 -6.0
0 Hs|Q86VR7 -6.0
0 Hs|NP_078850 -6.0
0 Dm|EDTP -6.0
1 Hs|Q9Y2P0 -6.0
0 Dm|CG7940 -6.0
0 Ce|C31C9.4 -6.0
0 Ce|Y54E2A.2 -6.0
0 Hs|HRH2 -6.0
0 Dm|CG13731 -6.0
0 Ce|C49C3.7 -6.0
0 Ce|T24C12.4 -6.0
0 Ce|gcy-32 -6.0
0 Hs|LRFN4 -6.0
0 Hs|C13orf12 -6.0
0 Hs|O94909 -6.0
0 Hs|DPCR1 -6.0
0 Hs|POLR2J -6.0
0 Dm|EfSec -6.0
0 Dm|CG17147 -6.0
0 Ce|T27C10.3 -6.0
0 Ce|Y73B6BL.38 -6.0
0 Ce|puf-3 -6.0
0 Ce|cln-3.1 -6.0
0 Hs|ST14 -6.0
0 Hs|NP_055544 -6.0
0 Ce|T21C9.3 -6.0
0 Hs|SLC39A2 -6.0
0 Dm|Tollo -6.0
0 Ce|Y7A9C.1 -6.0
0 Ce|F57F5.3 -6.0
0 Hs|NP_079130 -6.0
0 Dm|CG10711 -6.0
0 Ce|pme-4 -6.0
0 Hs|C21orf121 -6.0
0 Dm|CG1218 -6.0
0 Dm|CG31188 -6.0
0 Dm|CG14422 -6.0
0 Ce|hlh-21 -6.0
0 Dm|scw -6.0
0 Dm|beat-IV -6.0
0 Dm|CG8239 -6.0
0 Dm|Sox15 -6.0
0 Ce|C06A1.6 -6.0
0 Ce|akt-1 -6.0
0 Dm|CG14620 -6.0
1 Ce|C36E6.1 -6.0
0 Hs|NP_940878 -6.0
0 Ce|C18E3.3 -6.0
0 Hs|NP_835225 -6.0
0 Hs|ENSG00000197021 -6.0
0 Ce|D2030.6 -6.0
0 Ce|tag-292 -6.0
0 Dm|Lsp2 -6.0
0 Ce|tag-330 -6.0
0 Hs|KIAA1008 -6.0
0 Hs|CSH1 -6.0
0 Hs|TEX264 -6.0
0 Hs|TCEB2 -6.0
0 Dm|CG8562 -6.0
0 Dm|CG9613 -6.0
0 Dm|CG32675 -6.0
1 Hs|TBX19 -6.0
0 Hs|NP_001004700 -6.0
0 Hs|NP_062550 -6.0
0 Hs|ENSG00000173633 -6.0
0 Dm|Spn3 -6.0
0 Ce|ZK1058.3 -6.0
0 Ce|C43H8.2 -6.0
0 Hs|ENSG00000197941 -6.0
0 Dm|CG13295 -6.0
0 Hs|Q8NGA3 -6.0
0 Hs|ITIH5 -6.0
0 Hs|SIL -6.0
0 Hs|CEP2 -6.0
0 Ce|ZK177.1 -6.0
0 Ce|R08C7.4 -6.0
0 Ce|C47E8.8 -6.0
0 Hs|LANCL1 -6.0
0 Hs|ENSG00000145443 -6.0
0 Hs|O2F2_HUMAN -6.0
0 Dm|CG3542 -6.0
1 Dm|CG31782 -6.0
0 Dm|CG13882 -6.0
0 Ce|top-1 -6.0
0 Ce|sri-50 -6.0
0 Ce|Y71H2AM.11 -6.0
0 Hs|BACE1 -6.0
0 Hs|NP_115894 -6.0
0 Ce|ZC247.1 -6.0
0 Hs|ALOX12 -6.0
0 Ce|dcs-1 -6.0
0 Hs|CRK -6.0
0 Dm|CG31088 -6.0
0 Dm|CG11576 -6.0
0 Dm|eIF3-S8 -6.0
0 Ce|Y39G10AR.2 -6.0
0 Hs|C14orf10 -6.0
0 Ce|gst-35 -6.0
0 Dm|CG3502 -6.0
0 Ce|D1086.12 -6.0
0 Ce|F07G6.1 -6.0
0 Hs|CBX6 -6.0
0 Ce|paf-1 -6.0
0 Ce|C46C11.1 -6.0
0 Hs|ENSG00000188265 -6.0
0 Dm|CG1213 -6.0
0 Dm|CG6696 -6.0
0 Ce|srg-23 -6.0
0 Ce|srg-24 -6.0
0 Ce|C16C8.4 -6.0
0 Ce|F55B12.4 -6.0
0 Ce|srh-104 -6.0
0 Hs|Q9H399 -6.0
0 Dm|PpD6 -6.0
0 Ce|Y43D4A.5 -6.0
0 Hs|PRSS23 -6.0
0 Hs|MPI -6.0
0 Hs|Q8TBS9 -6.0
0 Hs|PTENP1 -6.0
0 Ce|C08B11.8 -6.0
0 Ce|H16O14.1 -6.0
0 Ce|srsx-25 -6.0
0 Hs|MYH11 -6.0
0 Hs|MIB1 -6.0
0 Dm|CG1571 -6.0
0 Ce|C32B5.10 -6.0
0 Ce|sri-34 -6.0
0 Hs|NP_699178 -6.0
0 Hs|CPLX4 -6.0
0 Hs|UBAP1 -6.0
0 Dm|CG12130 -6.0
0 Ce|plc-4 -6.0
0 Ce|Y37A1B.8 -6.0
0 Ce|srh-245 -6.0
0 Ce|F53B1.6 -6.0
0 Ce|C28G1.3 -6.0
0 Hs|GALGT2 -6.0
0 Dm|CG7059 -6.0
0 Ce|tsp-16 -6.0
0 Hs|NP_851607 -6.0
0 Ce|hot-5 -6.0
0 Hs|NP_060751 -6.0
0 Hs|DER7_HUMAN -6.0
0 Dm|CG13130 -6.0
0 Dm|GstE5 -6.0
0 Hs|KRT19 -6.0
0 Hs|NP_056241 -6.0
0 Hs|PKN3 -6.0
0 Dm|mthl8 -6.0
0 Dm|CG8738 -6.0
0 Ce|T11F1.5 -6.0
0 Ce|K03H6.2 -6.0
0 Ce|Y70D2A.2 -6.0
1 Hs|DPF2 -6.0
0 Hs|CDK5RAP2 -6.0
0 Dm|pwn -6.0
0 Ce|F23H12.7 -6.0
0 Ce|F47B7.4 -6.0
0 Hs|C1RL -6.0
0 Hs|TBLR_HUMAN -6.0
0 Hs|C6orf145 -6.0
1 Hs|TRERF1 -6.0
0 Hs|TBL1X -6.0
0 Hs|TBL1Y -6.0
0 Dm|CG4729 -6.0
0 Dm|CG9449 -6.0
1 Dm|CG14062 -6.0
0 Dm|RpS14a -6.0
0 Dm|RpS14b -6.0
0 Ce|pme-1 -6.0
0 Ce|W04G5.10 -6.0
0 Hs|SLC5A5 -6.0
0 Dm|CG2991 -6.0
0 Hs|HPS5 -6.0
0 Hs|NP_954575 -6.0
0 Ce|H34I24.1 -6.0
0 Ce|Y24D9A.5 -6.0
0 Ce|C53D6.5 -6.0
0 Hs|Q8N4J6 -6.0
0 Dm|GluClalpha -6.0
0 Dm|CG18155 -6.0
0 Ce|R119.5 -6.0
0 Dm|CG15506 -6.0
0 Dm|Indy -6.0
1 Dm|Ets98B -6.0
0 Hs|NP_078821 -6.0
0 Hs|PSCD3 -6.0
0 Dm|Dyb -6.0
0 Dm|CG3252 -6.1
0 Ce|cyp-13A12 -6.1
0 Hs|CDCA1 -6.1
0 Hs|CHUK -6.1
1 Hs|SON -6.1
0 Dm|Oseg4 -6.1
0 Hs|ENSG00000187647 -6.1
0 Dm|CG7857 -6.1
0 Ce|C08F8.6 -6.1
0 Ce|F13A2.3 -6.1
0 Ce|twk-11 -6.1
0 Hs|CLSTN3 -6.1
0 Dm|CG14024 -6.1
1 Dm|mus301 -6.1
0 Dm|CG7510 -6.1
0 Ce|F10G2.1 -6.1
0 Hs|SEC23B -6.1
0 Hs|GALNT7 -6.1
0 Ce|tsp-12 -6.1
0 Dm|ECSIT -6.1
0 Ce|F40G12.6 -6.1
0 Ce|T09B9.3 -6.1
0 Hs|KIN -6.1
0 Hs|PRIM1 -6.1
1 Ce|K08F4.2 -6.1
0 Hs|NP_078943 -6.1
0 Dm|CG33096 -6.1
0 Ce|syd-1 -6.1
0 Ce|C18F10.7 -6.1
0 Hs|NP_060193 -6.1
0 Dm|CG18348 -6.1
1 Ce|F39B2.1 -6.1
0 Ce|ZK370.3 -6.1
0 Ce|B0478.2 -6.1
0 Dm|CG17440 -6.1
0 Dm|CG17446 -6.1
0 Ce|R06F6.1 -6.1
0 Hs|PTDSS2 -6.1
0 Hs|SERPINC1 -6.1
0 Hs|ENSG00000102445 -6.1
0 Hs|ENSA -6.1
0 Dm|nompB -6.1
0 Hs|NP_060190 -6.1
0 Ce|C44H9.6 -6.1
0 Dm|CG6664 -6.1
0 Dm|CG8379 -6.1
0 Ce|K05C4.11 -6.1
1 Ce|nhr-40 -6.1
0 Ce|T14B1.2 -6.1
0 Hs|RRAD -6.1
0 Hs|NSUN2 -6.1
0 Dm|Obp93a -6.1
1 Dm|CG12769 -6.1
0 Dm|skf -6.1
0 Ce|lpd-7 -6.1
0 Ce|F56C3.6 -6.1
0 Hs|ENSG00000171916 -6.1
0 Hs|ENSG00000170298 -6.1
0 Ce|trp-1 -6.1
0 Ce|T13A10.5 -6.1
0 Ce|F09G2.4 -6.1
0 Ce|F11A1.2 -6.1
1 Hs|TGFB1I4 -6.1
0 Hs|Q96NK0 -6.1
0 Hs|STK33 -6.1
0 Dm|CG31776 -6.1
0 Ce|Y9C2UA.1 -6.1
0 Ce|Y38F1A.1 -6.1
0 Ce|T20D4.9 -6.1
0 Ce|R08F11.5 -6.1
0 Hs|TEF -6.1
0 Hs|ENSG00000174678 -6.1
0 Dm|CG31708 -6.1
0 Dm|Ag5r2 -6.1
0 Ce|F59A6.4 -6.1
0 Dm|CG10433 -6.1
0 Ce|W04B5.2 -6.1
0 Ce|F41E6.10 -6.1
0 Hs|PLCD3 -6.1
0 Ce|cgp-1 -6.1
0 Ce|Y19D10A.4 -6.1
0 Ce|C01B4.7 -6.1
0 Hs|STK4 -6.1
0 Dm|CG13569 -6.1
0 Dm|CG31467 -6.1
0 Dm|CG33349 -6.1
0 Ce|T27C5.8 -6.1
0 Hs|EPIM -6.1
0 Hs|LMAN1L -6.1
0 Hs|RNF13 -6.1
0 Dm|CG5515 -6.1
0 Hs|GPR62 -6.1
0 Ce|K02A11.2 -6.1
0 Ce|F18A11.4 -6.1
0 Ce|hsp-60 -6.1
0 Ce|kin-19 -6.1
1 Ce|C33H5.17 -6.1
0 Ce|C05G5.5 -6.1
0 Hs|CSNK1A1L -6.1
0 Hs|PDK1 -6.1
0 Hs|ANGPT4 -6.1
0 Hs|CSNK1A1 -6.1
0 Hs|PRKCDBP -6.1
1 Dm|CG3231 -6.1
0 Ce|mom-5 -6.1
0 Ce|C06E1.1 -6.1
0 Hs|PMM1 -6.1
0 Hs|ENSG00000196186 -6.1
0 Dm|CG5866 -6.1
0 Ce|F29B9.11 -6.1
0 Hs|KRTHA4 -6.1
0 Ce|Y59E1A.1 -6.1
0 Hs|NP_848611 -6.1
0 Hs|PAPD1 -6.1
0 Dm|gammaCop -6.1
0 Dm|Dsp1 -6.1
0 Hs|KIAA1754 -6.1
0 Dm|CG13539 -6.1
0 Ce|B0047.4 -6.1
0 Ce|F21H12.6 -6.1
0 Ce|Y113G7B.6 -6.1
0 Hs|ENSG00000188494 -6.1
0 Hs|PGK1 -6.1
0 Ce|Y75B8A.25 -6.1
0 Ce|sru-26 -6.1
1 Hs|NP_877432 -6.1
0 Hs|NP_542385 -6.1
0 Hs|SERPINB7 -6.1
1 Hs|NP_064560 -6.1
0 Hs|HUTU_HUMAN -6.1
0 Hs|POLS -6.1
0 Ce|Y49F6B.3 -6.1
0 Hs|GRIK2 -6.1
0 Hs|POLM -6.1
0 Ce|K10H10.4 -6.1
0 Ce|K10H10.5 -6.1
0 Hs|TANK -6.1
0 Dm|CG11459 -6.1
0 Ce|W09G3.3 -6.1
0 Ce|C16C8.18 -6.1
1 Ce|fkh-9 -6.1
0 Ce|T10B10.5 -6.1
0 Ce|ZK856.10 -6.1
0 Dm|Mat1 -6.1
0 Hs|PSMB9 -6.1
0 Dm|Gycbeta100B -6.1
0 Dm|CG3690 -6.1
0 Ce|F14E5.4 -6.1
0 Dm|CG32387 -6.1
0 Dm|CG5798 -6.1
0 Hs|Q96RW6 -6.1
0 Hs|PTE1 -6.1
0 Dm|CG13003 -6.1
0 Ce|T24B8.2 -6.1
0 Ce|R11E3.4 -6.1
0 Ce|Y32G9A.6 -6.1
0 Hs|MID2 -6.1
0 Dm|CG9619 -6.1
0 Dm|CG6834 -6.1
0 Dm|CG13165 -6.1
0 Ce|cdk-8 -6.1
0 Ce|alh-11 -6.1
0 Ce|F56D2.1 -6.1
0 Ce|K11G9.5 -6.1
0 Hs|EPS8L3 -6.1
0 Hs|STOM -6.1
0 Ce|T25B9.6 -6.1
0 Ce|ver-3 -6.1
0 Hs|RABGAP1L -6.1
0 Hs|RABGAP1 -6.1
0 Ce|H10D18.3 -6.1
0 Ce|ZK563.5 -6.1
0 Ce|T23C6.3 -6.1
0 Hs|NUPL1 -6.1
0 Hs|DBC1 -6.1
0 Ce|B0244.7 -6.1
0 Hs|NP_060701 -6.1
0 Dm|CBP -6.1
0 Ce|Y25C1A.7 -6.1
0 Ce|C04G6.11 -6.1
0 Hs|NP_940883 -6.1
0 Hs|PRKACG -6.1
0 Hs|ATP11C -6.1
0 Hs|ENSG00000196297 -6.1
0 Dm|CG11000 -6.1
0 Ce|Y55F3AM.2 -6.1
0 Hs|FAM13A1 -6.1
0 Dm|Ced-12 -6.1
0 Dm|Lis-1 -6.1
0 Ce|F52G3.1 -6.1
0 Hs|AGT -6.1
0 Hs|NUDT1 -6.1
0 Ce|B0047.3 -6.1
0 Ce|sra-3 -6.1
0 Ce|ers-3 -6.1
0 Hs|NP_001005183 -6.1
0 Hs|CYP8B1 -6.1
0 Ce|let-767 -6.1
0 Ce|tag-252 -6.1
0 Ce|ZC155.5 -6.1
0 Ce|F09C8.1 -6.1
0 Hs|SEC10L1 -6.1
0 Hs|ALS2CR3 -6.1
0 Hs|Q9BTX9 -6.1
0 Dm|Rrp45 -6.1
0 Ce|B0464.4 -6.1
0 Ce|inx-11 -6.1
0 Hs|FH -6.1
0 Hs|PTTG2 -6.1
0 Hs|OR2A12 -6.1
0 Hs|PTTG3 -6.1
0 Hs|ZNF261 -6.1
0 Ce|B0228.8 -6.1
0 Ce|F17B5.1 -6.1
0 Ce|dhs-25 -6.1
0 Dm|CG31127 -6.1
0 Ce|srg-17 -6.1
0 Ce|tor-2 -6.1
0 Ce|T11F9.19 -6.1
0 Hs|PHACTR2 -6.1
0 Hs|RAB4A -6.1
0 Hs|NP_004194 -6.1
0 Hs|EIF3S6IP -6.1
0 Hs|C6orf134 -6.1
0 Ce|Y58G8A.4 -6.1
0 Ce|daf-9 -6.1
0 Ce|twk-12 -6.1
0 Dm|CG15036 -6.1
0 Ce|srbc-83 -6.1
0 Dm|CG14528 -6.1
0 Dm|Sh -6.1
0 Ce|sre-51 -6.1
0 Ce|T19E7.5 -6.1
0 Ce|C25E10.4 -6.1
0 Dm|CG5687 -6.1
0 Ce|Y119C1B.3 -6.1
0 Ce|Y53H1A.4 -6.1
0 Hs|NP_001004307 -6.1
0 Hs|NP_076432 -6.1
1 Hs|NP_057237 -6.1
0 Ce|C08E3.2 -6.1
0 Hs|UBASH3A -6.1
1 Dm|CG11337 -6.1
0 Dm|CG30007 -6.1
0 Ce|D2096.10 -6.1
0 Hs|HIST1H4G -6.1
0 Hs|TBPL1 -6.1
0 Dm|CG2656 -6.1
0 Dm|CG13567 -6.1
0 Ce|ZK993.3 -6.1
0 Ce|R186.3 -6.1
0 Ce|Y39B6A.43 -6.1
0 Hs|ENSG00000185997 -6.1
0 Ce|F49E11.2 -6.1
0 Hs|PTPRC -6.1
0 Hs|ENSG00000198540 -6.1
0 Ce|ptp-2 -6.1
0 Ce|C53B7.7 -6.1
0 Ce|nhx-4 -6.1
0 Hs|MSH4 -6.1
0 Hs|SLC14A1 -6.1
0 Hs|IFNAR2 -6.1
0 Dm|Gs1 -6.1
0 Dm|CtBP -6.1
0 Dm|CG11164 -6.1
0 Ce|nxt-1 -6.1
0 Ce|T12E12.1 -6.1
0 Ce|gly-7 -6.1
1 Dm|CG8089 -6.1
0 Ce|Y51A2A.6 -6.1
0 Hs|ATP5O -6.1
0 Dm|CG30386 -6.1
0 Ce|F54C8.4 -6.1
0 Ce|F20D6.12 -6.1
0 Ce|dhs-30 -6.1
0 Hs|MYD88 -6.1
0 Hs|R3R1_HUMAN -6.1
0 Hs|C9orf61 -6.1
0 Ce|T02C12.2 -6.1
0 Hs|OXG2_HUMAN -6.1
0 Dm|Pka-C2 -6.1
0 Ce|T19D12.7 -6.1
0 Dm|CG8580 -6.1
0 Ce|Y59C2A.3 -6.1
0 Ce|T22C8.2 -6.1
0 Ce|K06C4.14 -6.1
0 Hs|NP_001004684 -6.1
0 Hs|NP_077310 -6.1
0 Ce|Y51H7BR.2 -6.1
0 Ce|R10E4.1 -6.1
0 Ce|cyp-29A2 -6.1
0 Ce|T26H8.2 -6.1
1 Hs|ZNF496 -6.1
0 Hs|SLC4A4 -6.1
0 Ce|C49C8.2 -6.1
0 Ce|R05A10.5 -6.1
0 Ce|sym-1 -6.1
0 Hs|SLC41A1 -6.1
0 Hs|TXNL2 -6.1
0 Hs|XYLT2 -6.1
0 Hs|ENSG00000183937 -6.1
0 Hs|CLIC4 -6.1
0 Hs|O94886 -6.1
0 Hs|UTF1 -6.1
0 Hs|P2RY8 -6.1
0 Ce|spe-15 -6.1
0 Ce|F13H8.7 -6.1
0 Hs|UBE1 -6.1
0 Ce|F42A6.2 -6.1
0 Ce|C49H3.9 -6.1
0 Hs|MTNR1A -6.1
0 Hs|OLIG3 -6.1
0 Dm|CG8290 -6.1
0 Ce|T19A6.3 -6.1
0 Hs|ENSG00000188810 -6.1
0 Hs|ZSWIM3 -6.1
0 Hs|XPNPEP2 -6.1
0 Ce|F55G1.13 -6.1
0 Hs|CBX7 -6.1
0 Hs|TACR3 -6.1
0 Ce|str-207 -6.1
0 Ce|F35C11.4 -6.1
0 Ce|M02B1.2 -6.1
0 Ce|Y41G9A.3 -6.1
0 Hs|NP_659451 -6.1
0 Hs|Q8N985 -6.1
0 Dm|CG16863 -6.1
0 Dm|CG14966 -6.1
0 Dm|CG11384 -6.1
0 Ce|M110.3 -6.1
0 Ce|R03D7.2 -6.1
0 Ce|F21D9.3 -6.1
0 Hs|CACNG5 -6.1
0 Hs|DNAJB11 -6.1
1 Hs|Q9Y6R6 -6.1
0 Hs|PLCE_HUMAN -6.1
0 Ce|ZK546.1 -6.1
0 Ce|srt-20 -6.1
0 Ce|srt-19 -6.1
0 Hs|NP_653181 -6.1
0 Dm|Aos1 -6.1
0 Dm|CG6398 -6.1
0 Ce|sra-26 -6.1
0 Ce|C26E6.7 -6.1
0 Hs|ME3 -6.1
0 Hs|ENSG00000196423 -6.1
0 Dm|CG6938 -6.1
0 Dm|CG10000 -6.1
0 Ce|F43G6.2 -6.1
0 Hs|GJC1 -6.1
0 Dm|CG30338 -6.1
0 Hs|NP_653299 -6.1
0 Hs|ENSG00000189196 -6.1
0 Hs|PCM1 -6.1
0 Hs|ENSG00000182203 -6.1
0 Ce|F10G8.4 -6.1
0 Ce|F49H6.5 -6.1
0 Ce|C14A11.5 -6.1
0 Dm|CG10186 -6.1
0 Ce|W05G11.4 -6.1
0 Hs|GAS6 -6.1
1 Hs|ZNF286 -6.1
0 Hs|NMUR1 -6.1
0 Dm|CG11098 -6.1
0 Dm|CG3045 -6.1
0 Ce|F54H12.4 -6.1
0 Ce|ZK632.3 -6.1
0 Ce|Y57G11C.18 -6.1
0 Hs|NP_065976 -6.1
0 Hs|NXF1 -6.1
0 Hs|IL11RA -6.1
0 Dm|CG13614 -6.1
0 Hs|HPN -6.1
0 Hs|TF -6.1
0 Hs|TXK -6.1
0 Hs|COL21A1 -6.1
1 Hs|STAT4 -6.1
0 Hs|NP_001005285 -6.1
0 Hs|BRD2 -6.1
0 Hs|CYP1B1 -6.1
1 Dm|CG9890 -6.1
0 Ce|F13D11.1 -6.1
1 Hs|ZNF407 -6.1
0 Dm|activin-beta -6.1
0 Ce|eif-3.E -6.1
0 Ce|C41G11.1 -6.1
0 Hs|GDA -6.1
0 Dm|CG1600 -6.1
0 Ce|C53H9.2 -6.1
0 Ce|rps-5 -6.1
0 Ce|R09A8.5 -6.1
0 Hs|JMJD1B -6.1
0 Dm|CG6414 -6.1
0 Ce|klp-12 -6.1
0 Ce|F53F4.10 -6.1
0 Hs|USP33 -6.1
0 Hs|O2T3_HUMAN -6.1
0 Hs|OR2T34 -6.1
0 Dm|CG31645 -6.1
0 Dm|CG17107 -6.1
0 Ce|lrk-1 -6.1
0 Ce|F41G3.2 -6.1
0 Ce|spk-1 -6.1
0 Ce|srh-125 -6.1
0 Hs|EFEMP1 -6.1
0 Hs|NP_112216 -6.1
0 Ce|yrs-1 -6.1
0 Hs|NP_056011 -6.1
0 Dm|yuri -6.1
0 Dm|CG32138 -6.1
0 Dm|CG32774 -6.1
0 Ce|C27D8.4 -6.1
0 Ce|K09C4.10 -6.1
0 Hs|ACP6 -6.1
0 Ce|H11E01.2 -6.1
0 Ce|Y15E3A.4 -6.1
0 Hs|ABO -6.1
0 Ce|K07E8.6 -6.1
0 Hs|NP_689831 -6.1
0 Dm|CG15914 -6.1
0 Hs|MUF1_HUMAN -6.1
0 Hs|AK7 -6.1
0 Dm|CG5549 -6.1
0 Ce|T03F1.9 -6.1
0 Dm|CycA -6.1
0 Dm|CG3940 -6.1
0 Hs|TSR6_HUMAN -6.1
0 Hs|NP_690870 -6.1
0 Ce|F53C3.7 -6.1
0 Ce|Y46E12BL.1 -6.1
0 Ce|T19D7.4 -6.1
0 Hs|ENSG00000196901 -6.1
0 Hs|ENSG00000187658 -6.1
1 Dm|cbt -6.1
0 Ce|ZK688.3 -6.1
0 Ce|C43H6.4 -6.1
0 Ce|C30E1.5 -6.1
1 Hs|NR1H2 -6.1
0 Hs|NP_848651 -6.1
0 Dm|CG7387 -6.1
0 Hs|TFB1M -6.1
0 Dm|alpha-Cat -6.1
0 Ce|C41D11.6 -6.1
0 Ce|dnj-17 -6.1
0 Ce|F57G8.5 -6.1
0 Hs|UGP2 -6.1
0 Ce|Y16E11A.1 -6.1
0 Ce|C03C10.4 -6.1
0 Hs|DISC1 -6.1
0 Hs|ATP2A2 -6.1
0 Hs|NP_955449 -6.1
0 Hs|LRCH2 -6.1
0 Ce|unc-93 -6.1
0 Hs|OR51E2 -6.1
0 Ce|srh-20 -6.1
0 Ce|C02H7.1 -6.1
0 Dm|CG12875 -6.1
0 Ce|W03D8.7 -6.1
0 Ce|ZK616.4 -6.1
0 Ce|C25G4.8 -6.1
0 Ce|K03H4.1 -6.1
0 Hs|KIAA0284 -6.1
0 Hs|Q9UI72 -6.1
0 Hs|CLIC5 -6.1
0 Ce|C10A4.1 -6.1
1 Hs|PRDM2 -6.1
0 Hs|NP_689994 -6.1
0 Dm|CG7631 -6.1
0 Dm|CG31547 -6.1
0 Dm|CG31104 -6.1
0 Ce|W03F11.4 -6.1
0 Ce|C50H11.17 -6.1
0 Hs|Q8N3T6 -6.1
0 Hs|C13orf7 -6.1
0 Hs|TBC1D13 -6.1
0 Ce|Y24D9A.8 -6.1
0 Hs|SGPL1 -6.1
0 Hs|MPP3 -6.1
0 Hs|PSCD4 -6.1
0 Hs|TMEM2 -6.1
0 Ce|F40H7.5 -6.1
0 Ce|srt-41 -6.1
0 Ce|srt-42 -6.1
0 Ce|ZC443.1 -6.1
0 Ce|Y32B12B.1 -6.1
0 Dm|CG11490 -6.1
0 Dm|wal -6.1
0 Ce|F56G4.1 -6.1
0 Ce|Y49F6A.1 -6.1
0 Ce|C17B7.11 -6.1
0 Ce|C27C12.3 -6.1
1 Ce|K02D7.2 -6.1
0 Hs|MMS19L -6.1
0 Dm|CG14141 -6.1
0 Dm|CG9962 -6.1
1 Dm|lmd -6.1
0 Ce|T08B2.3 -6.1
0 Hs|Q96AU6 -6.1
0 Hs|C20orf86 -6.1
1 Ce|F52F12.6 -6.1
0 Ce|sri-48 -6.1
0 Hs|LMNB2 -6.1
0 Hs|VSIG1 -6.1
0 Ce|E02C12.3 -6.1
0 Hs|O9G4_HUMAN -6.1
0 Hs|PLEKHH1 -6.1
0 Hs|SSBP2 -6.1
0 Hs|Q8N793 -6.1
0 Ce|inx-15 -6.1
0 Dm|ninaG -6.1
0 Hs|GRM7 -6.1
0 Hs|GRM4 -6.1
0 Dm|CG13773 -6.1
0 Ce|H27M09.2 -6.1
0 Ce|R11A8.3 -6.1
0 Ce|F53B2.1 -6.1
0 Hs|COL6A3 -6.1
0 Dm|CG31729 -6.1
0 Hs|C6orf75 -6.1
0 Ce|C44C10.6 -6.1
0 Hs|SLC15A4 -6.1
1 Hs|TNRC6 -6.1
1 Dm|CTCF -6.1
0 Dm|eIF2B-epsilon -6.1
0 Ce|lin-41 -6.1
0 Ce|Y22D7AR.1 -6.1
0 Ce|T22B2.3 -6.1
0 Hs|DNAL4 -6.1
0 Hs|C6orf165 -6.1
0 Ce|C30E1.6 -6.1
0 Ce|col-104 -6.1
1 Hs|NP_073601 -6.1
0 Ce|glt-5 -6.2
0 Ce|Y39B6A.14 -6.2
0 Hs|CDCA8 -6.2
0 Hs|Q8NGL5 -6.2
0 Hs|O5AR_HUMAN -6.2
0 Dm|CG1211 -6.2
0 Dm|CG8001 -6.2
0 Dm|CG9776 -6.2
0 Dm|sei -6.2
0 Ce|ZK180.2 -6.2
0 Dm|Rad21 -6.2
0 Hs|TEGT -6.2
0 Hs|ABCD1 -6.2
0 Dm|CG9669 -6.2
0 Dm|CG30190 -6.2
0 Dm|Psc -6.2
0 Ce|F56C11.3 -6.2
1 Ce|T24A6.11 -6.2
0 Ce|mec-9 -6.2
0 Hs|TRPV3 -6.2
0 Hs|NP_653246 -6.2
0 Ce|Y47G6A.25 -6.2
0 Dm|CG10992 -6.2
0 Ce|ZK1307.9 -6.2
1 Ce|F47C10.4 -6.2
0 Ce|E01G6.3 -6.2
1 Ce|nhr-15 -6.2
0 Hs|CPZ -6.2
1 Hs|NP_149350 -6.2
1 Dm|GATAd -6.2
0 Ce|F34D6.1 -6.2
0 Ce|cyp-37B1 -6.2
0 Ce|C15H9.10 -6.2
0 Hs|ATP6V1D -6.2
0 Hs|NOTCH4 -6.2
0 Ce|Y37E3.16 -6.2
0 Ce|F11A10.5 -6.2
0 Ce|C13C4.7 -6.2
0 Ce|K03A11.4 -6.2
0 Hs|MRPL53 -6.2
0 Dm|Aats-ala-m -6.2
0 Ce|smg-2 -6.2
0 Ce|C17H12.4 -6.2
1 Hs|PPRC1 -6.2
1 Hs|FOXM1 -6.2
0 Hs|CREBL2 -6.2
0 Hs|C14orf122 -6.2
0 Dm|CG14030 -6.2
1 Dm|CG6995 -6.2
0 Ce|eft-1 -6.2
0 Ce|K08F11.5 -6.2
0 Ce|B0035.6 -6.2
0 Ce|T11A5.3 -6.2
0 Hs|PRSS22 -6.2
0 Dm|CG33110 -6.2
0 Hs|VMD2L1 -6.2
1 Hs|EGR4 -6.2
0 Dm|Pkg21D -6.2
0 Dm|CG4502 -6.2
0 Dm|CG13699 -6.2
0 Dm|CG14798 -6.2
0 Dm|CG18186 -6.2
0 Dm|CG30394 -6.2
0 Ce|H06I04.5 -6.2
0 Ce|M01B2.9 -6.2
0 Hs|SLC8A2 -6.2
0 Ce|F36F12.2 -6.2
0 Hs|K22O_HUMAN -6.2
0 Dm|Got2 -6.2
0 Ce|K07C6.6 -6.2
0 Ce|F14F9.3 -6.2
0 Hs|LPHN1 -6.2
0 Ce|Y77E11A.8 -6.2
0 Hs|PTGER1 -6.2
0 Hs|PRKY -6.2
0 Dm|CG7369 -6.2
0 Ce|nsy-1 -6.2
0 Ce|F43G6.11 -6.2
0 Ce|T20B12.1 -6.2
0 Ce|F13E9.9 -6.2
0 Dm|CG17819 -6.2
0 Ce|F40E3.3 -6.2
0 Ce|D2021.1 -6.2
0 Dm|CG13658 -6.2
0 Hs|TULP2 -6.2
0 Dm|CG5514 -6.2
0 Ce|C55C2.3 -6.2
0 Ce|F26D2.16 -6.2
0 Ce|C16H3.3 -6.2
1 Hs|SHPRH -6.2
0 Dm|CG17279 -6.2
0 Dm|RpI1 -6.2
1 Dm|CG10384 -6.2
0 Ce|Y105E8A.12 -6.2
0 Ce|ech-1 -6.2
0 Ce|ZC196.8 -6.2
0 Ce|T14E8.4 -6.2
0 Hs|TDH -6.2
0 Ce|Y48B6A.3 -6.2
0 Ce|mrp-2 -6.2
0 Ce|mrp-1 -6.2
1 Hs|ZNF509 -6.2
0 Dm|btz -6.2
0 Dm|CG11231 -6.2
0 Hs|ADCY1 -6.2
0 Dm|morgue -6.2
0 Dm|Fs(2)Ket -6.2
0 Hs|Q8IWE5 -6.2
0 Hs|ACO2 -6.2
0 Ce|C39D10.6 -6.2
0 Ce|col-115 -6.2
0 Ce|C49F5.1 -6.2
0 Hs|PITRM1 -6.2
0 Hs|GALNT9 -6.2
0 Dm|l(2)01424 -6.2
0 Dm|CG30459 -6.2
0 Hs|Q96IX9 -6.2
0 Hs|OR2AJ1 -6.2
0 Hs|RPS6KA4 -6.2
0 Hs|TBXA2R -6.2
0 Hs|C22orf5 -6.2
0 Hs|CRSP3 -6.2
0 Dm|CG1120 -6.2
0 Ce|F45E4.10 -6.2
0 Ce|sru-36 -6.2
0 Ce|ZK863.8 -6.2
0 Ce|F09F3.5 -6.2
0 Hs|NP_775862 -6.2
0 Hs|O60307 -6.2
1 Ce|Y38H6C.5 -6.2
0 Ce|T13F2.4 -6.2
0 Ce|srh-46 -6.2
0 Hs|CHST12 -6.2
0 Hs|C8orf2 -6.2
0 Ce|C05D10.2 -6.2
0 Hs|NP_078986 -6.2
0 Dm|PH4alphaSG1 -6.2
0 Dm|NaPi-T -6.2
0 Hs|ADPN -6.2
0 Ce|rpt-4 -6.2
0 Ce|F36H9.2 -6.2
0 Ce|des-2 -6.2
0 Hs|KIAA1822 -6.2
0 Hs|BCAP31 -6.2
0 Ce|daf-1 -6.2
0 Ce|Y76B12C.5 -6.2
0 Ce|mec-4 -6.2
0 Hs|LASS4 -6.2
1 Ce|Y67D8A.3 -6.2
0 Hs|CISH -6.2
0 Hs|NLN -6.2
1 Dm|CG8145 -6.2
0 Ce|inx-16 -6.2
0 Ce|R12E2.2 -6.2
0 Ce|F29D10.1 -6.2
0 Ce|C13G3.3 -6.2
0 Hs|NP_077283 -6.2
0 Dm|CG15449 -6.2
0 Ce|avr-15 -6.2
0 Dm|Rab40 -6.2
0 Dm|CG9068 -6.2
0 Dm|CG30410 -6.2
0 Ce|str-159 -6.2
0 Hs|ABCC4 -6.2
0 Dm|GRHR -6.2
0 Dm|CG12502 -6.2
0 Dm|CG7514 -6.2
0 Dm|CG2104 -6.2
0 Dm|RpL18A -6.2
0 Hs|CR1L -6.2
0 Hs|NP_694941 -6.2
0 Hs|PRSSL1 -6.2
1 Hs|ZNF577 -6.2
0 Ce|T05C12.11 -6.2
0 Dm|CG10764 -6.2
0 Hs|SLC28A2 -6.2
0 Dm|CG15133 -6.2
0 Hs|TUBA1 -6.2
0 Hs|TUBA8 -6.2
1 Dm|CG7185 -6.2
1 Ce|B0336.3 -6.2
0 Ce|dhs-12 -6.2
0 Hs|FEZ2 -6.2
0 Ce|C06A8.5 -6.2
1 Ce|Y56A3A.28 -6.2
0 Ce|F47G4.2 -6.2
0 Ce|K02E7.3 -6.2
0 Ce|R09E12.6 -6.2
0 Ce|C17B7.7 -6.2
0 Hs|DPH2L1 -6.2
0 Hs|MCPH1 -6.2
0 Dm|CG6151 -6.2
0 Ce|Y81B9A.1 -6.2
0 Dm|CG7261 -6.2
0 Dm|CG14512 -6.2
1 Ce|end-1 -6.2
0 Hs|MKNK2 -6.2
0 Hs|ACP5 -6.2
0 Hs|NP_777549 -6.2
0 Dm|slmb -6.2
0 Ce|prp-4 -6.2
0 Ce|odc-1 -6.2
0 Hs|NP_689985 -6.2
1 Hs|ZNF84 -6.2
0 Dm|Ugt86Da -6.2
0 Ce|Y67D2.1 -6.2
0 Hs|NP_940862 -6.2
0 Dm|CG33468 -6.2
0 Ce|dhs-11 -6.2
0 Hs|C6orf110 -6.2
0 Dm|CG31054 -6.2
0 Ce|C36B1.9 -6.2
0 Ce|hhat-1 -6.2
0 Ce|aak-1 -6.2
0 Ce|F44D12.6 -6.2
0 Ce|F53B2.6 -6.2
0 Hs|PDZRN4 -6.2
0 Hs|NP_005822 -6.2
0 Ce|T27F2.2 -6.2
0 Hs|DUFD1 -6.2
0 Dm|CG1402 -6.2
0 Ce|Y71F9AL.11 -6.2
0 Ce|F54C9.6 -6.2
0 Ce|gsp-2 -6.2
0 Dm|CG6755 -6.2
0 Hs|ENSG00000122376 -6.2
0 Hs|ENSG00000189014 -6.2
0 Hs|FAM35A -6.2
0 Hs|GNAI2 -6.2
0 Hs|ENSG00000187850 -6.2
0 Ce|srh-69 -6.2
0 Ce|srh-248 -6.2
0 Hs|NP_597707 -6.2
0 Ce|C16C4.12 -6.2
0 Ce|K09A9.1 -6.2
0 Hs|TNFRSF4 -6.2
0 Hs|PP -6.2
0 Hs|MYBPC2 -6.2
0 Hs|CD80 -6.2
0 Ce|F37C12.10 -6.2
0 Hs|PRSS15 -6.2
0 Ce|B0280.3 -6.2
0 Hs|STAR -6.2
0 Dm|CG15356 -6.2
0 Dm|CG15800 -6.2
0 Ce|K04H8.1 -6.2
0 Ce|W03F8.6 -6.2
0 Ce|C44C3.6 -6.2
0 Dm|CG3430 -6.2
0 Hs|LGR8 -6.2
1 Hs|DMRTA1 -6.2
0 Ce|F10G7.9 -6.2
0 Dm|CG4230 -6.2
0 Dm|CG8647 -6.2
0 Ce|mec-6 -6.2
0 Ce|K02E2.1 -6.2
0 Hs|CHFR -6.2
0 Dm|CG14834 -6.2
0 Dm|CG31321 -6.2
0 Dm|CG11539 -6.2
0 Ce|inx-3 -6.2
0 Hs|SENP5 -6.2
0 Dm|nan -6.2
0 Ce|R13A1.3 -6.2
0 Hs|NP_068599 -6.2
0 Hs|ATP6V0D1 -6.2
0 Hs|CAPN13 -6.2
0 Dm|CG14805 -6.2
0 Ce|lam-3 -6.2
0 Ce|K08E7.4 -6.2
0 Hs|C1orf16 -6.2
0 Hs|NP_997197 -6.2
0 Hs|PTPRG -6.2
0 Hs|KCND1 -6.2
0 Hs|C5orf11 -6.2
0 Ce|M04G7.2 -6.2
0 Ce|gsp-1 -6.2
0 Hs|C20orf35 -6.2
0 Hs|Q7Z2T0 -6.2
0 Dm|CG5861 -6.2
0 Ce|Y75B8A.12 -6.2
0 Ce|F13E9.5 -6.2
0 Ce|F08G12.3 -6.2
0 Dm|gig -6.2
0 Hs|ZA20D1 -6.2
0 Hs|GCS1_HUMAN -6.2
0 Dm|CG6860 -6.2
0 Dm|CG15930 -6.2
0 Ce|H41C03.2 -6.2
0 Ce|acr-21 -6.2
0 Ce|ima-1 -6.2
0 Hs|NP_116218 -6.2
0 Ce|srb-14 -6.2
0 Ce|sre-56 -6.2
0 Ce|tsp-2 -6.2
0 Ce|T09E8.2 -6.2
0 Ce|C35C5.3 -6.2
0 Hs|NP_110419 -6.2
0 Hs|PPAT -6.2
0 Hs|MAP7 -6.2
0 Dm|CG14816 -6.2
0 Ce|tsp-7 -6.2
0 Ce|T19H12.4 -6.2
1 Hs|MAZ -6.2
0 Ce|eif-3.I -6.2
0 Dm|CG1622 -6.2
0 Hs|Q8N7V2 -6.2
0 Dm|RnrL -6.2
0 Dm|CG5590 -6.2
0 Ce|srbc-30 -6.2
0 Dm|CG14491 -6.2
0 Ce|F44E2.10 -6.2
0 Hs|Q9H4Y4 -6.2
0 Dm|CG13784 -6.2
0 Ce|daf-7 -6.2
0 Ce|K04C1.3 -6.2
0 Dm|CG2249 -6.2
0 Ce|Y76A2B.3 -6.2
0 Ce|ZC449.2 -6.2
0 Dm|CG7781 -6.2
0 Ce|cyp-13A7 -6.2
0 Ce|C46F11.2 -6.2
0 Hs|CTNNB1 -6.2
0 Hs|NP_056368 -6.2
0 Hs|VPS11 -6.2
0 Ce|Y51A2D.4 -6.2
0 Ce|ife-2 -6.2
0 Hs|BTRC -6.2
0 Hs|FBXW11 -6.2
0 Dm|CG7422 -6.2
0 Dm|RpS23 -6.2
0 Ce|M02F4.3 -6.2
0 Hs|OPTC -6.2
0 Hs|RPS23 -6.2
0 Hs|ENSG00000186921 -6.2
0 Dm|CG3837 -6.2
0 Dm|CG10936 -6.2
0 Hs|Q9C0A6 -6.2
0 Hs|PIP5K1B -6.2
0 Ce|srj-53 -6.2
0 Ce|K04E7.1 -6.2
0 Hs|PDYN -6.2
0 Dm|CG4221 -6.2
0 Dm|CG17127 -6.2
0 Dm|CG33169 -6.2
0 Ce|R09E10.5 -6.2
0 Dm|CG10238 -6.2
0 Hs|TERF1 -6.2
0 Hs|NP_112483 -6.2
0 Dm|Tsp42Ef -6.2
0 Ce|srb-8 -6.2
0 Ce|srb-9 -6.2
0 Hs|TAF6L -6.2
0 Hs|NP_997369 -6.2
0 Dm|CG11314 -6.2
0 Ce|Y57A10B.3 -6.2
0 Ce|K08B4.3 -6.2
0 Ce|hst-1 -6.2
0 Ce|Y11D7A.6 -6.2
0 Dm|CG31350 -6.2
0 Dm|mew -6.2
0 Ce|C18H7.6 -6.2
0 Ce|F22B8.4 -6.2
0 Hs|OPTN -6.2
0 Dm|CG18301 -6.2
0 Dm|CG6225 -6.2
0 Ce|sra-34 -6.2
0 Ce|F28E10.1 -6.2
0 Dm|PH4alphaNE2 -6.2
0 Ce|str-71 -6.2
0 Ce|T12G3.4 -6.2
1 Ce|ZK218.6 -6.2
1 Hs|ENSG00000155592 -6.2
0 Hs|NETO1 -6.2
0 Hs|CDH18 -6.2
0 Ce|T07A5.1 -6.2
0 Ce|R02D3.2 -6.2
0 Hs|ILKAP -6.2
0 Hs|ENSG00000175335 -6.2
0 Hs|C20orf45 -6.2
0 Dm|CG5684 -6.2
1 Hs|NFIX -6.2
0 Dm|CG16904 -6.2
0 Ce|D2092.7 -6.2
0 Dm|CG14122 -6.2
0 Dm|CG6218 -6.2
0 Dm|Ory -6.2
0 Ce|F58E1.10 -6.2
0 Ce|F58E1.11 -6.2
0 Ce|C06A8.6 -6.2
0 Ce|K10C2.1 -6.2
0 Hs|ART1 -6.2
0 Ce|C49A1.9 -6.2
0 Ce|nhl-1 -6.2
0 Ce|trm-1 -6.2
1 Hs|NP_061869 -6.2
0 Dm|CG15881 -6.2
0 Dm|CG14660 -6.2
0 Ce|F09D12.2 -6.2
0 Hs|B4GALT2 -6.2
0 Hs|ENSG00000196253 -6.2
0 Hs|Q8N262 -6.2
0 Dm|CG13913 -6.2
0 Ce|Y40C5A.3 -6.2
0 Ce|spp-6 -6.2
0 Hs|PIN1L -6.2
0 Ce|gad-1 -6.2
0 Ce|F21C10.3 -6.2
0 Dm|CG12006 -6.2
0 Dm|CG3774 -6.2
0 Dm|sbr -6.2
0 Ce|C31E10.5 -6.2
0 Hs|OAZ1_HUMAN -6.2
0 Hs|C14orf31 -6.2
0 Ce|Y51H4A.5 -6.2
0 Hs|MAN2A2 -6.2
0 Hs|IL7R -6.2
0 Hs|SLC1A3 -6.2
0 Ce|Y75B8A.3 -6.2
0 Ce|C15C8.3 -6.2
0 Hs|LGI4 -6.2
0 Hs|Q9UHS6 -6.2
0 Dm|CG4398 -6.2
0 Ce|asp-1 -6.2
1 Hs|ZNF436 -6.2
0 Hs|NP_055304 -6.2
0 Dm|CG17324 -6.2
0 Dm|CG32803 -6.2
0 Ce|R03H4.7 -6.2
0 Hs|U183_HUMAN -6.2
0 Hs|NOTCH3 -6.2
0 Hs|WASL -6.2
0 Hs|TRIM32 -6.2
0 Ce|T22F3.8 -6.2
0 Hs|NP_114119 -6.2
0 Dm|Trap95 -6.2
0 Ce|F34D10.7 -6.2
0 Ce|C50F4.9 -6.2
0 Hs|O4X1_HUMAN -6.2
0 Hs|USP2 -6.2
1 Dm|CG3335 -6.2
0 Dm|CG32130 -6.2
0 Ce|K08E3.5 -6.2
0 Hs|O9G5_HUMAN -6.2
0 Ce|F22B3.4 -6.2
0 Hs|NDUFAF1 -6.2
0 Dm|SMC1 -6.2
0 Ce|him-1 -6.2
0 Hs|SMC1L1 -6.2
0 Hs|Q86X61 -6.2
0 Hs|CNTNAP3 -6.2
0 Dm|CG7597 -6.2
0 Hs|Q8N7W7 -6.2
0 Hs|Q96MY2 -6.2
0 Hs|COX10 -6.2
0 Dm|CG14735 -6.2
1 Hs|Q7Z657 -6.2
0 Hs|REPS1 -6.2
1 Hs|NR5A1 -6.2
0 Dm|Gyc-89Da -6.2
0 Ce|atn-1 -6.2
1 Hs|G3BP_HUMAN -6.2
0 Dm|melt -6.2
0 Dm|CG14223 -6.2
0 Ce|F39D8.2 -6.2
0 Hs|IL1RAP -6.2
0 Dm|CG7656 -6.2
0 Dm|CG40153 -6.2
0 Ce|ubc-3 -6.2
0 Hs|CDC34 -6.2
0 Hs|SPHK2 -6.2
0 Hs|UBE2R2 -6.2
0 Hs|ENSG00000185125 -6.2
0 Dm|CG17301 -6.2
0 Ce|T13G4.5 -6.2
0 Hs|CDR2 -6.2
0 Hs|CBR1 -6.2
1 Hs|ZNF35 -6.2
0 Ce|F47B8.2 -6.2
0 Dm|CG14943 -6.2
0 Dm|Mt2 -6.2
0 Dm|unc-13-4A -6.2
0 Ce|drp-1 -6.2
0 Dm|CG12014 -6.2
0 Dm|bin3 -6.2
0 Ce|stc-1 -6.2
0 Hs|RASL10B -6.2
0 Hs|Q9H5A9 -6.2
0 Ce|zig-5 -6.2
0 Dm|gnu -6.2
0 Dm|Ccp84Af -6.2
0 Dm|CG33136 -6.2
0 Hs|COX15 -6.2
0 Hs|SLC25A21 -6.2
0 Dm|CG9589 -6.2
0 Dm|CG9784 -6.2
0 Ce|F14H3.8 -6.2
0 Ce|srh-138 -6.2
0 Ce|F55D1.2 -6.2
0 Ce|M02D8.6 -6.2
0 Hs|PPP1R14D -6.2
0 Hs|C6orf150 -6.2
0 Dm|CG14239 -6.2
0 Ce|plc-1 -6.2
0 Hs|Q8N8C5 -6.2
0 Hs|DRG2 -6.2
0 Dm|CG11486 -6.2
0 Dm|Ngp -6.2
0 Ce|F59A7.9 -6.2
0 Ce|R08E5.2 -6.2
0 Ce|ZK1055.4 -6.2
0 Dm|O-fut1 -6.2
0 Ce|K08F4.1 -6.2
0 Hs|ENSG00000175970 -6.2
0 Hs|U5S1_HUMAN -6.2
0 Dm|CG4563 -6.2
0 Ce|fmo-1 -6.2
0 Hs|AK5 -6.2
0 Hs|KCNJ13 -6.2
0 Hs|SETMAR -6.2
0 Ce|M01G12.14 -6.2
0 Ce|K12D12.5 -6.2
0 Hs|Q92626 -6.2
0 Ce|C35E7.6 -6.2
0 Hs|NSG2_HUMAN -6.2
0 Ce|K08C9.5 -6.2
1 Hs|BLM -6.2
0 Dm|CG13855 -6.2
0 Dm|CG30048 -6.2
0 Ce|Y87G2A.17 -6.2
0 Ce|srbc-38 -6.2
0 Ce|F46F2.1 -6.2
0 Hs|NEU2 -6.2
0 Dm|CG16954 -6.2
0 Ce|F39E9.11 -6.2
1 Ce|T23G7.3 -6.2
0 Ce|srh-61 -6.2
0 Hs|NP_073596 -6.2
0 Hs|CXCR3 -6.2
1 Dm|EcR -6.3
0 Ce|Y67A10A.1 -6.3
0 Ce|H23N18.3 -6.3
1 Hs|FOXN1 -6.3
0 Hs|NUP98 -6.3
0 Hs|ENSG00000186328 -6.3
0 Ce|C01F1.4 -6.3
0 Dm|Paf-AHalpha -6.3
0 Ce|Y48G1BL.6 -6.3
1 Hs|RORB -6.3
0 Dm|CG3509 -6.3
0 Dm|CG15031 -6.3
0 Ce|F15D3.7 -6.3
0 Ce|C53B4.2 -6.3
0 Ce|C03H12.1 -6.3
0 Hs|MAGEB6 -6.3
0 Ce|Y106G6H.9 -6.3
0 Ce|Y106G6H.10 -6.3
0 Ce|F41G3.12 -6.3
0 Hs|PIP -6.3
0 Dm|Taf1 -6.3
0 Ce|K04A8.7 -6.3
0 Ce|T05A10.2 -6.3
0 Hs|ENSG00000182645 -6.3
0 Hs|UVRAG -6.3
0 Hs|OBH4_HUMAN -6.3
0 Hs|NP_057480 -6.3
0 Hs|PKP4 -6.3
0 Ce|Y48C3A.3 -6.3
0 Ce|Y44A6D.6 -6.3
0 Hs|LRIG2 -6.3
0 Hs|ENSG00000186728 -6.3
0 Dm|CG5122 -6.3
0 Dm|CG7071 -6.3
0 Ce|F10A3.3 -6.3
0 Ce|srh-255 -6.3
0 Hs|NP_060895 -6.3
0 Hs|NP_115517 -6.3
0 Hs|G22P1 -6.3
0 Dm|boss -6.3
0 Ce|srh-215 -6.3
0 Ce|tag-24 -6.3
0 Hs|O43616 -6.3
0 Ce|wrt-4 -6.3
0 Hs|GRB2 -6.3
0 Hs|MAGED1 -6.3
0 Dm|CG9497 -6.3
0 Dm|CG12140 -6.3
0 Dm|Or47a -6.3
0 Ce|Y39B6A.7 -6.3
0 Ce|C34H4.2 -6.3
0 Dm|CG31495 -6.3
1 Dm|CG15725 -6.3
0 Ce|F40H7.4 -6.3
0 Ce|cyp-34A7 -6.3
0 Ce|gas-1 -6.3
0 Ce|C06A6.5 -6.3
0 Ce|srh-200 -6.3
0 Dm|mnd -6.3
0 Ce|gop-2 -6.3
0 Ce|F37C12.14 -6.3
0 Ce|C48D1.5 -6.3
0 Dm|Mipp1 -6.3
0 Dm|CG18522 -6.3
0 Dm|CG9104 -6.3
0 Hs|KIF18A -6.3
0 Ce|mcm-5 -6.3
0 Hs|PDHB -6.3
0 Dm|CG12155 -6.3
0 Ce|cln-3.3 -6.3
0 Hs|NLGN3 -6.3
0 Dm|CG4619 -6.3
0 Dm|CG14044 -6.3
0 Dm|CG16997 -6.3
0 Dm|CG14105 -6.3
0 Dm|CG13747 -6.3
0 Ce|B0546.3 -6.3
0 Hs|MGAT5B -6.3
0 Hs|DGCR8 -6.3
0 Dm|CG30416 -6.3
0 Hs|NCKIPSD -6.3
0 Hs|C6orf142 -6.3
0 Ce|Y41C4A.18 -6.3
0 Hs|NDUFAB1 -6.3
0 Hs|NP_079140 -6.3
0 Dm|CG5346 -6.3
0 Ce|K01A2.1 -6.3
0 Dm|CG8638 -6.3
0 Dm|CG15531 -6.3
0 Hs|UBXD4 -6.3
0 Ce|C01G12.10 -6.3
0 Hs|Q8N225 -6.3
0 Ce|Y75B8A.9 -6.3
0 Dm|CG12680 -6.3
0 Dm|Gs2 -6.3
0 Ce|C14B1.9 -6.3
0 Ce|C29G2.3 -6.3
0 Ce|T11F9.7 -6.3
0 Ce|F19C6.4 -6.3
0 Ce|rpl-6 -6.3
0 Ce|plk-1 -6.3
0 Ce|lec-7 -6.3
0 Hs|RAP2C -6.3
0 Dm|CG32365 -6.3
0 Dm|CG8306 -6.3
0 Ce|T24H10.5 -6.3
0 Hs|KCNQ4 -6.3
0 Dm|CG14526 -6.3
0 Hs|CALCA -6.3
0 Hs|CALCB -6.3
0 Hs|MYO15B -6.3
0 Dm|CG4040 -6.3
0 Ce|F49E12.7 -6.3
0 Ce|T22B7.5 -6.3
0 Hs|NP_079361 -6.3
0 Dm|CG32637 -6.3
0 Ce|K03D3.11 -6.3
0 Hs|ENSG00000189115 -6.3
0 Hs|ENSG00000165366 -6.3
0 Hs|FXYD1 -6.3
0 Ce|F55H12.4 -6.3
0 Ce|R13A5.9 -6.3
0 Dm|Chro -6.3
0 Dm|mspo -6.3
0 Hs|EFEMP2 -6.3
0 Hs|PAQR3 -6.3
1 Dm|CG31365 -6.3
0 Ce|T05D4.2 -6.3
0 Ce|F07B10.6 -6.3
0 Ce|cyp-13B1 -6.3
0 Hs|GPR153 -6.3
0 Ce|Y94H6A.10 -6.3
0 Hs|LOXL3 -6.3
1 Ce|ZC395.8 -6.3
0 Hs|SSBP3 -6.3
0 Hs|MYO7B -6.3
0 Dm|CG30047 -6.3
0 Dm|CG5538 -6.3
0 Ce|Y26D4A.9 -6.3
0 Hs|CACNG4 -6.3
0 Hs|NP_689612 -6.3
0 Dm|CG10013 -6.3
0 Hs|Y893_HUMAN -6.3
0 Ce|F54D10.8 -6.3
0 Ce|sca-1 -6.3
0 Ce|C39E9.7 -6.3
0 Ce|skr-19 -6.3
0 Hs|Q96JQ7 -6.3
0 Hs|FECH -6.3
0 Hs|BHMT2 -6.3
0 Hs|BHMT -6.3
0 Dm|Nak -6.3
0 Ce|col-66 -6.3
0 Dm|PebII -6.3
0 Ce|srh-37 -6.3
0 Ce|T07D1.5 -6.3
0 Dm|CG8195 -6.3
1 Hs|ZNF358 -6.3
0 Ce|ZC84.3 -6.3
0 Ce|vha-5 -6.3
0 Hs|C20orf4 -6.3
0 Ce|K04G7.1 -6.3
0 Ce|F07G11.4 -6.3
0 Hs|NP_775778 -6.3
0 Hs|NP_997223 -6.3
0 Dm|CG9471 -6.3
0 Hs|NP_997234 -6.3
0 Hs|Q9P1A1 -6.3
0 Ce|Y52B11A.10 -6.3
0 Ce|Y57A10B.1 -6.3
0 Ce|srj-39 -6.3
0 Ce|lea-1 -6.3
0 Ce|F46F6.2 -6.3
0 Hs|EXT2 -6.3
0 Hs|LRRC4 -6.3
0 Dm|CG3909 -6.3
0 Ce|Y41D4B.17 -6.3
0 Ce|R13H7.2 -6.3
0 Ce|tag-119 -6.3
0 Ce|M04G12.1 -6.3
1 Ce|F27D4.4 -6.3
0 Ce|T24H10.8 -6.3
0 Ce|str-160 -6.3
0 Hs|ZZEF1 -6.3
0 Hs|ICK_HUMAN -6.3
1 Dm|CG17568 -6.3
0 Dm|CG11537 -6.3
0 Ce|B0238.10 -6.3
0 Hs|NP_078871 -6.3
0 Hs|PPP1R13B -6.3
0 Ce|Y37A1B.4 -6.3
0 Hs|NP_060161 -6.3
0 Hs|NP_699160 -6.3
0 Dm|CG11779 -6.3
0 Ce|Y71F9B.3 -6.3
0 Ce|C36A4.9 -6.3
1 Ce|nhr-97 -6.3
0 Hs|SPESP1 -6.3
0 Hs|SYPL -6.3
0 Ce|R05D11.6 -6.3
0 Dm|CG13126 -6.3
0 Dm|CG3896 -6.3
0 Ce|Y54E10BL.3 -6.3
0 Ce|F38B6.3 -6.3
0 Hs|NP_847884 -6.3
0 Hs|NOX5 -6.3
0 Dm|Bmcp -6.3
0 Ce|C43F9.7 -6.3
0 Hs|EVER2 -6.3
0 Hs|ATP9B -6.3
0 Hs|ATP9A -6.3
0 Hs|VDAC3 -6.3
0 Ce|F49C12.2 -6.3
0 Hs|Q8N2A4 -6.3
0 Hs|ENSG00000183299 -6.3
0 Dm|CG3699 -6.3
0 Dm|CG33274 -6.3
0 Hs|SFRS8 -6.3
1 Hs|ZNF613 -6.3
1 Ce|C42D8.4 -6.3
0 Hs|NP_660348 -6.3
0 Ce|F52C9.5 -6.3
0 Ce|qua-1 -6.3
0 Dm|HDAC6 -6.3
0 Ce|M142.6 -6.3
0 Hs|ULK2 -6.3
0 Dm|CG33295 -6.3
0 Ce|C16A3.10 -6.3
0 Hs|SH2D2A -6.3
0 Hs|OAT -6.3
0 Hs|MTUS1 -6.3
0 Hs|DNAI1 -6.3
0 Ce|pam-1 -6.3
0 Dm|mos -6.3
0 Ce|T16G1.1 -6.3
0 Hs|UBE3A -6.3
0 Dm|CG10987 -6.3
0 Ce|F09E5.10 -6.3
0 Ce|K01A11.5 -6.3
0 Ce|Y43F4B.2 -6.3
0 Ce|T23G5.6 -6.3
0 Ce|Y41D4B.4 -6.3
1 Hs|DHX9 -6.3
0 Hs|MDM2 -6.3
1 Hs|ZC3HAV1 -6.3
0 Ce|Y74C9A.5 -6.3
0 Ce|col-56 -6.3
0 Dm|CG32459 -6.3
0 Dm|CG31464 -6.3
0 Ce|M01D1.8 -6.3
0 Ce|Y48C3A.1 -6.3
0 Hs|NP_982249 -6.3
0 Ce|Y57G11C.6 -6.3
0 Ce|B0365.1 -6.3
0 Ce|odr-10 -6.3
0 Ce|T27A10.6 -6.3
0 Dm|CG10947 -6.3
0 Dm|CG4165 -6.3
0 Dm|CycD -6.3
0 Dm|Cyp12b2 -6.3
0 Ce|F27C1.11 -6.3
0 Hs|GMPS -6.3
0 Hs|IL1RAPL1 -6.3
1 Dm|CG18265 -6.3
0 Ce|F28B3.4 -6.3
0 Hs|DDOST -6.3
0 Dm|CG8270 -6.3
0 Dm|CG3199 -6.3
0 Hs|PTPRM -6.3
0 Hs|ENSG00000178679 -6.3
0 Dm|CG14021 -6.3
0 Hs|CASQ1 -6.3
0 Ce|C37A2.2 -6.3
0 Ce|C25G4.3 -6.3
0 Hs|OR52K3P -6.3
0 Ce|C01G12.1 -6.3
0 Ce|F56B3.4 -6.3
0 Hs|Q9UPP5 -6.3
0 Hs|LMO7 -6.3
0 Hs|Q96M14 -6.3
0 Hs|NP_689993 -6.3
0 Ce|T08E11.6 -6.3
0 Dm|Pkn -6.3
0 Ce|Y75B8A.14 -6.3
0 Ce|T23F2.2 -6.3
0 Hs|MYBL1 -6.3
0 Hs|SLC34A3 -6.3
0 Dm|CG31647 -6.3
1 Dm|CG6744 -6.3
0 Dm|CG6121 -6.3
0 Ce|C46F9.3 -6.3
0 Hs|ALDH1B1 -6.3
0 Ce|srx-89 -6.3
0 Hs|ATOH1 -6.3
0 Dm|CG31974 -6.3
1 Ce|cgh-1 -6.3
0 Ce|pri-1 -6.3
0 Hs|PDE8B -6.3
0 Ce|Y97E10B.2 -6.3
0 Hs|PSTPIP1 -6.3
0 Hs|C14orf92 -6.3
0 Dm|CG9339 -6.3
0 Ce|C37C3.2 -6.3
0 Ce|ZC513.1 -6.3
0 Dm|Ac78C -6.3
0 Hs|ENSG00000187906 -6.3
1 Dm|CG10321 -6.3
0 Ce|Y23H5B.3 -6.3
0 Ce|Y102A5C.1 -6.3
0 Ce|F48E3.9 -6.3
0 Ce|B0302.6 -6.3
0 Hs|TYRL -6.3
0 Hs|TYR -6.3
0 Hs|Q8N8A5 -6.3
0 Hs|H1F0 -6.3
0 Hs|Q8IY49 -6.3
0 Ce|mdf-1 -6.3
0 Dm|CG1806 -6.3
0 Dm|CG10950 -6.3
0 Ce|pqn-64 -6.3
0 Ce|str-187 -6.3
0 Hs|TRIM29 -6.3
0 Hs|Q8N7Z5 -6.3
0 Ce|K12D9.5 -6.3
0 Ce|W02D7.8 -6.3
0 Dm|Tsp5D -6.3
0 Ce|srb-6 -6.3
0 Ce|F44D12.2 -6.3
0 Ce|F49C5.3 -6.3
0 Ce|F07C3.1 -6.3
0 Hs|ENSG00000180263 -6.3
0 Dm|CG16857 -6.3
0 Dm|CG7084 -6.3
0 Ce|ZK669.4 -6.3
0 Ce|B0564.4 -6.3
0 Ce|K07B1.4 -6.3
0 Hs|EFCBP1 -6.3
0 Hs|NP_078942 -6.3
0 Ce|R107.4 -6.3
0 Ce|srz-58 -6.3
0 Hs|SIAH1 -6.3
0 Dm|LvpD -6.3
0 Ce|Y50D7A.2 -6.3
1 Dm|topi -6.3
0 Ce|K04G2.3 -6.3
0 Hs|NEK3 -6.3
0 Hs|NP_653196 -6.3
0 Hs|LMOD3 -6.3
0 Hs|RAB28 -6.3
1 Hs|NP_055644 -6.3
0 Hs|IQCE -6.3
0 Hs|NDUFB11 -6.3
0 Ce|gst-13 -6.3
0 Dm|18w -6.3
0 Ce|Y87G2A.3 -6.3
0 Ce|Y102E9.1 -6.3
0 Hs|NP_848594 -6.3
0 Hs|TRAF7 -6.3
0 Dm|CG31221 -6.3
0 Dm|CG5053 -6.3
0 Dm|CG4095 -6.3
0 Dm|CG7755 -6.3
0 Ce|Y47G6A.18 -6.3
0 Ce|sri-53 -6.3
0 Hs|OPRL1 -6.3
1 Dm|ken -6.3
0 Ce|Y37H2A.11 -6.3
0 Hs|MYO5C -6.3
1 Hs|TOP3A -6.3
0 Dm|CG32982 -6.3
0 Ce|tag-22 -6.3
0 Ce|R160.2 -6.3
0 Hs|SKP1A -6.3
0 Ce|Y24D9A.6 -6.3
0 Dm|CG14674 -6.3
0 Dm|CG4966 -6.3
0 Hs|TRPC6 -6.3
0 Hs|Q86U10 -6.3
0 Hs|TRPC7 -6.3
0 Ce|try-3 -6.3
0 Hs|NP_055388 -6.3
0 Hs|NP_872390 -6.3
0 Dm|Obp50c -6.3
0 Dm|CG6018 -6.3
0 Ce|Y48E1C.1 -6.3
0 Ce|F47H4.9 -6.3
0 Ce|C38D9.6 -6.3
0 Hs|ENSG00000177686 -6.3
0 Hs|ALDH3A1 -6.3
0 Hs|FGF13 -6.3
0 Dm|CG3223 -6.3
0 Ce|K02E7.2 -6.3
0 Ce|Y110A2AL.4 -6.3
0 Ce|C46E10.3 -6.3
0 Ce|K02B7.2 -6.3
0 Ce|T26A8.2 -6.3
0 Ce|R09E12.5 -6.3
0 Ce|F54D11.2 -6.3
0 Hs|CROCC -6.3
0 Hs|NP_995324 -6.3
0 Hs|ELMO1 -6.3
0 Dm|CG5386 -6.3
0 Ce|Y82E9BL.5 -6.3
0 Ce|Y17G9A.2 -6.3
0 Hs|ARIH2 -6.3
0 Hs|WNT16 -6.3
0 Hs|FCMD -6.3
0 Hs|EBP -6.3
0 Dm|CG1625 -6.3
0 Ce|K07F5.8 -6.3
0 Ce|T26E4.2 -6.3
0 Ce|R09F10.9 -6.3
0 Ce|B0272.2 -6.3
0 Ce|F36H9.8 -6.3
0 Dm|CG13690 -6.3
0 Dm|CG11951 -6.3
0 Dm|CG1809 -6.3
0 Ce|tsp-11 -6.3
0 Hs|NP_689701 -6.3
0 Hs|ENSG00000197949 -6.3
0 Hs|RPN1 -6.3
0 Ce|F37E3.2 -6.3
0 Ce|T27B7.7 -6.3
0 Hs|NP_690048 -6.3
0 Dm|katanin-60 -6.3
0 Ce|rpn-2 -6.3
0 Ce|srz-76 -6.3
0 Ce|R07B7.5 -6.3
0 Ce|srz-66 -6.3
0 Hs|HSPA5 -6.3
0 Ce|T10E10.4 -6.3
0 Hs|SSA2 -6.3
0 Hs|SCD4 -6.3
0 Dm|CG14224 -6.3
0 Ce|igcm-2 -6.3
0 Hs|RPC1_HUMAN -6.3
0 Hs|KCTD4 -6.3
0 Hs|SMC5L1 -6.3
0 Dm|plx -6.3
0 Ce|Y39A3B.1 -6.3
0 Hs|U224_HUMAN -6.3
0 Dm|CG9427 -6.3
0 Dm|CG9235 -6.3
0 Ce|R13A5.4 -6.3
0 Dm|CG8993 -6.3
0 Dm|CG33476 -6.3
0 Hs|KIAA1128 -6.3
0 Hs|NP_060334 -6.3
0 Dm|CG3662 -6.3
0 Ce|C08H9.3 -6.3
0 Dm|cenG1A -6.3
0 Ce|srbc-64 -6.3
0 Ce|C12D5.9 -6.3
1 Dm|CG2129 -6.3
0 Hs|CSNK2A1 -6.3
0 Ce|T11F1.1 -6.3
0 Hs|CPA1 -6.3
0 Ce|F48E8.3 -6.3
0 Dm|CG4607 -6.3
0 Ce|F12B6.3 -6.3
0 Ce|F18A1.7 -6.3
0 Hs|NP_640333 -6.3
0 Hs|CTNNBL1 -6.3
0 Hs|TTC16 -6.3
0 Ce|F54C1.5 -6.3
0 Hs|O4D6_HUMAN -6.3
0 Ce|ZK1053.3 -6.3
0 Ce|B0464.3 -6.3
1 Dm|mus309 -6.3
0 Dm|BEAF-32 -6.3
0 Dm|CG8249 -6.3
0 Dm|Tsf3 -6.3
0 Ce|vrs-2 -6.3
0 Ce|F45E12.1 -6.3
0 Ce|Y53C12A.7 -6.3
0 Ce|Y37E11AR.1 -6.3
0 Hs|NCOA3 -6.3
0 Hs|Q9Y4R0 -6.3
0 Dm|CG18398 -6.3
0 Dm|CG4066 -6.3
0 Dm|CG30268 -6.3
0 Ce|Y39G10AR.8 -6.3
0 Ce|rps-24 -6.3
0 Ce|D1053.4 -6.3
0 Ce|R102.10 -6.3
0 Hs|NP_060893 -6.3
0 Hs|NP_001004693 -6.3
0 Dm|CG31244 -6.3
0 Ce|C01A2.4 -6.3
0 Ce|T05H10.4 -6.3
0 Hs|KIF5B -6.3
0 Hs|KIF5C -6.3
0 Dm|CG13912 -6.3
0 Dm|Zyx102EF -6.3
0 Ce|F25H5.5 -6.3
0 Ce|T28D6.4 -6.3
0 Dm|CG12703 -6.3
0 Ce|F56C9.3 -6.3
0 Hs|SLC27A1 -6.3
0 Hs|Q8NBV6 -6.3
0 Dm|Phax -6.3
0 Ce|F55F3.2 -6.3
0 Dm|Fas3 -6.3
0 Dm|CG11909 -6.3
0 Dm|CG5002 -6.3
0 Ce|gei-17 -6.3
0 Ce|Y48A5A.1 -6.3
0 Hs|NP_116273 -6.3
0 Dm|CG15904 -6.3
0 Ce|R10D12.8 -6.3
0 Dm|CG11263 -6.3
0 Dm|CG32654 -6.3
0 Hs|GPHN -6.3
1 Hs|NP_006539 -6.3
0 Hs|KNG1 -6.3
0 Dm|CG33514 -6.3
0 Ce|pha-1 -6.3
0 Ce|F32D8.8 -6.3
0 Hs|ENSG00000172014 -6.3
0 Hs|NP_001001698 -6.3
0 Hs|NCBP1 -6.3
0 Dm|CG3328 -6.4
0 Ce|F39E9.6 -6.4
0 Ce|F12F6.1 -6.4
0 Ce|F09F3.7 -6.4
0 Hs|NP_079042 -6.4
0 Hs|ENSG00000164539 -6.4
0 Dm|CG12147 -6.4
0 Hs|ENSG00000198069 -6.4
0 Ce|Y50D7A.4 -6.4
0 Ce|F53F4.11 -6.4
0 Hs|NP_996261 -6.4
0 Dm|CG4945 -6.4
0 Ce|K11H3.6 -6.4
1 Hs|Q9H0M5 -6.4
0 Dm|CG3815 -6.4
1 Dm|Hr46 -6.4
0 Ce|F53F10.2 -6.4
0 Ce|Y54E2A.8 -6.4
0 Ce|erd-2 -6.4
0 Hs|Q8N9M9 -6.4
0 Hs|NT5C3 -6.4
0 Ce|T10B11.2 -6.4
0 Ce|F52C12.4 -6.4
0 Ce|F26D11.5 -6.4
0 Hs|RAB40C -6.4
0 Hs|ENSG00000162887 -6.4
1 Hs|PPARGC1A -6.4
0 Dm|CG5397 -6.4
0 Dm|CG17379 -6.4
0 Ce|T17H7.7 -6.4
0 Ce|K06H7.3 -6.4
0 Ce|Y39A1A.12 -6.4
0 Hs|NP_116254 -6.4
0 Hs|FSCN3 -6.4
0 Ce|W03F11.6 -6.4
0 Dm|CG13996 -6.4
0 Ce|fmo-5 -6.4
0 Ce|srbc-31 -6.4
0 Ce|F47H4.6 -6.4
0 Hs|NP_775956 -6.4
0 Dm|CG5559 -6.4
1 Ce|nhr-96 -6.4
0 Ce|K08D9.2 -6.4
0 Dm|RpL13 -6.4
0 Dm|ATPCL -6.4
0 Hs|CNTN1 -6.4
0 Hs|ENSG00000182698 -6.4
0 Hs|C22orf19 -6.4
0 Hs|BTN2A1 -6.4
0 Dm|CG10157 -6.4
0 Hs|RASGRP4 -6.4
0 Dm|CG13131 -6.4
0 Dm|CG31055 -6.4
0 Hs|GPR35 -6.4
0 Hs|BCORL1 -6.4
0 Ce|F45E6.4 -6.4
0 Dm|CG18478 -6.4
0 Dm|CG31827 -6.4
0 Dm|CG6036 -6.4
0 Ce|F59B2.13 -6.4
0 Hs|O4CF_HUMAN -6.4
0 Dm|mmd -6.4
0 Ce|F56H1.5 -6.4
0 Ce|sre-38 -6.4
0 Hs|SYCP1 -6.4
0 Hs|ASB2 -6.4
0 Dm|CG9641 -6.4
0 Dm|Scm -6.4
0 Dm|Cyp313a3 -6.4
0 Ce|sri-46 -6.4
0 Ce|F32D8.4 -6.4
0 Ce|D1073.1 -6.4
1 Hs|RBM21 -6.4
1 Hs|SBNO1 -6.4
0 Hs|PPP2R5C -6.4
0 Hs|MCM8 -6.4
0 Hs|BRAP -6.4
1 Dm|Eip75B -6.4
0 Dm|Gr77a -6.4
0 Dm|CG2023 -6.4
1 Dm|CG2678 -6.4
0 Ce|F44F4.9 -6.4
0 Ce|T12B5.1 -6.4
0 Ce|K04F1.8 -6.4
0 Ce|Y34B4A.6 -6.4
0 Ce|F54B11.5 -6.4
0 Hs|CXA9_HUMAN -6.4
0 Ce|T03D3.1 -6.4
0 Hs|Q8N3Z7 -6.4
0 Dm|CG12789 -6.4
0 Dm|CG14561 -6.4
0 Ce|Y71G12B.16 -6.4
0 Ce|C05C10.6 -6.4
0 Ce|F13B9.1 -6.4
0 Hs|ENSG00000196140 -6.4
0 Hs|ALS2CR4 -6.4
0 Hs|UPK3A -6.4
0 Ce|E04F6.6 -6.4
0 Ce|K02F3.9 -6.4
0 Ce|B0393.5 -6.4
1 Ce|nhr-35 -6.4
0 Hs|DDHD1 -6.4
0 Ce|E02C12.10 -6.4
0 Ce|C04B4.5 -6.4
0 Hs|DEFB104 -6.4
0 Dm|CG15438 -6.4
0 Dm|CG1701 -6.4
0 Hs|GLYAT -6.4
1 Hs|RELA -6.4
0 Hs|PLEKHA4 -6.4
0 Hs|O75227 -6.4
0 Hs|ETHE1 -6.4
0 Dm|CG10778 -6.4
0 Dm|Sos -6.4
0 Hs|ALDH3B1 -6.4
0 Hs|ENSG00000188210 -6.4
0 Hs|CUEDC1 -6.4
0 Dm|CG18507 -6.4
0 Dm|wapl -6.4
0 Dm|CG8918 -6.4
0 Dm|CG15233 -6.4
0 Ce|T23H2.4 -6.4
0 Ce|ZK1053.4 -6.4
0 Ce|C50D2.2 -6.4
0 Ce|F44E7.9 -6.4
0 Dm|CG9993 -6.4
0 Ce|C23G10.6 -6.4
0 Ce|C03B1.9 -6.4
0 Hs|NP_705835 -6.4
0 Dm|CG14968 -6.4
0 Dm|CG13603 -6.4
1 Ce|T26G10.1 -6.4
0 Hs|TLL2 -6.4
0 Hs|NP_689835 -6.4
0 Dm|ATPsyn-b -6.4
0 Dm|Arp87C -6.4
0 Dm|gem -6.4
0 Ce|str-73 -6.4
0 Hs|NP_690001 -6.4
0 Ce|C16C4.11 -6.4
0 Hs|Q8NH22 -6.4
0 Hs|DRD5 -6.4
0 Dm|CG8397 -6.4
0 Hs|GOLGA3 -6.4
0 Hs|FBXO30 -6.4
0 Dm|CG12974 -6.4
0 Hs|POLR3C -6.4
0 Dm|CG6180 -6.4
0 Ce|ZK1010.5 -6.4
0 Ce|F55C5.1 -6.4
0 Hs|Q9H8R2 -6.4
0 Hs|KIF2 -6.4
0 Hs|NP_853559 -6.4
0 Dm|CG33220 -6.4
0 Ce|Y48G10A.1 -6.4
0 Hs|NP_115508 -6.4
0 Hs|MANBA -6.4
0 Hs|NP_892121 -6.4
0 Dm|CG31976 -6.4
0 Dm|CG4386 -6.4
0 Ce|T12D8.4 -6.4
0 Ce|eea-1 -6.4
0 Ce|B0041.3 -6.4
0 Ce|Y46G5A.2 -6.4
0 Hs|Q7Z6K3 -6.4
1 Ce|spr-4 -6.4
0 Ce|T13A10.2 -6.4
0 Ce|F19G12.1 -6.4
1 Ce|C17E7.1 -6.4
0 Ce|Y75D11A.4 -6.4
0 Ce|T14B1.1 -6.4
0 Hs|C6orf83 -6.4
0 Dm|CG7267 -6.4
0 Ce|Y5H2B.1 -6.4
0 Ce|srh-154 -6.4
0 Hs|Q8IVW8 -6.4
0 Hs|ENSG00000188066 -6.4
0 Dm|Cad99C -6.4
0 Dm|CG7872 -6.4
0 Dm|CG30501 -6.4
0 Hs|U315_HUMAN -6.4
0 Hs|ENSG00000173596 -6.4
0 Hs|MAPK11 -6.4
0 Hs|Q8NGU0 -6.4
0 Dm|CG6325 -6.4
1 Ce|Y37D8A.21 -6.4
0 Ce|R11G1.1 -6.4
0 Hs|HTR7 -6.4
0 Ce|kin-21 -6.4
0 Ce|C14C10.2 -6.4
0 Dm|CG14285 -6.4
0 Dm|Vkor -6.4
0 Dm|Cyp6d2 -6.4
0 Ce|dpy-11 -6.4
0 Hs|Q9ULT6 -6.4
0 Ce|F10B5.9 -6.4
0 Hs|TRIM22 -6.4
0 Hs|PARP11 -6.4
0 Dm|CG15485 -6.4
0 Hs|SLC10A2 -6.4
0 Ce|col-112 -6.4
0 Hs|SEH1L -6.4
0 Ce|Y54F10AL.1 -6.4
0 Ce|C08B6.6 -6.4
0 Hs|SMYD3 -6.4
0 Hs|PPP1R14B -6.4
0 Hs|LIMK2 -6.4
0 Hs|Q8N8C3 -6.4
0 Hs|NP_062552 -6.4
0 Dm|CG33288 -6.4
0 Dm|GstD9 -6.4
0 Dm|PpD5 -6.4
0 Ce|Y102A11A.2 -6.4
0 Hs|BAZ2A -6.4
0 Hs|GPR40 -6.4
0 Hs|C20orf103 -6.4
0 Dm|CG11672 -6.4
0 Ce|str-214 -6.4
0 Hs|PKN1 -6.4
0 Hs|PTPN18 -6.4
0 Hs|NP_060286 -6.4
0 Ce|C39B5.11 -6.4
0 Hs|Q92646 -6.4
0 Ce|Y38E10A.2 -6.4
0 Ce|Y54F10BM.13 -6.4
0 Hs|HSPA6 -6.4
0 Hs|ERAL1 -6.4
0 Hs|LTBP4 -6.4
0 Dm|Oatp26F -6.4
0 Ce|srbc-37 -6.4
0 Hs|FIGNL1 -6.4
0 Dm|CG3679 -6.4
0 Ce|mat-3 -6.4
0 Hs|SMYD5 -6.4
0 Hs|O5K1_HUMAN -6.4
0 Hs|HTN1 -6.4
0 Hs|ICMT -6.4
0 Ce|srd-1 -6.4
0 Ce|F58H1.2 -6.4
0 Dm|Acp26Ab -6.4
0 Dm|CG5104 -6.4
0 Dm|CG32793 -6.4
0 Ce|B0285.4 -6.4
1 Hs|Q16016 -6.4
1 Hs|ZXDA -6.4
0 Hs|FGD1 -6.4
0 Dm|Atet -6.4
0 Ce|C51E3.2 -6.4
0 Hs|SMPD1 -6.4
0 Hs|CYYR1 -6.4
0 Dm|fs(1)Ya -6.4
0 Ce|M176.4 -6.4
0 Ce|T09B9.5 -6.4
0 Hs|HAS3 -6.4
1 Hs|ZNF8 -6.4
0 Hs|NP_056234 -6.4
0 Dm|y -6.4
0 Ce|C23G10.1 -6.4
0 Hs|NP_060718 -6.4
0 Hs|NP_848545 -6.4
0 Dm|CG14677 -6.4
0 Ce|F55F8.3 -6.4
0 Ce|C41C4.9 -6.4
0 Ce|F08G5.1 -6.4
0 Hs|SOAT1 -6.4
0 Hs|Q9C0A8 -6.4
0 Dm|Dhap-at -6.4
0 Dm|CG3403 -6.4
0 Dm|phr -6.4
0 Hs|Q9NQI9 -6.4
0 Ce|ced-6 -6.4
0 Ce|B0024.15 -6.4
0 Hs|PARD6A -6.4
1 Hs|ZNF502 -6.4
0 Dm|Gr93d -6.4
0 Ce|E01G6.1 -6.4
0 Hs|O4CG_HUMAN -6.4
0 Hs|BIN2 -6.4
0 Hs|RAD18 -6.4
0 Dm|CG2158 -6.4
1 Ce|F55A3.2 -6.4
0 Ce|F42G8.6 -6.4
0 Hs|CCNB1IP1 -6.4
0 Ce|imb-3 -6.4
0 Hs|Q9H6K5 -6.4
0 Dm|Spn2 -6.4
0 Dm|CG8031 -6.4
0 Dm|Rad51C -6.4
0 Ce|Y82E9BR.8 -6.4
0 Hs|NP_919299 -6.4
0 Hs|ENSG00000157000 -6.4
1 Ce|F54F2.5 -6.4
0 Ce|F11E6.9 -6.4
0 Dm|CG12581 -6.4
0 Ce|vab-1 -6.4
0 Hs|TNE5_HUMAN -6.4
0 Hs|HIPR_HUMAN -6.4
0 Hs|PSF2_HUMAN -6.4
0 Hs|CADPS2 -6.4
0 Dm|CG10806 -6.4
0 Ce|C03C10.6 -6.4
0 Hs|INDO -6.4
0 Ce|obr-2 -6.4
0 Hs|PHTF1 -6.4
0 Hs|NP_620587 -6.4
0 Dm|CG11784 -6.4
1 Ce|nrs-1 -6.4
0 Dm|CG10184 -6.4
0 Dm|Fim -6.4
0 Dm|CG4582 -6.4
0 Ce|Y111B2A.13 -6.4
0 Hs|ABI2 -6.4
0 Hs|O5H2_HUMAN -6.4
0 Hs|IFI27 -6.4
0 Ce|Y53G8AR.6 -6.4
0 Ce|EGAP798.1 -6.4
0 Hs|NP_115555 -6.4
0 Hs|ENSG00000174264 -6.4
0 Ce|K08E4.3 -6.4
0 Dm|CG14644 -6.4
0 Ce|F52F10.2 -6.4
0 Ce|F40F9.10 -6.4
0 Ce|C12D12.4 -6.4
0 Hs|TECTB -6.4
0 Hs|ANGPTL3 -6.4
0 Hs|SMU1 -6.4
0 Dm|Oseg3 -6.4
0 Dm|CG31047 -6.4
0 Dm|CG2701 -6.4
0 Ce|Y57A10A.14 -6.4
0 Ce|Y56A3A.10 -6.4
0 Hs|ENSG00000179902 -6.4
0 Hs|ENSG00000188395 -6.4
0 Hs|GLE1L -6.4
0 Dm|CG14420 -6.4
0 Ce|C02A12.4 -6.4
0 Ce|C10H11.1 -6.4
0 Dm|l(1)dd4 -6.4
0 Ce|T04H1.7 -6.4
0 Ce|R07C3.10 -6.4
0 Ce|F13A2.5 -6.4
0 Hs|POLG -6.4
0 Ce|T23E7.2 -6.4
0 Ce|Y73B3A.20 -6.4
0 Hs|NP_078837 -6.4
0 Dm|CG14607 -6.4
0 Ce|mig-10 -6.4
0 Hs|ENTPD6 -6.4
0 Dm|CG3476 -6.4
0 Dm|CG5480 -6.4
0 Ce|C11D2.4 -6.4
1 Hs|ENSG00000196574 -6.4
0 Ce|pqn-48 -6.4
0 Ce|K04C2.5 -6.4
0 Ce|C56A3.6 -6.4
0 Hs|C18orf37 -6.4
1 Hs|ENSG00000197935 -6.4
0 Ce|ZK105.5 -6.4
0 Ce|K11H12.7 -6.4
0 Dm|nAcRalpha-34E -6.4
0 Dm|CG8326 -6.4
0 Ce|ZK180.5 -6.4
0 Hs|RBP3 -6.4
0 Hs|NP_296375 -6.4
1 Ce|H20J04.4 -6.4
0 Ce|mrp-8 -6.4
0 Hs|MMP21 -6.4
0 Hs|MRPL27 -6.4
0 Hs|NP_077271 -6.4
0 Ce|C18G1.4 -6.4
1 Hs|TIEG -6.4
0 Ce|T08G11.2 -6.4
0 Dm|Klp64D -6.4
0 Dm|CG12645 -6.4
0 Dm|fidipidine -6.4
0 Ce|T27A1.5 -6.4
0 Ce|Y24F12A.2 -6.4
0 Hs|FCHO1 -6.4
1 Hs|ZFP37 -6.4
0 Dm|GABA-B-R3 -6.4
0 Dm|CG14252 -6.4
0 Dm|uzip -6.4
0 Ce|mtm-1 -6.4
0 Hs|O94986 -6.4
0 Hs|MAPK8IP2 -6.4
0 Dm|CG6116 -6.4
0 Dm|CG3598 -6.4
0 Ce|D2030.9 -6.4
0 Ce|D1022.5 -6.4
0 Hs|NP_659412 -6.4
0 Hs|UXS1 -6.4
0 Dm|Tsp29Fb -6.4
0 Ce|T11A5.6 -6.4
0 Hs|USP48 -6.4
0 Hs|HSD3B2 -6.4
0 Hs|HSD3B1 -6.4
0 Hs|ENSG00000198112 -6.4
0 Dm|cdc2 -6.4
0 Dm|CG7997 -6.4
0 Ce|K09D9.11 -6.4
0 Hs|POLD2 -6.4
1 Hs|ZXDB -6.4
0 Dm|beat-IIIb -6.4
0 Hs|ALOX15 -6.4
0 Dm|Gos28 -6.4
0 Ce|C48B6.9 -6.4
0 Hs|NUP43 -6.4
0 Ce|Y49E10.22 -6.4
0 Hs|NP_115733 -6.4
0 Hs|Q8N3G6 -6.4
0 Ce|F10E9.5 -6.4
1 Hs|SALL3 -6.4
0 Dm|CG31348 -6.4
0 Dm|Rad17 -6.4
0 Ce|Y48G1A.3 -6.4
0 Ce|lpd-8 -6.4
0 Ce|C39D10.2 -6.4
0 Hs|FAM46B -6.4
0 Hs|Q9ULU3 -6.4
0 Dm|CG13022 -6.4
0 Hs|HBXAP -6.4
0 Dm|CG13650 -6.4
0 Ce|F13E9.8 -6.4
0 Ce|K10C2.2 -6.4
0 Hs|LTBP2 -6.4
0 Hs|NP_997332 -6.4
0 Hs|O43378 -6.4
0 Hs|VN1R3 -6.4
0 Hs|AOX1 -6.4
0 Hs|WDR12 -6.4
0 Dm|CG15326 -6.4
0 Ce|R12B2.4 -6.4
0 Ce|Y56A3A.31 -6.4
0 Hs|NP_940948 -6.4
0 Hs|HSPA14 -6.4
0 Hs|TAS2R60 -6.4
0 Dm|a -6.4
0 Hs|UGCG -6.4
0 Ce|tag-131 -6.4
0 Dm|Cyp6g2 -6.4
0 Dm|garz -6.4
0 Dm|CG10671 -6.4
0 Hs|NP_115735 -6.4
0 Dm|CG6986 -6.4
0 Ce|C07A12.7 -6.4
1 Dm|CG10309 -6.4
0 Ce|lin-9 -6.4
0 Ce|srh-62 -6.4
0 Hs|MMP13 -6.4
0 Hs|NCB5OR -6.4
0 Hs|SLC36A3 -6.4
0 Dm|CG31159 -6.4
0 Dm|CG12836 -6.4
0 Ce|E02A10.1 -6.4
0 Ce|M01B2.2 -6.4
0 Ce|T26E4.12 -6.4
0 Ce|F21D9.2 -6.4
0 Hs|PER2 -6.4
0 Dm|CG33502 -6.4
0 Dm|CG32857 -6.4
0 Dm|CG32500 -6.4
0 Ce|H06H21.10 -6.4
0 Ce|C46C2.3 -6.4
0 Ce|Y50E8A.9 -6.4
0 Ce|srz-53 -6.4
0 Hs|FAM9A -6.4
0 Dm|fzy -6.4
0 Dm|CG32350 -6.4
0 Dm|CG14740 -6.4
0 Ce|K08C7.1 -6.4
0 Ce|rpt-2 -6.4
0 Ce|F53B6.2 -6.4
0 Ce|T22H2.5 -6.4
0 Ce|F54A3.4 -6.4
0 Ce|B0218.5 -6.4
0 Hs|CLC -6.4
0 Hs|ST7L -6.4
0 Ce|F21D5.1 -6.4
0 Hs|TEP1 -6.4
0 Hs|NP_872375 -6.4
0 Dm|CG30490 -6.4
0 Ce|F22B7.2 -6.4
0 Ce|C05E7.2 -6.4
0 Hs|TOLLIP -6.4
0 Hs|SPATA9 -6.4
0 Hs|CARD11 -6.4
0 Dm|CG14920 -6.4
0 Dm|CG13169 -6.4
0 Ce|col-83 -6.4
0 Dm|CG3792 -6.4
0 Dm|CG13167 -6.4
0 Dm|CG3579 -6.4
0 Ce|F25H9.2 -6.4
0 Hs|Q96BT1 -6.4
0 Dm|Ser8 -6.4
0 Ce|H06O01.3 -6.4
0 Ce|F54F11.2 -6.4
0 Hs|NP_997321 -6.4
0 Hs|ARRDC1 -6.4
0 Dm|CG14864 -6.4
0 Dm|CG4653 -6.4
0 Ce|C55B7.3 -6.4
0 Ce|F10G8.1 -6.4
0 Ce|Y71H2AM.21 -6.4
0 Hs|GLIPR1 -6.4
0 Hs|SLC35C2 -6.4
0 Hs|SCRN1 -6.4
1 Dm|CG33070 -6.4
0 Ce|B0222.3 -6.4
0 Hs|ENSG00000188277 -6.4
0 Hs|GCNT1 -6.4
0 Dm|CG31367 -6.4
0 Ce|C01G5.4 -6.4
0 Ce|W04G3.2 -6.4
0 Hs|RAB11FIP2 -6.4
0 Hs|TCFL4 -6.4
1 Hs|E2F1 -6.4
0 Dm|CG32479 -6.4
0 Ce|Y73B6BL.42 -6.4
0 Ce|ocr-3 -6.4
0 Hs|MRPL16 -6.4
0 Hs|WDR45 -6.4
0 Hs|KCTD10 -6.4
0 Dm|CG7579 -6.4
1 Ce|R03H10.6 -6.4
0 Ce|T04H1.8 -6.4
0 Dm|CG7140 -6.4
0 Hs|NP_963919 -6.4
0 Hs|NUMB -6.4
0 Hs|TNRC18 -6.4
0 Dm|CG32262 -6.4
0 Dm|CG15035 -6.4
0 Ce|srz-74 -6.4
0 Hs|NP_997221 -6.4
0 Dm|Hsp60 -6.4
0 Hs|Q8NGP1 -6.4
0 Hs|MOGAT1 -6.4
0 Hs|PHTF2 -6.4
0 Ce|F38H4.5 -6.4
0 Hs|Q86SM5 -6.4
0 Hs|TRIP_HUMAN -6.4
0 Hs|NP_659440 -6.4
0 Hs|IFNK -6.4
0 Dm|CG2061 -6.4
0 Ce|C11H1.3 -6.4
0 Ce|T28B4.2 -6.4
0 Dm|CG14383 -6.4
0 Dm|CG31072 -6.4
0 Hs|ARHGAP9 -6.4
0 Hs|NP_699166 -6.4
0 Ce|col-119 -6.5
0 Ce|F16B12.4 -6.5
0 Hs|NP_056425 -6.5
1 Ce|Y67D8B.2 -6.5
0 Hs|PISD -6.5
0 Ce|T28C12.4 -6.5
0 Ce|F20A1.9 -6.5
0 Ce|T19B10.4 -6.5
0 Dm|CG7134 -6.5
0 Ce|smd-1 -6.5
0 Hs|PLEKHC1 -6.5
1 Dm|MBD-R2 -6.5
0 Ce|Y51H7BM.1 -6.5
0 Ce|T06E4.7 -6.5
0 Hs|KIAA1036 -6.5
0 Dm|FucTA -6.5
0 Dm|CG6437 -6.5
0 Hs|Q7Z4L9 -6.5
0 Hs|XE7_HUMAN -6.5
0 Dm|Hmgs -6.5
[truncated: 595,156 more chars]
